# Supplementary material for: Human muscle-derived CLEC14A-positive cells regenerate muscle independent of PAX7
Source: Nat Commun. 2019 Dec 18;10:5776. doi: 10.1038/s41467-019-13650-z (PMC6920394; doi:10.1038/s41467-019-13650-z)
Supplement: Supplementary file 3 — Supplementary Data 1 [file 41467_2019_13650_MOESM3_ESM.xlsx]

## Sheet: Expression Browser_all
Name	Chromosome	Region	Identifier	PAX7null - Total counts	PAX7null - RPKM	PAX7null - TPM	PAX7null - CPM	PAX7null-rep - Total counts	PAX7null-rep - RPKM	PAX7null-rep - TPM	PAX7null-rep - CPM	PAX7pos-I - Total counts	PAX7pos-I - RPKM	PAX7pos-I - TPM	PAX7pos-I - CPM	PAX7pos-Q - Total counts	PAX7pos-Q - RPKM	PAX7pos-Q - TPM	PAX7pos-Q - CPM	PAX7pos-T - Total counts	PAX7pos-T - RPKM	PAX7pos-T - TPM	PAX7pos-T - CPM	PAX7neg-B - Total counts	PAX7neg-B - RPKM	PAX7neg-B - TPM	PAX7neg-B - CPM	PAX7neg-Q - Total counts	PAX7neg-Q - RPKM	PAX7neg-Q - TPM	PAX7neg-Q - CPM	PAX7neg-T - Total counts	PAX7neg-T - RPKM	PAX7neg-T - TPM	PAX7neg-T - CPM	CLEC14Apos-U - Total counts	CLEC14Apos-U - RPKM	CLEC14Apos-U - TPM	CLEC14Apos-U - CPM	CLEC14Aneg-U - Total counts	CLEC14Aneg-U - RPKM	CLEC14Aneg-U - TPM	CLEC14Aneg-U - CPM	CLEC14Apos-X - Total counts	CLEC14Apos-X - RPKM	CLEC14Apos-X - TPM	CLEC14Apos-X - CPM	HUVEC - Total counts	SRR7549225 HUVEC - RPKM
DDX11L1	1	11869..14409	ENSG00000223972	5	0.0938173	0.674851	0.249401	0	0	0	0	7	0.124207	0.890553	0.327598	6	0.0895545	0.607496	0.270051	7	0.0924085	0.601031	0.277622	19	0.370897	2.80478	0.985835	5	0.0680953	0.798406	0.330732	12	0.171721	1.04627	0.486176	17	0.241254	1.84138	0.675975	5	0.0718316	0.516799	0.196502	11	0.161505	1.31479	0.513943	0	0
WASH7P	1	complement(14404..29570)	ENSG00000227232	37	0.891577	6.41334	1.84557	49	0.946395	6.27239	1.90712	74	1.68626	12.0903	3.46318	50	0.958408	6.5014	2.25043	74	1.25456	8.15972	2.93486	93	2.33145	17.6308	4.8254	28	0.489721	5.7419	1.8521	39	0.71672	4.36689	1.58007	104	1.89541	14.4668	4.13537	99	1.82652	13.1411	3.89075	29	0.546808	4.45148	1.35494	0	0
MIR1302-2HG	1	29554..31109	ENSG00000243485	0	0	0	0	0	0	0	0	0	0	0	0	1	0.0253636	0.172055	0.0450085	0	0	0	0	0	0	0	0	0	0	0	0	0	0	0	0	0	0	0	0	0	0	0	0	0	0	0	0	0	0
FAM138A	1	complement(34554..36081)	ENSG00000237613	0	0	0	0	0	0	0	0	0	0	0	0	0	0	0	0	0	0	0	0	0	0	0	0	0	0	0	0	0	0	0	0	0	0	0	0	0	0	0	0	0	0	0	0	1	0.18926
OR4G11P	1	57598..64116	ENSG00000240361	0	0	0	0	0	0	0	0	0	0	0	0	1	0.0183141	0.124235	0.0450085	0	0	0	0	0	0	0	0	0	0	0	0	0	0	0	0	0	0	0	0	0	0	0	0	0	0	0	0	0	0
AL627309.1	1	complement(89295..133723)	ENSG00000238009	4	0.0349486	0.251394	0.199521	6	0.0420185	0.278484	0.233525	10	0.082624	0.592404	0.467997	10	0.0695013	0.471465	0.450085	23	0.141383	0.919568	0.912186	14	0.127258	0.962343	0.726405	3	0.019025	0.223065	0.198439	22	0.146595	0.893187	0.891323	22	0.14538	1.10962	0.874791	13	0.0869652	0.62568	0.510906	29	0.198266	1.61405	1.35494	1	0.0619184
AL627309.3	1	complement(89551..91105)	ENSG00000239945	10	0.246813	1.77539	0.498802	8	0.158262	1.04891	0.311366	7	0.163381	1.17142	0.327598	0	0	0	0	14	0.243107	1.58118	0.555244	4	0.10271	0.776712	0.207544	3	0.0537431	0.630129	0.198439	4	0.0752932	0.458752	0.162059	3	0.0560016	0.427435	0.11929	11	0.20787	1.49554	0.432305	5	0.0965645	0.786117	0.23361	2	0.349822
AL627309.5	1	complement(141474..173862)	ENSG00000241860	58	0.304789	2.19242	2.89305	63	0.265357	1.7587	2.45201	37	0.183869	1.31832	1.73159	29	0.121225	0.822335	1.30525	87	0.321656	2.09207	3.45044	96	0.524842	3.96894	4.98106	33	0.125869	1.47579	2.18283	70	0.280542	1.7093	2.83603	86	0.341807	2.60886	3.41964	82	0.329927	2.37369	3.22264	74	0.304286	2.47715	3.45743	1	0.037241
AL627309.4	1	160446..161525	ENSG00000241599	0	0	0	0	0	0	0	0	0	0	0	0	0	0	0	0	1	0.0501184	0.325974	0.0396603	0	0	0	0	0	0	0	0	0	0	0	0	0	0	0	0	0	0	0	0	0	0	0	0	0	0
FO538757.1	1	complement(185217..195411)	ENSG00000279457	123	2.8663	20.618	6.13526	204	3.81036	25.2538	7.93983	146	3.2174	23.0684	6.83276	156	2.89177	19.6164	7.02133	113	1.85266	12.0498	4.48161	183	4.43664	33.5505	9.49515	80	1.35313	15.8652	5.29171	100	1.77723	10.8285	4.05147	129	2.27362	17.3535	5.12945	151	2.69417	19.3835	5.93437	126	2.29756	18.7041	5.88698	0	0
AP006222.1	1	complement(257864..359681)	ENSG00000228463	24	0.0950037	0.683386	1.19712	41	0.130087	0.862171	1.59575	57	0.213374	1.52986	2.66758	199	0.626622	4.25071	8.9567	82	0.228373	1.48535	3.25214	46	0.189441	1.43258	2.38676	130	0.373514	4.37939	8.59903	59	0.178119	1.08525	2.39037	27	0.080836	0.616984	1.07361	26	0.0788016	0.566946	1.02181	45	0.139387	1.13473	2.10249	18	0.504954
AL732372.1	1	358857..366052	ENSG00000236601	0	0	0	0	0	0	0	0	3	0.0843444	0.604739	0.140399	0	0	0	0	0	0	0	0	0	0	0	0	0	0	0	0	0	0	0	0	0	0	0	0	0	0	0	0	0	0	0	0	3	0.632076
AL732372.2	1	complement(365389..522928)	ENSG00000237094	77	0.404047	2.90641	3.84077	112	0.471062	3.12204	4.35912	84	0.416828	2.98861	3.93117	58	0.242098	1.64228	2.6105	60	0.22151	1.44072	2.37962	119	0.649642	4.9127	6.17444	49	0.186625	2.18815	3.24117	55	0.220106	1.34108	2.22831	86	0.341312	2.60507	3.41964	79	0.317395	2.28353	3.10474	90	0.369541	3.00838	4.20499	0	0
OR4F29	1	complement(450703..451697)	ENSG00000284733	0	0	0	0	1	0.0262246	0.173808	0.0389208	0	0	0	0	1	0.0260263	0.17655	0.0450085	0	0	0	0	1	0.0340389	0.257408	0.0518861	1	0.0237478	0.278439	0.0661464	1	0.0249527	0.152034	0.0405147	0	0	0	0	0	0	0	0	1	0.0256017	0.20842	0.0467221	0	0
CICP7	1	487101..489906	ENSG00000233653	2	0.0262855	0.189078	0.0997603	8	0.0842744	0.558543	0.311366	7	0.0870004	0.623783	0.327598	5	0.0522733	0.354598	0.225043	3	0.0277401	0.180424	0.118981	7	0.095713	0.723797	0.363202	0	0	0	0	7	0.0701637	0.427499	0.283603	2	0.0198805	0.151739	0.0795264	2	0.0201256	0.144796	0.078601	2	0.0205682	0.167443	0.0934442	0	0
AL732372.3	1	complement(491225..493241)	ENSG00000250575	27	0.709423	5.10305	1.34676	31	0.652863	4.32696	1.20654	22	0.546639	3.91934	1.02959	2	0.0418018	0.283564	0.0900171	29	0.536093	3.48679	1.15015	27	0.73806	5.58132	1.40092	14	0.266995	3.13047	0.92605	38	0.76147	4.63954	1.53956	56	1.11286	8.49395	2.22674	23	0.462702	3.32896	0.903911	19	0.390638	3.18012	0.88772	2	0.37241
AL669831.3	1	complement(586071..827796)	ENSG00000230021	12	0.0712745	0.512695	0.598562	11	0.0523679	0.347077	0.428128	2	0.0112336	0.0805437	0.0935994	17	0.0803202	0.544855	0.765145	9	0.0376094	0.244614	0.356943	4	0.0247172	0.186915	0.207544	18	0.0775995	0.909842	1.19064	5	0.0226491	0.137998	0.202573	2	0.00898451	0.0685746	0.0795264	1	0.00454763	0.0327184	0.0393005	4	0.0185906	0.151343	0.186888	3	0.126277
OR4F16	1	complement(685679..686673)	ENSG00000284662	0	0	0	0	1	0.0262246	0.173808	0.0389208	0	0	0	0	2	0.0520526	0.353101	0.0900171	0	0	0	0	1	0.0340389	0.257408	0.0518861	1	0.0237478	0.278439	0.0661464	1	0.0249527	0.152034	0.0405147	0	0	0	0	0	0	0	0	1	0.0256017	0.20842	0.0467221	0	0
CICP3	1	722092..724903	ENSG00000229376	10	0.132605	0.953863	0.498802	3	0.0318861	0.21133	0.116762	11	0.13794	0.989014	0.514797	1	0.0105483	0.0715551	0.0450085	3	0.0279887	0.182041	0.118981	11	0.151754	1.14759	0.570747	3	0.0288746	0.33855	0.198439	3	0.0303396	0.184856	0.121544	12	0.120352	0.918592	0.477159	9	0.0913768	0.657419	0.353704	9	0.0933863	0.760244	0.420499	0	0
AL669831.1	1	complement(725885..778626)	ENSG00000228327	350	1.77147	12.7426	17.4581	552	2.23937	14.8418	21.4843	291	1.39282	9.98638	13.6187	208	0.837439	5.6808	9.36178	317	1.12883	7.34196	12.5723	505	2.65916	20.109	26.2025	203	0.745755	8.74386	13.4277	359	1.38576	8.44328	14.5448	483	1.84895	14.1122	19.2056	450	1.74386	12.5464	17.6852	307	1.21586	9.89815	14.3437	8	0.28695
AL669831.2	1	760911..761989	ENSG00000229905	0	0	0	0	1	0.0572225	0.379252	0.0389208	0	0	0	0	0	0	0	0	1	0.0502283	0.326688	0.0396603	0	0	0	0	1	0.0518181	0.607559	0.0661464	0	0	0	0	0	0	0	0	0	0	0	0	2	0.111727	0.909551	0.0934442	0	0
AL669831.5	1	778770..810060	ENSG00000237491	27	0.229437	1.6504	1.34676	43	0.292879	1.9411	1.67359	15	0.120539	0.864252	0.701996	21	0.141952	0.96294	0.945179	27	0.161423	1.04991	1.07083	28	0.24754	1.87193	1.45281	13	0.0801821	0.940123	0.859903	18	0.116654	0.71076	0.729265	31	0.199239	1.5207	1.23266	30	0.195188	1.4043	1.17901	35	0.232728	1.8946	1.63527	2	0.120443
AL669831.4	1	complement(800879..817712)	ENSG00000230092	10	0.373333	2.68548	0.498802	18	0.538627	3.56984	0.700574	7	0.247133	1.77191	0.327598	13	0.386067	2.6189	0.585111	15	0.393993	2.56256	0.594904	11	0.427243	3.23088	0.570747	7	0.189683	2.224	0.463025	5	0.142362	0.867394	0.202573	11	0.310599	2.37066	0.437395	4	0.114337	0.822612	0.157202	6	0.175278	1.42691	0.280332	1	0.264573
FAM87B	1	817371..819837	ENSG00000177757	33	0.551773	3.96904	1.64605	35	0.469066	3.10881	1.36223	30	0.474356	3.40108	1.40399	12	0.159607	1.0827	0.540102	19	0.223512	1.45374	0.753545	20	0.347907	2.63093	1.03772	21	0.254859	2.98818	1.38907	30	0.382557	2.33087	1.21544	31	0.392031	2.99219	1.23266	24	0.307249	2.21053	0.943211	28	0.36634	2.98232	1.30822	0	0
LINC01128	1	825138..859446	ENSG00000228794	266	0.914417	6.57763	13.2681	359	0.989182	6.55597	13.9726	416	1.35236	9.69627	19.4687	486	1.32899	9.01526	21.8741	895	2.16464	14.079	35.496	421	1.50567	11.3861	21.844	356	0.888273	10.4149	23.5481	1068	2.80002	17.0602	43.2697	737	1.9162	14.6255	29.3055	940	2.47413	17.8004	36.9424	823	2.21382	18.0224	38.4523	60	1.46172
FAM41C	1	complement(868071..876903)	ENSG00000230368	1	0.0165168	0.118809	0.0498802	0	0	0	0	1	0.0156193	0.111989	0.0467997	4	0.0525544	0.356505	0.180034	2	0.0232411	0.151162	0.0793206	3	0.0515506	0.389834	0.155658	2	0.0239767	0.281123	0.132293	2	0.0251932	0.153499	0.0810294	2	0.0249843	0.190694	0.0795264	10	0.126461	0.90984	0.393005	8	0.103394	0.841715	0.373777	1	0.117051
AL645608.6	1	904834..915976	ENSG00000272438	1	0.0927482	0.667161	0.0498802	2	0.148681	0.985406	0.0778415	1	0.0877086	0.62886	0.0467997	1	0.0737783	0.500478	0.0450085	2	0.130508	0.848832	0.0793206	0	0	0	0	2	0.134638	1.57861	0.132293	0	0	0	0	1	0.0701483	0.535409	0.0397632	2	0.142026	1.02182	0.078601	1	0.0725747	0.590819	0.0467221	0	0
AL645608.2	1	911435..914948	ENSG00000230699	20	0.213964	1.5391	0.997603	21	0.180073	1.19347	0.817336	67	0.677832	4.85997	3.13558	29	0.246792	1.67413	1.30525	13	0.0978487	0.636414	0.515584	10	0.1113	0.841672	0.518861	21	0.163066	1.91192	1.38907	15	0.122385	0.745679	0.60772	12	0.0970965	0.741092	0.477159	13	0.106484	0.766113	0.510906	4	0.033485	0.272596	0.186888	3	0.227448
AL645608.4	1	914171..914971	ENSG00000241180	0	0	0	0	0	0	0	0	0	0	0	0	1	0.0584564	0.396541	0.0450085	0	0	0	0	0	0	0	0	0	0	0	0	0	0	0	0	0	0	0	0	0	0	0	0	2	0.115005	0.936242	0.0934442	0	0
LINC02593	1	complement(916865..921016)	ENSG00000223764	52	0.933723	6.7165	2.59377	38	0.546912	3.62475	1.47899	84	1.42637	10.2269	3.93117	42	0.599912	4.06952	1.89036	22	0.277932	1.80769	0.872526	20	0.373621	2.82538	1.03772	30	0.390994	4.58434	1.98439	37	0.506692	3.08721	1.49904	11	0.149389	1.14022	0.437395	7	0.0962377	0.692391	0.275103	3	0.0421518	0.343151	0.140166	0	0
SAMD11	1	923928..944581	ENSG00000187634	237	1.852	13.3219	11.8216	276	1.72871	11.4573	10.7421	798	5.89702	42.281	37.3462	293	1.82131	12.3549	13.1875	100	0.549787	3.57585	3.96603	58	0.471528	3.56577	3.00939	136	0.771376	9.04426	8.99591	220	1.31112	7.98852	8.91323	52	0.307332	2.34573	2.06769	65	0.388901	2.79799	2.55453	16	0.0978347	0.796457	0.747553	0	0
NOC2L	1	complement(944204..959309)	ENSG00000188976	2378	13.9763	100.535	118.615	2784	13.115	86.9221	108.355	2518	13.995	100.343	117.842	2066	9.65906	65.5226	92.9876	2173	8.98549	58.4423	86.1818	1442	8.81725	66.6774	74.8197	1108	4.72666	55.4194	73.2902	2179	9.76712	59.5098	88.2815	2061	9.16159	69.9262	81.952	1985	8.93252	64.2659	78.0114	1634	7.51472	61.1762	76.3439	499	20.7841
KLHL17	1	960587..965715	ENSG00000187961	265	2.54108	18.2786	13.2182	272	2.09055	13.8555	10.5864	309	2.802	20.09	14.4611	234	1.78489	12.1079	10.532	210	1.41675	9.21464	8.32866	173	1.72586	13.0512	8.97629	148	1.03007	12.0774	9.78967	202	1.47724	9.00066	8.18397	254	1.84212	14.0601	10.0999	244	1.79141	12.8885	9.58932	196	1.47065	11.9723	9.15753	23	1.56297
PLEKHN1	1	966497..975865	ENSG00000187583	21	0.241316	1.73584	1.04748	17	0.156579	1.03775	0.661653	26	0.282537	2.02576	1.21679	14	0.127973	0.868107	0.630119	16	0.129356	0.841341	0.634565	3	0.0358652	0.271219	0.155658	20	0.166813	1.95586	1.32293	16	0.140221	0.854351	0.648235	6	0.052147	0.398013	0.238579	3	0.0263949	0.189901	0.117901	14	0.125885	1.02481	0.654109	0	0
PERM1	1	complement(975204..982093)	ENSG00000187642	2	0.0190155	0.136784	0.0997603	6	0.0457245	0.303047	0.233525	9	0.0809204	0.58019	0.421197	2	0.0151263	0.10261	0.0900171	4	0.0267571	0.17403	0.158641	3	0.0296747	0.224405	0.155658	1	0.00690101	0.0809132	0.0661464	20	0.145023	0.883607	0.810294	0	0	0	0	0	0	0	0	5	0.0371988	0.302829	0.23361	0	0
HES4	1	complement(998962..1000172)	ENSG00000188290	8	0.232949	1.67566	0.399041	6	0.140037	0.928115	0.233525	11	0.302901	2.17176	0.514797	54	1.2508	8.48484	2.43046	9	0.18438	1.19922	0.356943	41	1.24206	9.39262	2.12733	18	0.380432	4.4605	1.19064	17	0.377527	2.30022	0.68875	43	0.947002	7.22803	1.70982	137	3.05438	21.9751	5.38417	75	1.70888	13.9117	3.50416	62	12.7942
ISG15	1	1001138..1014540	ENSG00000187608	161	5.56992	40.0658	8.03071	197	5.46271	36.205	7.66739	816	26.6962	191.409	38.1886	155	4.26558	28.9357	6.97632	73	1.77683	11.5566	2.8952	97	3.49125	26.4014	5.03295	87	2.18462	25.6143	5.75474	84	2.21631	13.5037	3.40323	273	7.14327	54.5213	10.8554	510	13.5091	97.1923	20.0432	2705	73.2268	596.128	126.383	148	36.2856
AL645608.1	1	complement(1011997..1013193)	ENSG00000224969	0	0	0	0	0	0	0	0	0	0	0	0	0	0	0	0	0	0	0	0	0	0	0	0	0	0	0	0	0	0	0	0	1	0.0522761	0.398999	0.0397632	0	0	0	0	0	0	0	0	0	0
AGRN	1	1020123..1056118	ENSG00000188157	225	0.680869	4.89766	11.223	246	0.596672	3.95454	9.57451	1065	3.04767	21.8514	49.8417	1295	3.11727	21.1461	58.2861	1460	3.10838	20.2172	57.904	1473	4.63735	35.0684	76.4282	684	1.50235	17.6148	45.2441	1168	2.69558	16.4238	47.3212	2048	4.6873	35.776	81.4351	2651	6.14219	44.1906	104.186	3361	7.95846	64.7886	157.033	71	1.52261
AL645608.5	1	1055033..1056116	ENSG00000242590	0	0	0	0	0	0	0	0	0	0	0	0	0	0	0	0	0	0	0	0	0	0	0	0	0	0	0	0	0	0	0	0	0	0	0	0	0	0	0	0	0	0	0	0	4	2.2956
RNF223	1	complement(1070966..1074307)	ENSG00000237330	0	0	0	0	1	0.013719	0.0909247	0.0389208	1	0.016186	0.116051	0.0467997	0	0	0	0	0	0	0	0	0	0	0	0	0	0	0	0	0	0	0	0	2	0.0258907	0.197612	0.0795264	0	0	0	0	0	0	0	0	0	0
C1orf159	1	complement(1081818..1116361)	ENSG00000131591	248	1.27706	9.18618	12.3703	316	1.30426	8.6442	12.299	253	1.23201	8.83339	11.8403	155	0.634911	4.30694	6.97632	262	0.949206	6.1737	10.391	207	1.10896	8.38611	10.7404	124	0.463461	5.43401	8.20215	209	0.820791	5.00097	8.46757	239	0.930824	7.10455	9.50341	200	0.788534	5.67319	7.8601	205	0.826022	6.72452	9.57803	87	3.17488
AL390719.3	1	1097585..1104598	ENSG00000285812	19	0.564875	4.06328	0.947723	18	0.428934	2.84283	0.700574	6	0.168689	1.20948	0.280798	8	0.189196	1.28342	0.360068	8	0.167336	1.08836	0.317282	7	0.216512	1.6373	0.363202	11	0.237369	2.78312	0.727611	16	0.362783	2.21039	0.648235	11	0.247345	1.88787	0.437395	27	0.614603	4.42182	1.06111	17	0.395482	3.21956	0.794275	0	0
LINC01342	1	1137017..1144056	ENSG00000223823	0	0	0	0	0	0	0	0	0	0	0	0	0	0	0	0	0	0	0	0	1	0.0209066	0.158099	0.0518861	0	0	0	0	0	0	0	0	0	0	0	0	0	0	0	0	0	0	0	0	0	0
TTLL10	1	1173884..1197935	ENSG00000162571	0	0	0	0	0	0	0	0	2	0.0156154	0.11196	0.0935994	1	0.00656764	0.0445518	0.0450085	2	0.0116176	0.0755617	0.0793206	1	0.00858959	0.0649558	0.0518861	0	0	0	0	0	0	0	0	0	0	0	0	2	0.0126429	0.0909609	0.078601	1	0.00646049	0.0525939	0.0467221	0	0
TNFRSF18	1	complement(1203508..1206691)	ENSG00000186891	1	0.0237625	0.17093	0.0498802	5	0.0952317	0.631163	0.194604	39	0.876382	6.28355	1.82519	4	0.0756093	0.512898	0.180034	9	0.150465	0.978635	0.356943	33	0.815816	6.16933	1.71224	5	0.0862374	1.01112	0.330732	7	0.126858	0.77293	0.283603	22	0.395391	3.01783	0.874791	15	0.272908	1.96346	0.589507	14	0.260315	2.11919	0.654109	0	0
TNFRSF4	1	complement(1211326..1214138)	ENSG00000186827	1	0.0189161	0.136068	0.0498802	1	0.0151618	0.100487	0.0389208	18	0.321989	2.30862	0.842395	8	0.120377	0.816584	0.360068	16	0.212938	1.38496	0.634565	5	0.0983984	0.744104	0.25943	11	0.151028	1.77078	0.727611	8	0.115412	0.703189	0.324118	40	0.572273	4.3679	1.59053	28	0.405529	2.91762	1.10041	36	0.532861	4.33794	1.68199	2	0.268109
SDF4	1	complement(1216908..1232031)	ENSG00000078808	3105	21.4657	154.408	154.878	3822	21.1784	140.364	148.755	3440	22.4895	161.247	160.991	4129	22.7066	154.031	185.84	5492	26.7125	173.74	217.814	2146	15.4348	116.72	111.348	2649	13.2923	155.85	175.222	5838	30.7805	187.542	236.525	3182	16.6378	126.989	126.527	3276	17.3404	124.758	128.748	3739	20.2264	164.66	174.694	347	17.0006
B3GALT6	1	1232226..1235041	ENSG00000176022	793	9.16755	65.9444	39.555	852	7.89476	52.3238	33.1605	844	9.22697	66.1563	39.4989	830	7.63275	51.7771	37.3571	940	7.64555	49.7272	37.2807	711	8.55138	64.6669	36.891	505	4.23745	49.6835	33.4039	844	7.44133	45.3391	34.1944	969	8.47258	64.6672	38.5306	939	8.31147	59.7977	36.9031	803	7.26399	59.135	37.5178	69	5.653
C1QTNF12	1	complement(1242446..1246722)	ENSG00000184163	12	0.217757	1.56638	0.598562	24	0.349077	2.31356	0.934098	19	0.326047	2.33772	0.889194	17	0.245393	1.66463	0.765145	15	0.191506	1.24557	0.594904	15	0.283183	2.14148	0.778291	10	0.131712	1.5443	0.661464	10	0.138394	0.843219	0.405147	13	0.178421	1.3618	0.516922	9	0.125045	0.899646	0.353704	5	0.070997	0.577975	0.23361	0	0
UBE2J2	1	complement(1253909..1273885)	ENSG00000160087	1242	8.58082	61.724	61.9512	1533	8.48924	56.2638	59.6655	909	5.93892	42.5814	42.5409	1004	5.51778	37.43	45.1886	1129	5.48785	35.6933	44.7765	817	5.8724	44.408	42.3909	607	3.0439	35.6892	40.1509	1164	6.13322	37.3689	47.1591	1098	5.73748	43.7915	43.66	1096	5.79763	41.7116	43.0733	938	5.07095	41.2819	43.8253	230	11.2612
LINC01786	1	1275223..1280420	ENSG00000230415	5	0.317296	2.28239	0.249401	1	0.0508645	0.337113	0.0389208	7	0.420078	3.01191	0.327598	5	0.2524	1.71216	0.225043	6	0.267884	1.74234	0.237962	5	0.330105	2.4963	0.25943	2	0.0921211	1.0801	0.132293	10	0.483975	2.9488	0.405147	7	0.335973	2.56433	0.278343	10	0.485878	3.4957	0.393005	3	0.148969	1.21273	0.140166	0	0
SCNN1D	1	1280436..1292029	ENSG00000162572	31	0.250731	1.80357	1.54629	43	0.278763	1.84754	1.67359	45	0.344188	2.46779	2.10599	41	0.263787	1.78941	1.84535	41	0.233309	1.51746	1.62607	31	0.260852	1.97261	1.60847	37	0.217211	2.54677	2.44742	33	0.203558	1.24025	1.33699	70	0.42821	3.26833	2.78343	52	0.32202	2.3168	2.04362	52	0.329101	2.67916	2.42955	2	0.114637
ACAP3	1	complement(1292376..1309609)	ENSG00000131584	1948	7.19905	51.7845	97.1666	1935	5.73174	37.988	75.3117	2159	7.54528	54.0987	101.041	1834	5.39149	36.5733	82.5457	1981	5.15076	33.5009	78.567	1912	7.35124	55.5912	99.2062	1163	3.1196	36.5769	76.9283	1801	5.07607	30.9279	72.967	2639	7.37628	56.2997	104.935	2482	7.02296	50.5274	97.5438	2201	6.36481	51.815	102.835	55	1.44045
PUSL1	1	1308567..1311677	ENSG00000169972	386	5.04865	36.3162	19.2537	382	4.0047	26.5418	14.8677	269	3.32718	23.8555	12.5891	199	2.07045	14.0449	8.9567	276	2.53979	16.519	10.9462	190	2.5854	19.5512	9.85835	111	1.05377	12.3552	7.34225	271	2.70324	16.4705	10.9795	282	2.78964	21.292	11.2132	257	2.57367	18.5165	10.1002	242	2.47675	20.1629	11.3067	84	7.78604
INTS11	1	complement(1311585..1324691)	ENSG00000127054	1809	7.16439	51.5353	90.2332	2225	7.06301	46.8113	86.5987	1712	6.41182	45.972	80.1211	1307	4.11756	27.9316	58.8262	1575	4.38856	28.5435	62.4649	1271	5.23688	39.6021	65.9472	979	2.81421	32.9962	64.7573	1439	4.3464	26.4821	58.3007	1709	5.11911	39.0718	67.9553	1533	4.64853	33.4443	60.2476	1186	3.6754	29.9209	55.4124	356	9.99173
AL139287.1	1	complement(1317581..1318689)	ENSG00000240731	18	1.51809	10.92	0.897843	30	2.02799	13.4408	1.16762	14	1.11658	8.00575	0.655196	13	0.872151	5.91627	0.585111	19	1.1274	7.33272	0.753545	14	1.2284	9.28935	0.726405	4	0.244861	2.87095	0.264586	13	0.836174	5.0947	0.526691	15	0.956816	7.30293	0.596448	16	1.03318	7.43334	0.628808	20	1.31988	10.745	0.934442	0	0
CPTP	1	1324756..1328897	ENSG00000224051	474	6.03712	43.4265	23.6432	567	5.78834	38.3632	22.0681	402	4.84188	34.7157	18.8135	365	3.69801	25.0856	16.4281	450	4.03241	26.2271	17.8471	267	3.53793	26.7544	13.8536	264	2.44056	28.6152	17.4627	400	3.88544	23.6735	16.2059	423	4.07478	31.1009	16.8198	385	3.75444	27.0117	15.1307	393	3.91673	31.8855	18.3618	170	15.3444
TAS1R3	1	1331314..1335306	ENSG00000169962	105	0.995699	7.16231	5.23742	138	1.04891	6.95181	5.37106	117	1.04921	7.52269	5.47556	60	0.452599	3.07022	2.70051	78	0.520396	3.38469	3.0935	59	0.582073	4.40173	3.06128	44	0.302848	3.55085	2.91044	52	0.376071	2.29135	2.10676	91	0.652667	4.98151	3.61845	76	0.551804	3.97001	2.98684	85	0.630721	5.1346	3.97138	0	0
DVL1	1	complement(1335276..1349350)	ENSG00000107404	2693	22.9863	165.346	134.327	3080	21.0718	139.657	119.876	2658	21.4548	153.828	124.394	1919	13.0296	88.3866	86.3714	2025	12.1607	79.0939	80.3121	1339	11.8905	89.9176	69.4754	1414	8.76022	102.712	93.531	2037	13.2602	80.7929	82.5284	1934	12.4853	95.2947	76.9021	1963	12.8288	92.2977	77.1468	2005	13.3914	109.017	93.6778	45	2.72204
MXRA8	1	complement(1352689..1361777)	ENSG00000162576	5138	46.1805	332.188	256.284	5935	42.7567	283.377	230.995	7962	67.6742	485.216	372.619	6037	43.1627	292.796	271.717	5633	35.6209	231.681	223.406	3778	35.3275	267.152	196.026	5291	34.5172	404.709	349.981	7285	49.9369	304.259	295.15	9421	64.0432	488.812	374.609	9535	65.6171	472.089	374.73	9405	66.1458	538.483	439.421	58	3.69438
AURKAIP1	1	complement(1373730..1375495)	ENSG00000175756	1916	37.3725	268.829	95.5704	2196	34.3327	227.546	85.47	1617	29.8265	213.853	75.6751	1307	20.2794	137.566	58.8262	1465	20.1046	130.762	58.1023	934	18.9535	143.329	48.4616	720	10.1935	119.517	47.6254	1402	20.8561	127.073	56.8016	1443	21.288	162.481	57.3783	1411	21.0725	151.608	55.453	1280	19.5365	159.043	59.8043	688	95.103
CCNL2	1	complement(1385711..1399328)	ENSG00000221978	2937	13.9581	100.404	146.498	3576	13.6219	90.2816	139.181	3856	17.3299	124.253	180.46	2485	9.39446	63.7276	111.846	3243	10.8435	70.5269	128.618	3670	18.1457	137.221	190.422	2197	7.57854	88.8572	145.324	3208	11.6274	70.8446	129.971	3445	12.3829	94.513	136.984	3374	12.2772	88.3295	132.6	2509	9.33044	75.9577	117.226	486	16.3685
AL391244.1	1	1399522..1402046	ENSG00000224870	222	2.86223	20.5887	11.0734	252	2.60418	17.2596	9.80803	278	3.38948	24.3021	13.0103	277	2.84089	19.2713	12.4674	304	2.75756	17.9354	12.0567	232	3.1119	23.5327	12.0376	166	1.55343	18.2138	10.9803	301	2.95969	18.033	12.1949	270	2.63285	20.0953	10.7361	333	3.28721	23.6502	13.0871	204	2.05807	16.7545	9.5313	74	6.76134
MRPL20	1	complement(1401908..1407313)	ENSG00000242485	952	11.1162	79.9617	47.4859	1226	11.4744	76.0484	47.7168	796	8.78961	63.0204	37.2526	912	8.47106	57.4638	41.0478	907	7.45123	48.4633	35.9719	701	8.51578	64.3976	36.3721	521	4.41562	51.7724	34.4623	808	7.19547	43.8411	32.7359	855	7.55088	57.6324	33.9975	945	8.44858	60.7842	37.1389	717	6.55117	53.332	33.4997	246	20.3566
ANKRD65	1	complement(1418420..1421769)	ENSG00000235098	30	0.369379	2.65704	1.49641	28	0.27633	1.83142	1.08978	24	0.279447	2.0036	1.12319	77	0.754163	5.11589	3.46566	14	0.121277	0.788797	0.555244	36	0.461148	3.48727	1.8679	31	0.277043	3.24828	2.05054	60	0.563418	3.43283	2.43088	45	0.419059	3.19848	1.78934	51	0.480788	3.45908	2.00432	21	0.202325	1.6471	0.981164	3	0.261771
AL391244.2	1	1420245..1422691	ENSG00000225905	0	0	0	0	2	0.0961086	0.636975	0.0778415	1	0.0566956	0.406501	0.0467997	2	0.0953819	0.647027	0.0900171	0	0	0	0	0	0	0	0	1	0.0435157	0.510215	0.0661464	1	0.0457236	0.278588	0.0405147	0	0	0	0	3	0.13771	0.99077	0.117901	0	0	0	0	0	0
TMEM88B	1	1426128..1427787	ENSG00000205116	0	0	0	0	0	0	0	0	2	0.125145	0.897276	0.0935994	3	0.157904	1.07114	0.135026	0	0	0	0	0	0	0	0	0	0	0	0	0	0	0	0	0	0	0	0	0	0	0	0	0	0	0	0	0	0
LINC01770	1	complement(1430539..1434573)	ENSG00000225285	0	0	0	0	0	0	0	0	4	0.144704	1.03751	0.187199	2	0.0608606	0.41285	0.0900171	1	0.0269144	0.175053	0.0396603	0	0	0	0	1	0.0277662	0.325554	0.0661464	0	0	0	0	1	0.0289331	0.220833	0.0397632	3	0.0878692	0.632184	0.117901	0	0	0	0	0	0
VWA1	1	1434861..1442882	ENSG00000179403	207	1.33046	9.57037	10.3252	241	1.24157	8.22868	9.3799	649	3.9447	28.2831	30.373	947	4.8418	32.8445	42.6231	468	2.11631	13.7646	18.561	341	2.28021	17.2433	17.6931	461	2.15064	25.2159	30.4935	907	4.44599	27.0888	36.7468	511	2.48408	18.9598	20.319	817	4.02057	28.9264	32.1085	464	2.33362	18.9977	21.679	14	0.637692
ATAD3C	1	1449689..1470158	ENSG00000215915	1	0.00818778	0.0588967	0.0498802	9	0.0590647	0.391461	0.350287	5	0.0387144	0.277578	0.233999	4	0.0260525	0.176728	0.180034	0	0	0	0	1	0.00851829	0.0644167	0.0518861	4	0.0237717	0.278719	0.264586	0	0	0	0	1	0.00619267	0.0472658	0.0397632	3	0.018807	0.135309	0.117901	6	0.0384412	0.312944	0.280332	2	0.11605
ATAD3B	1	1471769..1497848	ENSG00000160072	1625	6.88639	49.5355	81.0553	1980	6.72547	44.5742	77.0631	1153	4.62066	33.1296	53.9601	601	2.02598	13.7433	27.0501	811	2.41802	15.727	32.1645	995	4.3868	33.1737	51.6266	371	1.14116	13.3799	24.5403	729	2.3561	14.3554	29.5352	894	2.86542	21.8704	35.5483	761	2.46919	17.7649	29.9077	670	2.22174	18.0868	31.3038	253	7.59816
AL645728.2	1	1503250..1509452	ENSG00000284740	6	0.295951	2.12885	0.299281	6	0.237213	1.57217	0.233525	2	0.09329	0.668878	0.0935994	2	0.0784733	0.532326	0.0900171	7	0.242922	1.57998	0.277622	1	0.0513163	0.388062	0.0518861	2	0.0716032	0.839536	0.132293	5	0.18809	1.14601	0.202573	9	0.335755	2.56266	0.357869	2	0.075532	0.543422	0.078601	7	0.270176	2.19946	0.327055	0	0
ATAD3A	1	1512151..1534687	ENSG00000197785	1912	20.2817	145.891	95.3709	2539	21.5873	143.073	98.8198	1292	12.9603	92.9238	60.4652	916	7.7292	52.4313	41.2278	1133	8.45564	54.9961	44.9351	805	8.88378	67.1806	41.7683	553	4.25769	49.9208	36.579	1181	9.55418	58.2124	47.8479	1143	9.17009	69.991	45.4494	1035	8.40598	60.4777	40.676	865	7.17978	58.4495	40.4146	353	26.5363
TMEM240	1	complement(1535174..1540453)	ENSG00000205090	20	0.471806	3.39382	0.997603	25	0.472708	3.13295	0.973019	16	0.356936	2.55919	0.748795	19	0.356542	2.41861	0.855162	20	0.331944	2.15898	0.793206	20	0.490851	3.71189	1.03772	21	0.359573	4.21593	1.38907	32	0.57572	3.50779	1.29647	28	0.499578	3.81305	1.11337	29	0.523798	3.76852	1.13971	33	0.609154	4.95903	1.54183	0	0
SSU72	1	complement(1541673..1574869)	ENSG00000160075	1556	7.3148	52.6172	77.6135	2046	7.70935	51.095	79.6319	1361	6.05045	43.381	63.6944	1483	5.54571	37.6195	66.7477	1578	5.21916	33.9458	62.5839	1235	6.04013	45.6764	64.0793	855	2.91738	34.2058	56.5552	1445	5.1807	31.5654	58.5437	1658	5.89507	44.9943	65.9274	1737	6.25209	44.9812	68.2649	1125	4.13833	33.6895	52.5623	1073	35.7472
AL645728.1	1	1574102..1577075	ENSG00000215014	9	0.348385	2.50602	0.448922	10	0.310267	2.05635	0.389208	6	0.219636	1.57477	0.280798	7	0.215545	1.46216	0.31506	6	0.163406	1.06281	0.237962	3	0.120816	0.913629	0.155658	6	0.168578	1.97655	0.396878	8	0.236175	1.43899	0.324118	4	0.117108	0.893834	0.159053	11	0.326018	2.34557	0.432305	2	0.0605796	0.493169	0.0934442	0	0
FNDC10	1	complement(1598012..1600096)	ENSG00000228594	57	0.889982	6.40186	2.84317	57	0.713347	4.72782	2.21848	50	0.738266	5.29328	2.33999	46	0.571331	3.87564	2.07039	73	0.801919	5.21573	2.8952	61	0.990884	7.49322	3.16505	61	0.691306	8.10545	4.03493	87	1.03599	6.31213	3.52478	184	2.17288	16.5846	7.31643	144	1.72148	12.3853	5.65927	115	1.40502	11.4381	5.37304	6	0.663907
MIB2	1	1615415..1630610	ENSG00000197530	309	1.14741	8.25363	15.413	371	1.10422	7.31839	14.4396	748	2.62664	18.8327	35.0062	690	2.03814	13.8258	31.0559	781	2.04039	13.2708	30.9747	452	1.74617	13.2048	23.4525	510	1.37457	16.1166	33.7347	711	2.01353	12.2682	28.806	748	2.10075	16.0341	29.7429	766	2.17782	15.6686	30.1042	748	2.17342	17.6934	34.9481	22	0.578941
MMP23B	1	1632095..1635263	ENSG00000189409	15	0.214835	1.54536	0.748203	4	0.045919	0.304336	0.155683	13	0.176073	1.26242	0.608396	24	0.273431	1.85483	1.0802	16	0.161226	1.04862	0.634565	7	0.104303	0.788757	0.363202	5	0.0519777	0.60943	0.330732	9	0.0983068	0.598971	0.364632	14	0.151654	1.1575	0.556685	7	0.0767615	0.552268	0.275103	9	0.100864	0.821117	0.420499	2	0.202999
CDK11B	1	complement(1635227..1659012)	ENSG00000248333	676	6.30932	45.3845	33.719	1030	7.70535	51.0685	40.0884	631	5.56932	39.9314	29.5306	899	6.67451	45.2767	40.4627	861	5.6538	36.7727	34.1475	529	5.13663	38.844	27.4477	569	3.85462	45.1949	37.6373	870	6.19275	37.7316	35.2478	954	6.73436	51.4002	37.9341	1069	7.63917	54.9608	42.0122	873	6.37573	51.9039	40.7884	51	3.37331
FO704657.1	1	1659325..1662602	ENSG00000272004	4	0.325546	2.34173	0.199521	2	0.130467	0.864694	0.0778415	0	0	0	0	1	0.0647405	0.439169	0.0450085	0	0	0	0	3	0.254016	1.92091	0.155658	0	0	0	0	0	0	0	0	0	0	0	0	0	0	0	0	0	0	0	0	0	0
SLC35E2B	1	complement(1659529..1692728)	ENSG00000189339	897	3.47844	25.0213	44.7425	1032	3.20768	21.2594	40.1662	1257	4.60961	33.0503	58.8272	1338	4.12735	27.998	60.2214	1762	4.80727	31.2668	69.8814	1230	4.9623	37.5257	63.8199	938	2.64015	30.9553	62.0453	1800	5.32344	32.435	72.9265	2131	6.2501	47.7041	84.7354	2222	6.59733	47.4651	87.3257	1297	3.9356	32.0392	60.5985	109	2.99549
AL691432.1	1	1671990..1674397	ENSG00000269737	16	1.0376	7.4637	0.798083	9	0.467811	3.1005	0.350287	19	1.1652	8.35432	0.889194	2	0.103172	0.699871	0.0900171	9	0.410632	2.67078	0.356943	17	1.14695	8.67341	0.882063	4	0.188279	2.20754	0.264586	7	0.346206	2.10939	0.283603	18	0.882863	6.73848	0.715738	1	0.0496525	0.35723	0.0393005	10	0.507444	4.13103	0.467221	0	0
MMP23A	1	1699942..1701782	ENSG00000215914	0	0	0	0	0	0	0	0	0	0	0	0	0	0	0	0	0	0	0	0	1	0.0333026	0.251839	0.0518861	3	0.0697022	0.817247	0.198439	0	0	0	0	0	0	0	0	0	0	0	0	1	0.0250479	0.203911	0.0467221	0	0
CDK11A	1	complement(1702730..1724324)	ENSG00000008128	244	1.68971	12.1545	12.1708	376	2.08703	13.8322	14.6342	258	1.68958	12.1141	12.0743	220	1.2119	8.22099	9.90188	330	1.60782	10.4574	13.0879	197	1.4193	10.733	10.2216	139	0.698668	8.19177	9.19435	323	1.7059	10.3938	13.0862	370	1.93792	14.7912	14.7124	353	1.87167	13.4659	13.8731	277	1.501	12.2194	12.942	11	0.53984
AL031282.2	1	complement(1702736..1737688)	ENSG00000268575	197	1.2627	9.08292	9.82639	233	1.19704	7.9336	9.06854	311	1.88509	13.5158	14.5547	134	0.683223	4.63467	6.03114	344	1.55129	10.0897	13.6431	280	1.86715	14.1197	14.5281	114	0.530363	6.21842	7.54069	314	1.53494	9.35221	12.7216	397	1.92458	14.6894	15.786	425	2.08572	15.0059	16.7027	310	1.5548	12.6574	14.4838	10	0.454239
AL031282.1	1	1724512..1737251	ENSG00000227775	9	0.106195	0.763886	0.448922	6	0.0567455	0.37609	0.233525	10	0.111583	0.800036	0.467997	2	0.0187722	0.127342	0.0900171	7	0.0581112	0.377959	0.277622	22	0.270066	2.04228	1.14149	1	0.00856435	0.100416	0.0661464	5	0.0449944	0.274145	0.202573	5	0.0446213	0.340574	0.198816	7	0.0632399	0.454986	0.275103	3	0.0276989	0.225492	0.140166	0	0
SLC35E2A	1	complement(1724838..1745999)	ENSG00000215790	604	2.54933	18.338	30.1276	681	2.30386	15.2692	26.505	842	3.36076	24.0963	39.4053	728	2.44424	16.5806	32.7662	767	2.27764	14.8139	30.4194	956	4.19791	31.7453	49.6031	560	1.71558	20.1149	37.042	708	2.27903	13.8859	28.6844	1053	3.36147	25.6565	41.8707	1072	3.46431	24.9243	42.1301	854	2.8205	22.9613	39.9007	28	0.837523
NADK	1	complement(1751232..1780457)	ENSG00000008130	1378	8.05391	57.9338	68.7349	1768	8.28245	54.8933	68.8119	1267	7.00278	50.2091	59.2952	1020	4.74221	32.169	45.9087	1498	6.15985	40.0641	59.4111	845	5.13808	38.8549	43.8437	806	3.41921	40.0897	53.314	1695	7.55536	46.0338	68.6724	1225	5.41508	41.3308	48.7099	1247	5.58028	40.1479	49.0077	1166	5.33256	43.4115	54.4779	231	9.56795
GNB1	1	complement(1785285..1891117)	ENSG00000078369	9830	50.3005	361.824	490.322	12626	51.785	343.214	491.413	9092	43.9962	315.447	425.503	11297	45.9839	311.933	508.461	12270	44.1738	287.309	486.632	8276	44.0581	333.174	429.409	7680	28.5242	334.442	508.004	12700	49.5622	301.976	514.537	11793	45.641	348.356	468.928	11143	43.6569	314.094	437.925	10631	42.567	346.531	496.702	946	34.3052
AL109917.1	1	1891471..1892658	ENSG00000231050	7	0.251526	1.80929	0.349161	5	0.144004	0.954408	0.194604	10	0.339798	2.43631	0.467997	8	0.228664	1.55115	0.360068	5	0.126402	0.82213	0.198301	2	0.0747654	0.565388	0.103772	8	0.208645	2.44633	0.529171	1	0.0274039	0.166968	0.0405147	5	0.135883	1.03713	0.198816	14	0.385163	2.77109	0.550207	5	0.140583	1.14447	0.23361	0	0
CALML6	1	1914827..1917296	ENSG00000169885	10	0.140261	1.00893	0.498802	15	0.168635	1.11766	0.583811	9	0.119376	0.855911	0.421197	6	0.0669441	0.454117	0.270051	7	0.0690775	0.449285	0.277622	11	0.160515	1.21384	0.570747	9	0.0916249	1.07429	0.595318	2	0.0213942	0.130352	0.0810294	11	0.116692	0.890657	0.437395	7	0.075174	0.540847	0.275103	8	0.0878025	0.714787	0.373777	0	0
TMEM52	1	complement(1917590..1919273)	ENSG00000178821	4	0.0816929	0.587637	0.199521	6	0.0982188	0.650962	0.233525	1	0.0193135	0.138475	0.0467997	3	0.0487381	0.330617	0.135026	0	0	0	0	2	0.0424953	0.321356	0.103772	1	0.0148237	0.173806	0.0661464	1	0.0155759	0.0949018	0.0405147	1	0.0154467	0.117898	0.0397632	0	0	0	0	1	0.015981	0.130099	0.0467221	11	1.59209
CFAP74	1	complement(1921951..2003837)	ENSG00000142609	0	0	0	0	0	0	0	0	0	0	0	0	0	0	0	0	1	0.00219767	0.0142938	0.0396603	0	0	0	0	0	0	0	0	0	0	0	0	0	0	0	0	1	0.00239163	0.0172068	0.0393005	1	0.00244422	0.0198981	0.0467221	0	0
GABRD	1	2019298..2030758	ENSG00000187730	0	0	0	0	2	0.0104646	0.0693558	0.0778415	1	0.00617319	0.0442611	0.0467997	0	0	0	0	2	0.00918553	0.0597433	0.0793206	5	0.033957	0.256788	0.25943	0	0	0	0	1	0.00497853	0.0303336	0.0405147	1	0.00493725	0.0376837	0.0397632	1	0.00499811	0.0359594	0.0393005	0	0	0	0	0	0
PRKCZ	1	2050470..2185395	ENSG00000067606	0	0	0	0	1	0.00341717	0.0226478	0.0389208	1	0.00403165	0.0289065	0.0467997	3	0.010174	0.0690156	0.135026	4	0.011998	0.0780356	0.158641	0	0	0	0	4	0.0123777	0.145127	0.264586	7	0.02276	0.138674	0.283603	0	0	0	0	0	0	0	0	0	0	0	0	16	0.483411
PRKCZ-AS1	1	complement(2181794..2184389)	ENSG00000182873	4	0.0750971	0.540193	0.199521	9	0.135433	0.897606	0.350287	8	0.142033	1.01836	0.374398	8	0.119475	0.810462	0.360068	8	0.105671	0.687289	0.317282	10	0.195321	1.47705	0.518861	6	0.0817614	0.95864	0.396878	3	0.0429549	0.261719	0.121544	13	0.184594	1.40892	0.516922	12	0.172495	1.24103	0.471606	3	0.0440722	0.358785	0.140166	0	0
FAAP20	1	complement(2184461..2212720)	ENSG00000162585	650	1.93848	13.944	32.4221	793	1.89558	12.5633	30.8642	993	2.8005	20.0792	46.4721	1061	2.51703	17.0743	47.7541	1078	2.26188	14.7114	42.7538	934	2.89789	21.9143	48.4616	676	1.46329	17.1568	44.715	1027	2.33586	14.2321	41.6086	1289	2.90746	22.1913	51.2548	1261	2.87936	20.7159	49.5579	993	2.31728	18.8646	46.395	139	2.93774
AL590822.1	1	2212523..2220738	ENSG00000234396	0	0	0	0	0	0	0	0	1	0.0944347	0.677086	0.0467997	0	0	0	0	2	0.140516	0.913926	0.0793206	0	0	0	0	0	0	0	0	0	0	0	0	0	0	0	0	0	0	0	0	0	0	0	0	0	0
SKI	1	2228695..2310119	ENSG00000157933	4917	26.3275	189.38	245.261	5878	25.2266	167.193	228.776	4327	21.9095	157.089	202.502	4378	18.647	126.492	197.047	5423	20.4291	132.872	215.078	2847	15.8593	119.93	147.72	3102	12.0555	141.349	205.186	5132	20.9567	127.687	207.921	5598	22.6701	173.03	222.594	5193	21.2892	153.167	204.087	4206	17.6221	143.459	196.513	48	1.82138
MORN1	1	complement(2321253..2391707)	ENSG00000116151	89	0.318461	2.29077	4.43934	95	0.272464	1.8058	3.69747	100	0.338379	2.42614	4.67997	95	0.270404	1.8343	4.27581	78	0.196364	1.27717	3.0935	99	0.368543	2.78698	5.13672	60	0.15583	1.82708	3.96878	94	0.256521	1.56295	3.80838	151	0.408654	3.11906	6.00425	123	0.33698	2.42444	4.83396	92	0.257593	2.09703	4.29843	2	0.0507162
RER1	1	2391775..2405444	ENSG00000157916	3044	17.4128	125.255	151.835	3764	17.2581	114.381	146.498	2872	15.5362	111.393	134.409	2614	11.8947	80.688	117.652	3345	13.4624	87.5601	132.664	1801	10.7183	81.0531	93.4468	1789	7.42793	87.0913	118.336	3200	13.9605	85.0598	129.647	2675	11.5734	88.3341	106.367	2659	11.6459	83.7879	104.5	2571	11.5082	93.6861	120.122	571	23.1478
PEX10	1	complement(2403964..2413797)	ENSG00000157911	463	3.97804	28.615	23.0945	546	3.7601	24.9207	21.2507	488	3.96501	28.4287	22.8383	577	3.94355	26.7512	25.9699	570	3.44559	22.4104	22.6064	457	4.08499	30.8913	23.7119	435	2.71276	31.8066	28.7737	528	3.45979	21.0801	21.3918	495	3.21666	24.5513	19.6828	536	3.52602	25.3683	21.0651	413	2.77663	22.6041	19.2962	132	8.03733
PLCH2	1	2425980..2505530	ENSG00000149527	791	2.38853	17.1813	39.4552	924	2.23638	14.8219	35.9628	227	0.64821	4.64759	10.6235	91	0.218584	1.48277	4.09578	55	0.116847	0.75998	2.18132	264	0.829362	6.27176	13.6979	189	0.414237	4.85686	12.5017	77	0.177326	1.08042	3.11963	158	0.360846	2.75417	6.28259	146	0.33755	2.42854	5.73787	743	1.75559	14.292	34.7145	0	0
AL139246.1	1	complement(2492300..2493258)	ENSG00000224387	1	0.0715486	0.514667	0.0498802	3	0.172045	1.14026	0.116762	1	0.0676609	0.485121	0.0467997	3	0.170744	1.15825	0.135026	0	0	0	0	0	0	0	0	0	0	0	0	0	0	0	0	0	0	0	0	0	0	0	0	4	0.223945	1.8231	0.186888	0	0
AL139246.4	1	complement(2493437..2494479)	ENSG00000229393	4	0.253343	1.82236	0.199521	2	0.101531	0.672914	0.0778415	4	0.239578	1.71774	0.187199	0	0	0	0	2	0.0891211	0.57965	0.0793206	2	0.131785	0.996579	0.103772	1	0.0459709	0.539002	0.0661464	0	0	0	0	0	0	0	0	2	0.0969866	0.69778	0.078601	5	0.247799	2.01729	0.23361	0	0
PANK4	1	complement(2508533..2526628)	ENSG00000157881	537	3.42311	24.6233	26.7857	681	3.47947	23.0608	26.505	506	3.05024	21.8699	23.6806	545	2.76354	18.7466	24.5297	466	2.08994	13.5931	18.4817	428	2.83842	21.4646	22.2072	356	1.64714	19.3125	23.5481	436	2.11964	12.9147	17.6644	533	2.56972	19.6135	21.1938	512	2.4989	17.9786	20.1218	505	2.51894	20.5063	23.5947	36	1.62629
HES5	1	complement(2528745..2530245)	ENSG00000197921	1	0.024927	0.179306	0.0498802	0	0	0	0	3	0.0707176	0.507037	0.140399	1	0.0198286	0.134508	0.0450085	2	0.0350752	0.228132	0.0793206	3	0.0777996	0.588333	0.155658	0	0	0	0	0	0	0	0	0	0	0	0	1	0.0190854	0.137312	0.0393005	1	0.0195051	0.158788	0.0467221	0	0
AL139246.5	1	2530064..2547460	ENSG00000272449	8	0.170109	1.22364	0.399041	6	0.102261	0.677748	0.233525	6	0.120649	0.865042	0.280798	5	0.0845728	0.573703	0.225043	3	0.0448807	0.291907	0.118981	5	0.11061	0.836449	0.25943	5	0.0771687	0.904791	0.330732	2	0.0324336	0.197614	0.0810294	3	0.048247	0.368247	0.11929	5	0.0814029	0.585661	0.196502	11	0.183025	1.48998	0.513943	3	0.452073
TNFRSF14-AS1	1	complement(2549920..2557031)	ENSG00000238164	5	0.0265232	0.190788	0.249401	6	0.025511	0.169078	0.233525	4	0.0200656	0.143868	0.187199	14	0.0590756	0.400741	0.630119	10	0.0373214	0.242741	0.396603	7	0.0386314	0.292137	0.363202	10	0.0385026	0.451437	0.661464	3	0.0121368	0.0739482	0.121544	7	0.0280845	0.214356	0.278343	19	0.0771689	0.555199	0.746709	24	0.0996202	0.810993	1.12133	1	0.0375929
TNFRSF14	1	2555639..2565382	ENSG00000157873	156	0.816614	5.8741	7.78131	152	0.637757	4.22684	5.91595	133	0.658386	4.72055	6.22436	168	0.699559	4.74549	7.56143	111	0.408805	2.65889	4.40229	147	0.800564	6.05399	7.62725	146	0.554726	6.50408	9.65738	97	0.38725	2.35947	3.92993	206	0.815588	6.22501	8.19122	149	0.597187	4.29652	5.85577	345	1.41316	11.5043	16.1191	85	3.15327
AL139246.2	1	2566410..2569888	ENSG00000225931	0	0	0	0	0	0	0	0	0	0	0	0	0	0	0	0	1	0.0176593	0.114857	0.0396603	0	0	0	0	0	0	0	0	2	0.0382852	0.233267	0.0810294	3	0.0569516	0.434685	0.11929	0	0	0	0	1	0.0196405	0.15989	0.0467221	0	0
AL139246.3	1	2581560..2584533	ENSG00000228037	1	0.0520042	0.374079	0.0498802	2	0.0833657	0.55252	0.0778415	3	0.147535	1.05781	0.140399	1	0.0413677	0.280619	0.0450085	1	0.036588	0.237971	0.0396603	1	0.0541034	0.409139	0.0518861	1	0.0377461	0.442567	0.0661464	1	0.0396612	0.241651	0.0405147	1	0.0393324	0.300206	0.0397632	1	0.0398172	0.286469	0.0393005	6	0.244157	1.98764	0.280332	0	0
PRXL2B	1	2586491..2591469	ENSG00000157870	817	7.88998	56.7546	40.7521	896	6.93555	45.9665	34.873	590	5.38818	38.6326	27.6118	651	5.00101	33.9246	29.3006	550	3.73695	24.3054	21.8132	470	4.72213	35.7095	24.3865	442	3.0982	36.3259	29.2367	520	3.82988	23.335	21.0676	671	4.90104	37.4073	26.6811	612	4.5252	32.557	24.0519	632	4.77585	38.8795	29.5284	427	29.2234
MMEL1	1	complement(2590639..2632990)	ENSG00000142606	3	0.0254068	0.182758	0.149641	0	0	0	0	0	0	0	0	1	0.00673678	0.0456992	0.0450085	0	0	0	0	0	0	0	0	1	0.006147	0.0720725	0.0661464	0	0	0	0	2	0.0128106	0.0977777	0.0795264	1	0.00648428	0.0466518	0.0393005	1	0.00662688	0.0539484	0.0467221	23	1.38041
TTC34	1	complement(2635976..2801717)	ENSG00000215912	31	0.114499	0.823619	1.54629	50	0.148023	0.981046	1.94604	66	0.230526	1.65284	3.08878	58	0.170408	1.15597	2.6105	72	0.1871	1.21691	2.85554	66	0.253612	1.91785	3.42448	50	0.134043	1.57163	3.30732	32	0.09014	0.549212	1.29647	85	0.237449	1.81234	3.37987	71	0.200784	1.44456	2.79033	64	0.184969	1.50581	2.99021	0	0
AC242022.1	1	2773603..2776473	ENSG00000283259	0	0	0	0	0	0	0	0	0	0	0	0	0	0	0	0	0	0	0	0	1	0.0216414	0.163655	0.0518861	0	0	0	0	0	0	0	0	0	0	0	0	0	0	0	0	0	0	0	0	0	0
LINC00982	1	complement(3059615..3068437)	ENSG00000177133	0	0	0	0	0	0	0	0	31	0.195525	1.40189	1.45079	13	0.0689716	0.467871	0.585111	0	0	0	0	16	0.111022	0.839568	0.830177	2	0.00968205	0.113521	0.132293	0	0	0	0	3	0.0151334	0.115506	0.11929	2	0.0102133	0.0734806	0.078601	0	0	0	0	0	0
PRDM16	1	3069168..3438621	ENSG00000142611	0	0	0	0	0	0	0	0	178	0.561058	4.02272	8.33035	67	0.177644	1.20505	3.01557	2	0.0046901	0.0305047	0.0793206	66	0.228866	1.73072	3.42448	12	0.0290313	0.340387	0.793757	2	0.00508404	0.0309764	0.0810294	22	0.0554608	0.423306	0.874791	21	0.0535924	0.385576	0.82531	0	0	0	0	0	0
ARHGEF16	1	3454426..3481113	ENSG00000130762	0	0	0	0	1	0.00469054	0.0310873	0.0389208	1	0.00553401	0.0396782	0.0467997	2	0.00931015	0.0631557	0.0900171	0	0	0	0	0	0	0	0	0	0	0	0	0	0	0	0	0	0	0	0	0	0	0	0	0	0	0	0	3	0.124416
MEGF6	1	complement(3489920..3611495)	ENSG00000162591	91	0.420865	3.02739	4.5391	99	0.366992	2.4323	3.85315	57	0.249295	1.78741	2.66758	72	0.264885	1.79686	3.24061	28	0.0911088	0.592578	1.11049	69	0.331999	2.51063	3.58014	72	0.241695	2.83384	4.76254	61	0.215159	1.31094	2.4714	14	0.0489713	0.373775	0.556685	15	0.053116	0.382148	0.589507	702	2.54049	20.6818	32.7989	35	1.14715
AL513320.1	1	complement(3623190..3624743)	ENSG00000238260	1	0.0523386	0.376485	0.0498802	6	0.251706	1.66822	0.233525	2	0.0989894	0.709742	0.0935994	3	0.124901	0.847272	0.135026	1	0.0368233	0.239502	0.0396603	0	0	0	0	4	0.151955	1.78165	0.264586	0	0	0	0	1	0.0395853	0.302136	0.0397632	5	0.200366	1.44155	0.196502	1	0.0409545	0.333405	0.0467221	0	0
TPRG1L	1	3625002..3630127	ENSG00000158109	1193	16.0885	115.729	59.507	1468	15.8679	105.167	57.1357	1095	13.9645	100.124	51.2457	1479	15.866	107.627	66.5676	1479	14.0328	91.2703	58.6576	673	9.44228	71.404	34.9193	848	8.30051	97.3222	56.0922	1411	14.5121	88.4204	57.1662	901	9.18992	70.1424	35.8267	882	9.10702	65.5213	34.663	999	10.5419	85.8203	46.6754	124	11.8508
WRAP73	1	complement(3630767..3652761)	ENSG00000116213	387	1.65684	11.9181	19.3036	436	1.49615	9.91601	16.9694	414	1.67613	12.0176	19.3751	316	1.07617	7.30024	14.2227	377	1.13557	7.38581	14.9519	366	1.63019	12.3277	18.9903	213	0.661887	7.76052	14.0892	322	1.05137	6.40585	13.0457	422	1.36645	10.4295	16.7801	445	1.45869	10.4947	17.4887	372	1.24622	10.1452	17.3806	94	2.85199
TP73	1	3652520..3736201	ENSG00000078900	129	0.620959	4.46671	6.43454	143	0.551732	3.6567	5.56567	89	0.405135	2.90477	4.16517	32	0.122531	0.831194	1.44027	13	0.0440268	0.286354	0.515584	123	0.615977	4.65812	6.38199	14	0.0489142	0.573511	0.92605	16	0.0587383	0.357885	0.648235	307	1.1177	8.53085	12.2073	229	0.843997	6.07222	8.99981	139	0.523561	4.26223	6.49437	12	0.409359
AL136528.1	1	complement(3658938..3668772)	ENSG00000227589	1	0.0431759	0.310575	0.0498802	1	0.0346067	0.229362	0.0389208	0	0	0	0	1	0.0343451	0.232981	0.0450085	1	0.0303768	0.197573	0.0396603	0	0	0	0	0	0	0	0	1	0.0329283	0.200628	0.0405147	0	0	0	0	0	0	0	0	0	0	0	0	0	0
TP73-AS1	1	complement(3735511..3747373)	ENSG00000227372	458	1.53854	11.0671	22.8451	529	1.42436	9.44016	20.5891	528	1.67731	12.0261	24.7102	674	1.80106	12.2175	30.3358	699	1.65205	10.745	27.7225	597	2.08643	15.7779	30.976	372	0.907028	10.6348	24.6065	496	1.27073	7.7424	20.0953	643	1.63368	12.4691	25.5677	712	1.83129	13.1754	27.9819	572	1.50356	12.2402	26.725	75	1.78548
CCDC27	1	3746460..3771645	ENSG00000162592	0	0	0	0	0	0	0	0	0	0	0	0	0	0	0	0	0	0	0	0	1	0.00790402	0.0597715	0.0518861	0	0	0	0	0	0	0	0	1	0.0057461	0.0438573	0.0397632	0	0	0	0	0	0	0	0	0	0
SMIM1	1	3772761..3775982	ENSG00000235169	1	0.0331851	0.238709	0.0498802	0	0	0	0	2	0.0627639	0.45001	0.0935994	10	0.263977	1.7907	0.450085	4	0.0933909	0.607421	0.158641	1	0.0345247	0.261081	0.0518861	2	0.0481734	0.564825	0.132293	0	0	0	0	3	0.0752968	0.574706	0.11929	0	0	0	0	2	0.0519342	0.422788	0.0934442	1	0.235176
LRRC47	1	complement(3778558..3796504)	ENSG00000130764	1186	8.54955	61.4991	59.1579	1356	7.83498	51.9276	52.7765	1112	7.58054	54.3516	52.0413	1132	6.49125	44.0336	50.9497	1239	6.28392	40.8711	49.1391	917	6.87724	52.0068	47.5795	699	3.65738	42.8821	46.2363	1326	7.29004	44.4173	53.7225	1072	5.84474	44.6102	42.6262	1168	6.44665	46.381	45.903	899	5.07105	41.2827	42.0032	283	14.4576
CEP104	1	complement(3812081..3857214)	ENSG00000116198	758	3.13311	22.5373	37.8092	949	3.14407	20.8379	36.9358	846	3.30685	23.7097	39.5925	785	2.58107	17.5088	35.3317	998	2.90227	18.8766	39.581	677	2.91127	22.0155	35.1269	554	1.66207	19.4876	36.6451	1054	3.32258	20.2441	42.7025	921	2.87924	21.9759	36.6219	965	3.05398	21.9722	37.925	827	2.6748	21.7752	38.6392	98	2.87067
DFFB	1	3857267..3885429	ENSG00000169598	134	1.12721	8.10833	6.68394	140	0.94395	6.25618	5.44891	145	1.15347	8.27024	6.78596	104	0.695918	4.72079	4.68089	99	0.585919	3.81086	3.92637	137	1.19897	9.06681	7.10839	60	0.366342	4.2953	3.96878	96	0.615887	3.75252	3.88941	127	0.808011	6.16717	5.04993	130	0.837293	6.02398	5.10906	100	0.658235	5.35859	4.67221	27	1.60959
C1orf174	1	complement(3889125..3900293)	ENSG00000198912	463	3.435	24.7088	23.0945	574	3.41332	22.6223	22.3405	413	2.89756	20.7752	19.3283	353	2.08326	14.1319	15.888	415	2.16618	14.089	16.459	371	2.86356	21.6547	19.2497	237	1.27623	14.9636	15.6767	421	2.38208	14.5137	17.0567	419	2.3511	17.9449	16.6608	414	2.35168	16.9194	16.2704	338	1.9622	15.9739	15.7921	88	4.62677
LINC01134	1	3900372..3917225	ENSG00000236423	3	0.0240315	0.172864	0.149641	3	0.0192619	0.127662	0.116762	2	0.0151504	0.108627	0.0935994	8	0.0509768	0.345803	0.360068	13	0.0732661	0.476528	0.515584	12	0.100006	0.756262	0.622633	3	0.0174427	0.204513	0.198439	10	0.0610924	0.372228	0.405147	10	0.0605858	0.462423	0.397632	16	0.0981321	0.706021	0.628808	2	0.0125363	0.102056	0.0934442	0	0
LINC01345	1	complement(3944547..3948980)	ENSG00000226374	0	0	0	0	0	0	0	0	0	0	0	0	0	0	0	0	0	0	0	0	0	0	0	0	0	0	0	0	1	0.013406	0.0816811	0.0405147	0	0	0	0	0	0	0	0	0	0	0	0	0	0
AL805961.2	1	complement(4012921..4019508)	ENSG00000284703	0	0	0	0	0	0	0	0	0	0	0	0	0	0	0	0	1	0.00475485	0.0309259	0.0396603	0	0	0	0	0	0	0	0	0	0	0	0	0	0	0	0	0	0	0	0	0	0	0	0	0	0
BX005132.1	1	4973381..4981568	ENSG00000284674	0	0	0	0	0	0	0	0	0	0	0	0	0	0	0	0	0	0	0	0	0	0	0	0	0	0	0	0	0	0	0	0	0	0	0	0	0	0	0	0	0	0	0	0	1	0.146018
Z98259.2	1	complement(5480787..5482028)	ENSG00000284666	0	0	0	0	0	0	0	0	0	0	0	0	0	0	0	0	0	0	0	0	0	0	0	0	0	0	0	0	0	0	0	0	0	0	0	0	0	0	0	0	0	0	0	0	1	0.378831
NPHP4	1	complement(5862811..5992473)	ENSG00000131697	473	1.16946	8.41225	23.5933	568	1.12562	7.46026	22.107	450	1.05214	7.54374	21.0599	325	0.639194	4.33599	14.6278	367	0.6384	4.1522	14.5553	318	0.817974	6.18565	16.4998	328	0.588618	6.90145	21.696	489	0.922067	5.61804	19.8117	487	0.910681	6.95081	19.3647	420	0.795074	5.72024	16.5062	426	0.824167	6.70941	19.9036	23	0.402998
KCNAB2	1	5991466..6101193	ENSG00000069424	94	0.320971	2.30882	4.68874	92	0.251794	1.6688	3.58071	128	0.413318	2.96344	5.99036	139	0.377551	2.56113	6.25619	168	0.403597	2.62502	6.66293	119	0.422738	3.19681	6.17444	181	0.44859	5.25965	11.9725	661	1.72134	10.4879	26.7802	119	0.307324	2.34566	4.73182	110	0.287582	2.06904	4.32305	150	0.400782	3.26271	7.00831	10	0.241984
CHD5	1	complement(6101793..6180123)	ENSG00000116254	416	1.36933	9.84997	20.7502	528	1.39306	9.23273	20.5502	331	1.03034	7.38742	15.4907	5	0.0130921	0.0888108	0.225043	11	0.0254747	0.16569	0.436263	71	0.243143	1.83868	3.68391	30	0.0716756	0.840385	1.98439	8	0.0200833	0.122365	0.324118	7	0.0174271	0.133013	0.278343	5	0.0126014	0.090662	0.196502	11	0.0283327	0.230653	0.513943	0	0
AL031847.2	1	complement(6159430..6197757)	ENSG00000285629	0	0	0	0	0	0	0	0	1	0.046434	0.332926	0.0467997	0	0	0	0	1	0.0345462	0.224691	0.0396603	0	0	0	0	0	0	0	0	0	0	0	0	0	0	0	0	0	0	0	0	2	0.0768438	0.625573	0.0934442	0	0
RPL22	1	complement(6185020..6209389)	ENSG00000116251	3379	23.4947	169.003	168.545	5239	29.1977	193.513	203.906	4161	27.36	196.168	194.734	6817	37.7049	255.772	306.823	7256	35.496	230.868	287.775	4124	29.8323	225.596	213.978	3359	16.9522	198.761	222.186	6255	33.1693	202.096	253.419	4868	25.6002	195.394	193.567	5525	29.4134	211.618	217.135	4015	21.8447	177.834	187.589	396	19.5131
AL031847.1	1	complement(6204840..6205780)	ENSG00000226944	0	0	0	0	0	0	0	0	1	0.0814437	0.583942	0.0467997	0	0	0	0	0	0	0	0	2	0.1792	1.35514	0.103772	0	0	0	0	1	0.0656824	0.400194	0.0405147	2	0.130275	0.994332	0.0795264	0	0	0	0	0	0	0	0	0	0
RNF207	1	6205475..6221299	ENSG00000158286	38	0.187863	1.35134	1.89545	38	0.150577	0.997976	1.47899	58	0.271157	1.94417	2.71438	33	0.129776	0.880339	1.48528	25	0.0869556	0.565565	0.991507	37	0.190303	1.4391	1.91978	34	0.122003	1.43046	2.24898	40	0.150815	0.918897	1.62059	41	0.153304	1.1701	1.63029	40	0.151408	1.08932	1.57202	27	0.104448	0.850295	1.2615	5	0.175177
ICMT	1	complement(6221193..6235972)	ENSG00000116237	3099	20.5472	147.801	154.579	3995	21.2308	140.711	155.488	2730	17.1171	122.728	127.763	3582	18.8921	128.155	161.221	3739	17.4416	113.442	148.29	2321	16.01	121.071	120.428	1876	9.02813	105.853	124.091	4515	22.8306	139.104	182.924	3909	19.6024	149.616	155.434	3817	19.377	139.409	150.01	3444	17.8679	145.46	160.911	390	18.3251
LINC00337	1	6234692..6239444	ENSG00000225077	4	0.0552241	0.397241	0.199521	9	0.0995934	0.660072	0.350287	9	0.117503	0.842481	0.421197	3	0.0329468	0.223496	0.135026	2	0.0194267	0.126353	0.0793206	1	0.0143633	0.108618	0.0518861	2	0.0200416	0.234985	0.132293	2	0.0210585	0.128307	0.0810294	3	0.0313258	0.239095	0.11929	4	0.0422825	0.304206	0.157202	6	0.0648186	0.527678	0.280332	6	0.587043
HES3	1	6244192..6245578	ENSG00000173673	0	0	0	0	0	0	0	0	1	0.0441689	0.316686	0.0467997	0	0	0	0	0	0	0	0	1	0.0485922	0.367462	0.0518861	0	0	0	0	0	0	0	0	0	0	0	0	0	0	0	0	0	0	0	0	0	0
GPR153	1	complement(6247346..6260975)	ENSG00000158292	308	2.45635	17.6691	15.3631	293	1.87295	12.4133	11.4038	3921	29.5715	212.024	183.502	10120	64.2012	435.511	455.486	6768	37.9753	246.994	268.421	6956	57.7146	436.447	360.919	2453	14.1994	166.486	162.257	5679	34.5414	210.456	230.083	4914	29.6406	226.233	195.396	8078	49.326	354.881	317.469	3619	22.5844	183.856	169.087	16	0.904293
ACOT7	1	complement(6264269..6394391)	ENSG00000097021	1696	13.3881	96.3041	84.5968	2114	13.3758	88.65	82.2785	1490	11.1229	79.7496	69.7316	1365	8.57136	58.1441	61.4367	1208	6.70906	43.6362	47.9096	949	7.79375	58.9376	49.2399	692	3.96491	46.488	45.7733	1229	7.39901	45.0813	49.7926	1711	10.2154	77.9694	68.0349	1526	9.22318	66.3571	59.9725	1397	8.62919	70.2489	65.2707	414	23.1603
HES2	1	complement(6412418..6424670)	ENSG00000069812	2	0.0120417	0.0866186	0.0997603	0	0	0	0	16	0.0910988	0.653168	0.748795	22	0.105366	0.714757	0.990188	4	0.016944	0.110205	0.158641	70	0.438471	3.31579	3.63202	2	0.00874017	0.102477	0.132293	9	0.0413263	0.251796	0.364632	3	0.0136612	0.10427	0.11929	31	0.142906	1.02815	1.21831	6	0.0282675	0.230121	0.280332	11	0.469352
ESPN	1	6424776..6461367	ENSG00000187017	5	0.0234138	0.168422	0.249401	1	0.00375338	0.0248761	0.0389208	1	0.00442832	0.0317506	0.0467997	10	0.03725	0.252687	0.450085	6	0.0197676	0.12857	0.237962	11	0.0535898	0.405254	0.570747	0	0	0	0	2	0.00714267	0.0435194	0.0810294	0	0	0	0	1	0.00358538	0.0257954	0.0393005	6	0.0219854	0.17898	0.280332	0	0
TNFRSF25	1	complement(6460786..6466195)	ENSG00000215788	190	1.44417	10.3883	9.47723	214	1.30376	8.64088	8.32904	265	1.90479	13.6571	12.4019	286	1.72923	11.7303	12.8724	69	0.36899	2.39994	2.73656	861	6.80854	51.4873	44.6739	116	0.639965	7.50349	7.67298	95	0.550701	3.35535	3.8489	123	0.707101	5.39697	4.89088	257	1.49565	10.7606	10.1002	294	1.7486	14.2351	13.7363	53	2.85489
PLEKHG5	1	complement(6466092..6520061)	ENSG00000171680	736	3.39716	24.4366	36.7118	771	2.85241	18.9048	30.0079	933	4.07246	29.1991	43.6641	1469	5.39366	36.5881	66.1175	353	1.14634	7.45589	14.0001	3729	17.9068	135.414	193.483	458	1.5344	17.9906	30.2951	507	1.78474	10.8742	20.541	452	1.57793	12.0436	17.973	1065	3.76375	27.0787	41.855	1202	4.34133	35.3421	56.1599	51	1.66824
NOL9	1	complement(6521347..6554535)	ENSG00000162408	1741	7.7715	55.9024	86.8414	2362	8.45095	56.0101	91.9308	1803	7.61095	54.5696	84.3799	1619	5.74879	38.9971	72.8688	1718	5.39548	35.0926	68.1364	1679	7.79729	58.9643	87.1167	934	3.02613	35.4808	61.7807	1763	6.00187	36.5686	71.4274	2117	7.14725	54.5516	84.1787	2254	7.70358	55.4242	88.5833	1629	5.68993	46.3209	76.1103	194	6.13702
AL591866.1	1	6547905..6548619	ENSG00000229519	1	0.0811836	0.583974	0.0498802	2	0.130142	0.862538	0.0778415	1	0.0767724	0.550449	0.0467997	0	0	0	0	1	0.0571175	0.371496	0.0396603	1	0.0844607	0.638705	0.0518861	3	0.176776	2.07267	0.198439	1	0.061915	0.377241	0.0405147	2	0.122803	0.9373	0.0795264	1	0.0621585	0.447205	0.0393005	2	0.127051	1.0343	0.0934442	0	0
TAS1R1	1	6555181..6579757	ENSG00000173662	24	0.270163	1.94335	1.19712	38	0.34286	2.27236	1.47899	90	0.958062	6.86919	4.21197	98	0.877533	5.95278	4.41084	107	0.847421	5.51168	4.24365	167	1.95577	14.7898	8.66497	70	0.571934	6.70584	4.63025	108	0.927184	5.64922	4.37559	212	1.80494	13.7762	8.4298	257	2.21503	15.9363	10.1002	189	1.66478	13.5527	8.83047	0	0
ZBTB48	1	6580001..6589280	ENSG00000204859	250	1.80738	13.001	12.47	262	1.51821	10.0622	10.1972	339	2.31765	16.6172	15.8651	206	1.18468	8.03632	9.27176	240	1.22074	7.93977	9.51847	287	2.15863	16.3239	14.8913	149	0.781863	9.16722	9.85582	229	1.26262	7.69301	9.27787	333	1.82082	13.8975	13.2412	307	1.69934	12.2261	12.0652	265	1.49912	12.2041	12.3814	24	1.22962
KLHL21	1	complement(6590724..6614607)	ENSG00000162413	1920	9.05736	65.1519	95.7699	1907	7.21059	47.7893	74.2219	1935	8.63213	61.8914	90.5574	1656	6.21419	42.1541	74.5341	1977	6.56158	42.6769	78.4084	2104	10.326	78.087	109.168	858	2.9378	34.4452	56.7536	2235	8.04093	48.9923	90.5504	1509	5.38396	41.0932	60.0027	2172	7.84499	56.4416	85.3606	1633	6.0279	49.0723	76.2972	164	5.4827
PHF13	1	6613685..6624033	ENSG00000116273	753	6.6595	47.9035	37.5598	836	5.92615	39.2765	32.5378	504	4.21516	30.2222	23.587	537	3.77785	25.6272	24.1696	715	4.44891	28.936	28.3571	525	4.8305	36.529	27.2402	451	2.89506	33.9441	29.832	491	3.31174	20.178	19.8927	824	5.5117	42.0683	32.7649	838	5.67444	40.8253	32.9338	537	3.71621	30.2531	25.0898	27	1.69223
THAP3	1	6624866..6635586	ENSG00000041988	175	1.39908	10.0639	8.72903	191	1.22393	8.11181	7.43386	181	1.36842	9.81142	8.47075	208	1.32279	8.9732	9.36178	184	1.03496	6.73145	7.29749	147	1.22267	9.24601	7.62725	118	0.684732	8.02837	7.80528	196	1.19506	7.28134	7.94088	199	1.20329	9.18414	7.91288	243	1.48745	10.7016	9.55002	180	1.12605	9.16699	8.40997	82	4.64588
DNAJC11	1	complement(6634168..6701924)	ENSG00000007923	1248	7.99295	57.4953	62.2505	1602	8.22383	54.5048	62.3511	1271	7.69794	55.1933	59.4824	1108	5.64489	38.2923	49.8695	1339	6.03356	39.2427	53.1051	911	6.07012	45.9032	47.2682	677	3.14713	36.8996	44.7811	1333	6.51104	39.671	54.0061	1266	6.13251	46.8066	50.3402	1230	6.03156	43.3947	48.3396	1060	5.31224	43.2462	49.5254	382	17.3383
CAMTA1-DT	1	complement(6783892..6784843)	ENSG00000237436	0	0	0	0	0	0	0	0	0	0	0	0	1	0.0624005	0.423296	0.0450085	1	0.0551906	0.358964	0.0396603	1	0.0816114	0.617158	0.0518861	1	0.0569375	0.667583	0.0661464	0	0	0	0	0	0	0	0	0	0	0	0	0	0	0	0	2	1.11184
CAMTA1	1	6785324..7769706	ENSG00000171735	329	1.06752	7.67897	16.4106	477	1.24056	8.22205	18.5652	396	1.2151	8.71215	18.5327	446	1.15117	7.80901	20.0738	487	1.11176	7.23097	19.3146	310	1.04648	7.91363	16.0847	277	0.652372	7.64896	18.3226	449	1.11111	6.76984	18.1911	458	1.12398	8.57882	18.2116	513	1.27448	9.16934	20.1611	296	0.751542	6.11819	13.8297	239	5.49578
CAMTA1-IT1	1	7368942..7370270	ENSG00000237402	0	0	0	0	0	0	0	0	0	0	0	0	0	0	0	0	1	0.062751	0.408137	0.0396603	0	0	0	0	1	0.0647371	0.759033	0.0661464	0	0	0	0	0	0	0	0	0	0	0	0	0	0	0	0	0	0
Z97987.1	1	complement(7382487..7389754)	ENSG00000237728	0	0	0	0	2	0.0701437	0.464889	0.0778415	0	0	0	0	0	0	0	0	2	0.0615702	0.400457	0.0793206	0	0	0	0	0	0	0	0	0	0	0	0	2	0.0661883	0.505185	0.0795264	0	0	0	0	0	0	0	0	0	0
VAMP3	1	7771269..7781432	ENSG00000049245	2763	32.59	234.428	137.819	3580	33.8459	224.319	139.336	2959	33.0054	236.645	138.48	3761	35.2883	239.379	169.277	4468	37.0781	241.159	177.202	2344	28.7639	217.517	121.621	2782	23.8174	279.255	184.019	4816	43.3229	263.961	195.119	3162	28.2083	215.301	125.731	3108	28.0683	201.94	122.146	3034	28.0026	227.965	141.755	330	27.5846
PER3	1	7784320..7845177	ENSG00000049246	137	0.624298	4.49073	6.83358	167	0.609968	4.04266	6.49977	121	0.521427	3.73857	5.66276	146	0.529233	3.59007	6.57125	80	0.256485	1.6682	3.17282	143	0.677944	5.12672	7.41971	184	0.608587	7.13559	12.1709	89	0.309307	1.88457	3.60581	398	1.37172	10.4697	15.8258	431	1.50377	10.819	16.9385	120	0.42789	3.48339	5.60665	20	0.645879
Z98884.1	1	complement(7810242..7827342)	ENSG00000236266	0	0	0	0	1	0.0314379	0.20836	0.0389208	1	0.0370912	0.26594	0.0467997	0	0	0	0	0	0	0	0	2	0.0816114	0.617158	0.103772	6	0.170812	2.00275	0.396878	1	0.0299132	0.182257	0.0405147	10	0.296651	2.2642	0.397632	7	0.210216	1.51242	0.275103	2	0.0613824	0.499705	0.0934442	8	2.22369
TNFRSF9	1	complement(7915894..7943165)	ENSG00000049249	0	0	0	0	0	0	0	0	7	0.0340389	0.244055	0.327598	1	0.00409038	0.0277472	0.0450085	1	0.00361777	0.0235302	0.0396603	2	0.0106993	0.08091	0.103772	2	0.00746456	0.0875207	0.132293	10	0.0392164	0.238941	0.405147	10	0.0388913	0.296839	0.397632	8	0.0314965	0.226605	0.314404	3	0.0120709	0.0982677	0.140166	0	0
PARK7	1	7954291..7985505	ENSG00000116288	2786	37.8378	272.177	138.966	3252	35.4009	234.625	126.57	2973	38.1835	273.771	139.136	3393	36.6566	248.661	152.714	3467	33.1283	215.469	137.502	2357	33.3036	251.847	122.295	1722	16.9751	199.03	113.904	3138	32.5032	198.038	127.135	3011	30.9291	236.067	119.727	3145	32.7037	235.29	123.6	2543	27.0253	220.009	118.814	1157	111.36
AL034417.4	1	7991134..8005312	ENSG00000284747	66	0.522013	3.75497	3.29209	75	0.475464	3.15122	2.91906	168	1.25656	9.00938	7.86235	103	0.648034	4.39596	4.63588	190	1.05728	6.87665	7.53545	96	0.789941	5.97366	4.98106	88	0.505189	5.92326	5.82088	154	0.928936	5.65989	6.23926	115	0.687934	5.25068	4.57277	90	0.545019	3.9212	3.53704	70	0.433226	3.52683	3.27055	1	0.0560515
AL034417.3	1	complement(7998187..7999934)	ENSG00000284716	4	0.12485	0.898077	0.199521	2	0.0500354	0.331618	0.0778415	10	0.295165	2.1163	0.467997	5	0.124143	0.842127	0.225043	5	0.109799	0.714142	0.198301	6	0.194835	1.47337	0.311316	0	0	0	0	3	0.071413	0.435111	0.121544	13	0.30689	2.34235	0.516922	2	0.0477959	0.343872	0.078601	2	0.048847	0.397656	0.0934442	0	0
ERRFI1	1	complement(8004404..8026308)	ENSG00000116285	8433	65.5836	471.759	420.639	10600	66.0752	437.924	412.56	10871	79.9502	573.233	508.76	11798	72.9869	495.109	531.011	15353	84.0055	546.377	608.904	6618	53.5459	404.923	343.382	7597	42.8834	502.801	502.514	13491	80.0176	487.537	546.584	10191	59.9435	457.521	405.227	9578	57.0322	410.324	376.42	7944	48.3428	393.552	371.16	104	5.73187
AL034417.2	1	8026738..8122702	ENSG00000238290	5	0.0796346	0.572831	0.249401	10	0.127659	0.84608	0.389208	5	0.0753075	0.539946	0.233999	9	0.114024	0.773488	0.405077	12	0.134466	0.874579	0.475923	8	0.132559	1.00243	0.415089	3	0.0346806	0.406625	0.198439	7	0.0850272	0.51806	0.283603	10	0.12046	0.919416	0.397632	6	0.073167	0.526407	0.235803	5	0.0623134	0.507284	0.23361	0	0
AL034417.1	1	complement(8057245..8058463)	ENSG00000232848	0	0	0	0	0	0	0	0	0	0	0	0	0	0	0	0	1	0.0286301	0.186212	0.0396603	2	0.0846718	0.640302	0.103772	0	0	0	0	0	0	0	0	0	0	0	0	0	0	0	0	0	0	0	0	0	0
AL358876.1	1	8189824..8192770	ENSG00000229305	0	0	0	0	0	0	0	0	0	0	0	0	0	0	0	0	4	0.0852246	0.554307	0.158641	0	0	0	0	0	0	0	0	0	0	0	0	0	0	0	0	0	0	0	0	1	0.0236965	0.192909	0.0467221	0	0
LINC01714	1	8202429..8215210	ENSG00000227634	1	0.034268	0.246498	0.0498802	0	0	0	0	1	0.032406	0.232347	0.0467997	1	0.0272591	0.184913	0.0450085	0	0	0	0	2	0.0713026	0.539202	0.103772	1	0.0248727	0.291628	0.0661464	2	0.0522693	0.31847	0.0810294	0	0	0	0	0	0	0	0	0	0	0	0	0	0
AL358876.2	1	complement(8218190..8220529)	ENSG00000233645	0	0	0	0	0	0	0	0	0	0	0	0	1	0.0542897	0.368276	0.0450085	1	0.048017	0.312306	0.0396603	0	0	0	0	0	0	0	0	0	0	0	0	0	0	0	0	0	0	0	0	0	0	0	0	1	0.483664
SLC45A1	1	8317826..8344167	ENSG00000162426	168	1.89376	13.6223	8.37987	174	1.57211	10.4194	6.77221	112	1.19391	8.56016	5.24157	124	1.11189	7.54252	5.58106	141	1.11824	7.27312	5.5921	52	0.609825	4.61159	2.69808	112	0.916362	10.7442	7.4084	170	1.46148	8.9046	6.8875	91	0.775834	5.92158	3.61845	93	0.802658	5.7748	3.65494	89	0.785028	6.39079	4.15827	9	0.718965
RERE	1	complement(8352397..8817643)	ENSG00000142599	2635	7.45731	53.6423	131.434	3881	8.80368	58.3479	151.051	1705	4.56313	32.7171	79.7935	2976	6.69974	45.4479	133.945	3056	6.08493	39.5768	121.202	2063	6.07417	45.9339	107.041	2065	4.24185	49.735	136.592	3410	7.3601	44.8442	138.155	3122	6.68261	51.0053	124.141	3561	7.71624	55.5153	139.949	2564	5.67805	46.2241	119.795	266	5.33498
AL096855.1	1	8424645..8434838	ENSG00000232912	0	0	0	0	2	0.0743404	0.492703	0.0778415	0	0	0	0	0	0	0	0	0	0	0	0	0	0	0	0	0	0	0	0	0	0	0	0	1	0.0350742	0.267705	0.0397632	1	0.0355065	0.255455	0.0393005	0	0	0	0	0	0
AL357552.1	1	8798475..8799506	ENSG00000226545	0	0	0	0	1	0.0628758	0.41672	0.0389208	0	0	0	0	1	0.0624005	0.423296	0.0450085	0	0	0	0	0	0	0	0	0	0	0	0	1	0.0598263	0.364514	0.0405147	1	0.0593303	0.45284	0.0397632	2	0.120123	0.864238	0.078601	0	0	0	0	0	0
AL357552.2	1	complement(8805860..8807051)	ENSG00000228423	0	0	0	0	4	0.295677	1.95965	0.155683	0	0	0	0	1	0.0733603	0.497642	0.0450085	2	0.129768	0.844022	0.0793206	1	0.0959454	0.725555	0.0518861	1	0.0669378	0.784835	0.0661464	1	0.0703341	0.428537	0.0405147	6	0.418505	3.19426	0.238579	0	0	0	0	1	0.0721635	0.587472	0.0467221	1	0.653563
ENO1	1	complement(8861000..8879250)	ENSG00000074800	34494	212.839	1531	1720.57	41645	205.963	1365.06	1620.85	29566	172.519	1236.94	1383.68	23526	115.473	783.313	1058.87	33606	145.89	948.879	1332.82	20583	132.13	999.191	1067.97	19894	89.0971	1044.65	1315.92	35144	165.382	1007.65	1423.85	35191	164.229	1253.49	1399.31	31190	147.352	1060.14	1225.78	33363	161.084	1311.36	1558.79	9225	403.389
ENO1-AS1	1	8878835..8879894	ENSG00000230679	3	0.214175	1.54061	0.149641	6	0.343335	2.27551	0.233525	1	0.0675125	0.484057	0.0467997	0	0	0	0	3	0.150685	0.980065	0.118981	1	0.0742736	0.561668	0.0518861	0	0	0	0	3	0.163342	0.99522	0.121544	3	0.161987	1.23637	0.11929	3	0.163984	1.1798	0.117901	1	0.0558634	0.454775	0.0467221	0	0
SLC2A7	1	complement(9003300..9026345)	ENSG00000197241	0	0	0	0	0	0	0	0	0	0	0	0	0	0	0	0	1	0.0148825	0.0967966	0.0396603	0	0	0	0	0	0	0	0	0	0	0	0	0	0	0	0	0	0	0	0	0	0	0	0	0	0
SLC2A5	1	complement(9035107..9088478)	ENSG00000142583	10	0.0486398	0.349878	0.498802	16	0.0623779	0.41342	0.622732	29	0.133391	0.956397	1.35719	614	2.37566	16.1153	27.6352	1290	4.41451	28.7123	51.1618	203	1.02725	7.76819	10.5329	149	0.526031	6.16764	9.85582	4047	15.0125	91.4692	163.963	164	0.60332	4.60486	6.52117	256	0.953376	6.85915	10.0609	163	0.620382	5.05043	7.6157	0	0
GPR157	1	complement(9100305..9129170)	ENSG00000180758	263	1.59379	11.4646	13.1185	290	1.40862	9.33586	11.287	447	2.56166	18.3668	20.9195	335	1.6149	10.9547	15.0779	562	2.39615	15.5847	22.2891	110	0.693515	5.24447	5.70747	156	0.686175	8.04529	10.3188	833	3.8499	23.457	33.7487	174	0.797513	6.08704	6.9188	150	0.695985	5.00734	5.89507	254	1.20445	9.80527	11.8674	10	0.429464
MIR34AHG	1	complement(9148011..9198906)	ENSG00000228526	621	2.37868	17.1104	30.9756	700	2.14913	14.2437	27.2445	535	1.93792	13.8946	25.0378	405	1.23402	8.37103	18.2285	487	1.31243	8.53611	19.3146	590	2.35117	17.7799	30.6128	430	1.19549	14.017	28.443	1130	3.30104	20.1128	45.7816	662	1.91785	14.6381	26.3232	412	1.2083	8.69322	16.1918	513	1.53759	12.5173	23.9684	23	0.624342
LNCTAM34A	1	9182004..9196284	ENSG00000234546	30	0.587628	4.22696	1.49641	32	0.502401	3.32975	1.24546	24	0.444559	3.18744	1.12319	36	0.560928	3.80508	1.62031	42	0.578804	3.76458	1.66573	25	0.509458	3.8526	1.29715	33	0.469169	5.50093	2.18283	45	0.672236	4.09585	1.82316	24	0.355553	2.71377	0.954317	28	0.419925	3.02119	1.10041	23	0.352524	2.86985	1.07461	0	0
H6PD	1	9234775..9271337	ENSG00000049239	2723	9.51038	68.4105	135.824	3006	8.41508	55.7723	116.996	5869	19.3843	138.983	274.667	3471	9.64335	65.416	156.225	9527	23.4103	152.262	377.844	3089	11.2242	84.879	160.276	4585	11.6231	136.279	303.281	11447	30.4909	185.777	463.772	6211	16.4068	125.225	246.969	5465	14.6141	105.143	214.777	5607	15.3236	124.747	261.971	150	3.71271
SPSB1	1	9292880..9369532	ENSG00000171621	500	4.78322	34.4069	24.9401	616	4.72336	31.3048	23.9752	496	4.48713	32.1722	23.2127	491	3.73642	25.3461	22.0992	500	3.36528	21.888	19.8301	281	2.79668	21.149	14.58	348	2.41637	28.3316	23.019	710	5.18009	31.5616	28.7654	505	3.65388	27.8883	20.0804	592	4.33615	31.1969	23.2659	561	4.19946	34.1871	26.2111	78	5.28804
AL928921.2	1	complement(9425094..9440564)	ENSG00000284693	28	0.347514	2.49975	1.39664	33	0.328282	2.17575	1.28438	23	0.269947	1.93549	1.07639	25	0.246818	1.6743	1.12521	27	0.235765	1.53343	1.07083	25	0.322805	2.44111	1.29715	21	0.189177	2.21806	1.38907	33	0.312361	1.90317	1.33699	51	0.478736	3.65397	2.02792	41	0.38961	2.80309	1.61132	47	0.456448	3.71588	2.19594	8	0.703646
SLC25A33	1	9539482..9585179	ENSG00000171612	207	1.74852	12.5776	10.3252	256	1.73325	11.4874	9.96371	171	1.36595	9.79367	8.00275	102	0.685369	4.64922	4.59087	118	0.701268	4.56109	4.67991	121	1.06334	8.04115	6.27821	61	0.373994	4.38502	4.03493	108	0.695749	4.23911	4.37559	129	0.824143	6.2903	5.12945	160	1.03479	7.44491	6.28808	70	0.462678	3.76659	3.27055	79	4.72909
TMEM201	1	9588922..9614873	ENSG00000188807	777	3.6312	26.1201	38.7569	877	3.2851	21.7725	34.1335	518	2.28926	16.4137	24.2422	449	1.66916	11.3228	20.2088	472	1.55193	10.0939	18.7197	417	2.02746	15.3319	21.6365	253	0.85819	10.0621	16.735	565	2.01375	12.2695	22.8908	565	1.99705	15.2426	22.4662	568	2.0324	14.6223	22.3227	383	1.40058	11.4019	17.8946	105	3.47751
PIK3CD	1	9651732..9729114	ENSG00000171608	371	1.90742	13.7205	18.5055	419	1.72665	11.4437	16.3078	1753	8.52296	61.1086	82.0399	959	3.92205	26.6054	43.1632	1726	6.24329	40.6068	68.4536	861	4.60534	34.8263	44.6739	476	1.77628	20.8266	31.4857	784	3.07408	18.73	31.7635	741	2.88139	21.9923	29.4645	592	2.33037	16.7661	23.2659	602	2.42185	19.7159	28.1267	19	0.692269
PIK3CD-AS2	1	complement(9672426..9687555)	ENSG00000231789	3	0.104008	0.748158	0.149641	11	0.305674	2.02591	0.428128	24	0.786855	5.64166	1.12319	10	0.275785	1.8708	0.450085	34	0.829329	5.39401	1.34845	11	0.396758	3.00035	0.570747	10	0.251641	2.95045	0.661464	15	0.396612	2.41651	0.60772	4	0.104886	0.800548	0.159053	13	0.345082	2.48273	0.510906	9	0.244157	1.98764	0.420499	1	0.245695
CLSTN1	1	complement(9729026..9824526)	ENSG00000171603	3327	19.0585	137.092	165.951	4040	18.5496	122.941	157.24	3837	20.7856	149.031	179.57	3661	16.6824	113.165	164.776	5605	22.5898	146.925	222.296	2277	13.5701	102.62	118.145	2840	11.8083	138.45	187.856	5225	22.827	139.082	211.689	3428	14.8521	113.359	136.308	3516	15.4211	110.949	138.18	3878	17.3829	141.512	181.188	575	23.3428
CTNNBIP1	1	complement(9848276..9910336)	ENSG00000178585	196	1.91096	13.746	9.77651	247	1.93024	12.793	9.61343	521	4.80364	34.4415	24.3826	601	4.66116	31.6191	27.0501	919	6.30395	41.0013	36.4478	787	7.98284	60.3675	40.8343	232	1.64179	19.2497	15.346	710	5.27937	32.1666	28.7654	552	4.07049	31.0682	21.9493	488	3.64291	26.2093	19.1786	331	2.52525	20.5576	15.465	141	9.74238
AL357140.5	1	9900614..9908034	ENSG00000285701	3	0.128168	0.921943	0.149641	2	0.0684868	0.453908	0.0778415	5	0.202006	1.44836	0.233999	3	0.101954	0.691605	0.135026	2	0.0601158	0.390997	0.0793206	5	0.222236	1.68058	0.25943	2	0.0620185	0.727157	0.132293	2	0.0651652	0.397043	0.0810294	5	0.161562	1.23313	0.198816	1	0.0327107	0.23534	0.0393005	0	0	0	0	1	0.302766
LZIC	1	complement(9922113..9943407)	ENSG00000162441	434	5.0568	36.3748	21.648	638	5.95835	39.49	24.8314	516	5.68555	40.7647	24.1486	571	5.29231	35.9006	25.6999	558	4.57426	29.7513	22.1304	358	4.33966	32.8172	18.5752	396	3.349	39.2665	26.194	567	5.03845	30.6987	22.9718	532	4.68824	35.7831	21.154	487	4.34458	31.2575	19.1393	490	4.46747	36.369	22.8938	50	4.12863
AL357140.2	1	9942923..9949974	ENSG00000228150	1	0.0739878	0.532212	0.0498802	4	0.237213	1.57217	0.155683	3	0.209903	1.50498	0.140399	1	0.058855	0.399245	0.0450085	5	0.260274	1.69284	0.198301	0	0	0	0	1	0.0537024	0.629652	0.0661464	1	0.0564271	0.343803	0.0405147	1	0.0559592	0.427111	0.0397632	2	0.113298	0.815134	0.078601	1	0.0578948	0.471313	0.0467221	0	0
NMNAT1	1	9943428..9985501	ENSG00000173614	245	1.73013	12.4452	12.2206	269	1.52259	10.0912	10.4697	280	1.86985	13.4066	13.1039	281	1.57849	10.7077	12.6474	301	1.49547	9.72667	11.9377	127	0.933043	7.05582	6.58953	174	0.891856	10.4569	11.5095	323	1.73957	10.599	13.0862	261	1.394	10.6398	10.3782	239	1.29224	9.29712	9.39281	225	1.24329	10.1215	10.5125	43	2.15194
RBP7	1	9997206..10016020	ENSG00000162444	0	0	0	0	2	0.060612	0.401716	0.0778415	0	0	0	0	0	0	0	0	0	0	0	0	0	0	0	0	0	0	0	0	0	0	0	0	0	0	0	0	0	0	0	0	2	0.0591724	0.481713	0.0934442	2	0.535907
UBE4B	1	10032832..10181239	ENSG00000130939	1338	4.77192	34.3256	66.7397	1766	5.04832	33.4586	68.7341	1430	4.82292	34.5797	66.9236	1938	5.49812	37.2967	87.2265	1876	4.70729	30.6165	74.4027	1174	4.35604	32.941	60.9142	972	2.51615	29.5015	64.2943	1796	4.88508	29.7641	72.7644	1616	4.35903	33.2705	64.2574	1754	4.7896	34.4592	68.933	1129	3.15073	25.6496	52.7492	183	4.62528
PGAM1P11	1	10058671..10059648	ENSG00000233623	1	0.0478744	0.344373	0.0498802	1	0.0383728	0.254322	0.0389208	0	0	0	0	1	0.0380826	0.258335	0.0450085	2	0.067365	0.438147	0.0793206	1	0.049807	0.376648	0.0518861	0	0	0	0	4	0.146047	0.889844	0.162059	3	0.108627	0.829097	0.11929	1	0.0366552	0.26372	0.0393005	5	0.187307	1.52484	0.23361	0	0
KIF1B	1	10210805..10381603	ENSG00000054523	3126	5.74299	41.3107	155.925	4105	6.04479	40.0629	159.77	3722	6.46639	46.3632	174.188	5629	8.22628	55.8032	253.353	6184	7.99317	51.9882	245.259	5579	10.6633	80.6376	289.472	2436	3.24833	38.0861	161.133	6598	9.24462	56.3263	267.316	5678	7.88962	60.2178	225.776	7515	10.5709	76.0531	295.343	5023	7.22091	58.7843	234.685	189	2.46071
AL139424.3	1	complement(10381906..10387150)	ENSG00000284735	16	0.218763	1.57361	0.798083	18	0.197263	1.30739	0.700574	12	0.155157	1.11246	0.561596	18	0.195771	1.32802	0.810154	26	0.250108	1.62672	1.03117	20	0.284492	2.15137	1.03772	12	0.119088	1.39629	0.793757	27	0.281543	1.71541	1.0939	16	0.165457	1.26286	0.636211	16	0.167496	1.20507	0.628808	18	0.192577	1.56774	0.840997	1	0.0968953
AL139424.2	1	10395416..10397432	ENSG00000284642	4	0.0881642	0.634187	0.199521	6	0.105999	0.702527	0.233525	8	0.166747	1.19556	0.374398	18	0.315593	2.14084	0.810154	22	0.341158	2.21892	0.872526	23	0.527408	3.98834	1.19338	13	0.207974	2.43846	0.859903	19	0.319384	1.94597	0.769779	14	0.233384	1.78131	0.556685	7	0.118131	0.849902	0.275103	13	0.22421	1.82526	0.607387	0	0
PGD	1	10398592..10420144	ENSG00000142657	2740	30.0741	216.33	136.672	3867	34.02	225.473	150.507	3322	34.4808	247.223	155.469	4648	40.5818	275.288	209.2	5470	42.2406	274.736	216.942	3689	42.1247	318.553	191.408	2491	19.8449	232.678	164.771	5723	47.9064	291.887	231.866	3954	32.8239	250.529	157.224	5244	44.0693	317.061	206.092	2889	24.8124	201.994	134.98	1503	116.91
CENPS-CORT	1	10430102..10452153	ENSG00000251503	16	0.232118	1.66969	0.798083	15	0.174422	1.15601	0.583811	8	0.109753	0.786916	0.374398	15	0.173103	1.17425	0.675128	20	0.204136	1.32772	0.793206	18	0.271674	2.05444	0.933949	18	0.189538	2.2223	1.19064	16	0.177026	1.0786	0.648235	21	0.23042	1.75869	0.835028	24	0.266583	1.91796	0.943211	16	0.181631	1.47863	0.747553	5	0.514055
CENPS	1	10430443..10442809	ENSG00000175279	202	3.7815	27.2013	10.0758	260	3.90127	25.8563	10.1194	133	2.35451	16.8816	6.22436	104	1.54871	10.5057	4.68089	110	1.44879	9.42306	4.36263	100	1.9476	14.728	5.18861	95	1.29083	15.1348	6.28391	115	1.64187	10.0037	4.65919	198	2.80343	21.3973	7.87312	152	2.17866	15.6746	5.97367	146	2.13868	17.4107	6.82142	39	5.17401
CORT	1	10449719..10451902	ENSG00000241563	0	0	0	0	12	0.277099	1.83652	0.467049	5	0.13622	0.976681	0.233999	8	0.183336	1.24367	0.360068	7	0.141884	0.922823	0.277622	5	0.149862	1.13328	0.25943	5	0.104553	1.22587	0.330732	11	0.241688	1.47257	0.445662	7	0.152526	1.16416	0.278343	14	0.308812	2.22178	0.550207	3	0.0676293	0.55056	0.140166	1	0.204166
DFFA	1	complement(10456522..10472526)	ENSG00000160049	1422	6.99074	50.2861	70.9296	1918	7.55773	50.0901	74.65	1284	5.96932	42.7993	60.0908	1254	4.90393	33.266	56.4407	1729	5.98025	38.896	68.5726	796	4.0712	30.7871	41.3013	899	3.20787	37.6118	59.4656	1501	5.62771	34.289	60.8126	1217	4.52507	34.5378	48.3918	1265	4.76153	34.2573	49.7151	878	3.37752	27.4959	41.022	362	12.6119
AL354956.1	1	10458555..10459338	ENSG00000203469	0	0	0	0	0	0	0	0	1	0.0659223	0.472655	0.0467997	0	0	0	0	0	0	0	0	2	0.145048	1.09688	0.103772	0	0	0	0	0	0	0	0	2	0.105448	0.804834	0.0795264	0	0	0	0	0	0	0	0	0	0
PEX14	1	10472288..10630758	ENSG00000142655	311	3.38046	24.3165	15.5127	450	3.92056	25.9841	17.5143	308	3.16594	22.6994	14.4143	337	2.91386	19.7663	15.1679	374	2.86015	18.6026	14.8329	276	3.12113	23.6024	14.3206	214	1.68835	19.7957	14.1553	348	2.88485	17.577	14.0991	331	2.72117	20.7694	13.1616	381	3.17083	22.8129	14.9735	323	2.74725	22.3649	15.0912	62	4.77592
CASZ1	1	complement(10636604..10796650)	ENSG00000130940	13	0.0373333	0.268548	0.648442	20	0.0460365	0.305114	0.778415	61	0.165661	1.18777	2.85478	139	0.317534	2.15401	6.25619	67	0.135372	0.880468	2.65724	460	1.37435	10.393	23.8676	27	0.0562795	0.659868	1.78595	124	0.271583	1.65472	5.02382	50	0.108601	0.828902	1.98816	454	0.998254	7.18203	17.8424	52	0.116852	0.951273	2.42955	7	0.142462
AL139423.1	1	10639241..10654333	ENSG00000272078	3	0.0123266	0.0886685	0.149641	2	0.00658677	0.0436549	0.0778415	2	0.00777123	0.0557188	0.0935994	8	0.0261479	0.177375	0.360068	16	0.0462534	0.300835	0.634565	63	0.269308	2.03655	3.26882	2	0.00596467	0.0699348	0.132293	4	0.0125346	0.0763718	0.162059	7	0.0217537	0.166036	0.278343	35	0.110109	0.792191	1.37552	5	0.0160758	0.130871	0.23361	1	0.0291187
C1orf127	1	complement(10946471..10982037)	ENSG00000175262	0	0	0	0	0	0	0	0	0	0	0	0	0	0	0	0	0	0	0	0	0	0	0	0	0	0	0	0	0	0	0	0	1	0.00689114	0.0525969	0.0397632	0	0	0	0	0	0	0	0	0	0
TARDBP	1	11012344..11026420	ENSG00000120948	2943	15.7813	113.519	146.797	3776	16.2294	107.563	146.965	2756	13.9755	100.203	128.98	2389	10.1904	69.127	107.525	2491	9.39782	61.1241	98.7938	2619	14.6108	110.489	135.89	1594	6.20404	72.7413	105.437	2261	9.24657	56.3382	91.6037	3158	12.8079	97.7564	125.572	3293	13.52	97.2709	129.416	2576	10.8088	87.9929	120.356	409	15.5427
AL109811.4	1	11012662..11030528	ENSG00000277726	0	0	0	0	5	0.0591689	0.392151	0.194604	17	0.23735	1.70177	0.795595	5	0.0587215	0.398339	0.225043	14	0.145423	0.945841	0.555244	30	0.460799	3.48464	1.55658	1	0.0107161	0.125645	0.0661464	4	0.0450393	0.274419	0.162059	6	0.0669988	0.511371	0.238579	9	0.101737	0.731957	0.353704	7	0.0808689	0.658342	0.327055	17	1.7787
MASP2	1	complement(11026523..11047233)	ENSG00000009724	56	0.428854	3.08485	2.79329	64	0.392845	2.60364	2.49093	39	0.282438	2.02504	1.82519	38	0.231488	1.57031	1.71032	48	0.258621	1.68209	1.90369	77	0.613478	4.63921	3.99523	45	0.250131	2.93275	2.97659	68	0.397153	2.41981	2.755	78	0.451781	3.44823	3.10153	44	0.257992	1.85615	1.72922	52	0.311605	2.53673	2.42955	1	0.0542714
AL109811.3	1	11029659..11030528	ENSG00000271895	40	2.00028	14.3885	1.99521	23	0.921889	6.10997	0.895177	24	1.13496	8.13751	1.12319	23	0.914919	6.20639	1.0352	29	1.02031	6.63614	1.15015	55	2.86141	21.6385	2.85373	33	1.19779	14.0439	2.18283	41	1.56366	9.52721	1.6611	37	1.39941	10.681	1.47124	31	1.18693	8.53949	1.21831	37	1.44781	11.7864	1.72872	36	12.758
SRM	1	complement(11054584..11060024)	ENSG00000116649	2690	46.139	331.89	134.178	3610	49.6298	328.93	140.504	1681	27.266	195.494	78.6703	1720	23.4676	159.193	77.4147	2240	27.0312	175.813	88.839	1067	19.04	143.984	55.3624	1015	12.6362	148.157	67.1386	2212	28.9354	176.3	89.6185	1616	20.9638	160.007	64.2574	1541	20.2372	145.599	60.562	1298	17.4209	141.821	60.6453	937	113.895
EXOSC10	1	complement(11066618..11099881)	ENSG00000171824	1702	9.23004	66.394	84.8961	2409	10.4713	69.4002	93.7601	1337	6.85665	49.1614	62.5712	1041	4.49074	30.4631	46.8539	1279	4.87995	31.7396	50.7255	1050	5.92407	44.7987	54.4804	881	3.4678	40.6594	58.275	1115	4.61155	28.0976	45.1739	1557	6.38623	48.7431	61.9113	1394	5.78814	41.6434	54.7849	1079	4.57873	37.2748	50.4131	456	17.525
AL109811.1	1	11068471..11073097	ENSG00000226849	46	0.558357	4.0164	2.29449	35	0.340519	2.25684	1.36223	16	0.183658	1.31681	0.748795	13	0.125522	0.851484	0.585111	9	0.0768594	0.499899	0.356943	7	0.0883972	0.668473	0.363202	0	0	0	0	23	0.212917	1.29727	0.931838	5	0.0459024	0.350352	0.198816	15	0.139405	1.00296	0.589507	19	0.180463	1.46912	0.88772	0	0
AL109811.2	1	11099675..11102100	ENSG00000230337	5	0.303681	2.18445	0.249401	7	0.340773	2.25853	0.272445	2	0.114872	0.823619	0.0935994	1	0.0483138	0.327738	0.0450085	10	0.427316	2.77929	0.396603	4	0.252752	1.91135	0.207544	4	0.176336	2.06751	0.264586	8	0.370566	2.25781	0.324118	3	0.13781	1.05184	0.11929	3	0.139509	1.00371	0.117901	5	0.237628	1.93449	0.23361	2	0.86085
MTOR	1	complement(11106535..11262507)	ENSG00000198793	2219	5.96078	42.8774	110.684	2788	6.00286	39.7849	108.511	2509	6.37357	45.6978	117.42	2598	5.55147	37.6586	116.932	2644	4.99699	32.5007	104.862	1815	5.07235	38.3579	94.1732	1215	2.36895	27.7756	80.3679	2432	4.98239	30.357	98.5317	2463	5.00405	38.1936	97.9368	2511	5.16446	37.1562	98.6835	2026	4.25858	34.6685	94.6589	184	3.50278
MTOR-AS1	1	11143898..11149537	ENSG00000225602	1	0.0426666	0.306911	0.0498802	3	0.102596	0.679969	0.116762	1	0.0403482	0.289292	0.0467997	0	0	0	0	1	0.0300185	0.195242	0.0396603	0	0	0	0	0	0	0	0	0	0	0	0	0	0	0	0	0	0	0	0	0	0	0	0	2	0.604739
ANGPTL7	1	11189341..11195981	ENSG00000171819	11	0.160009	1.15099	0.548682	11	0.128252	0.850012	0.428128	9	0.123803	0.887654	0.421197	7	0.0809979	0.549452	0.31506	12	0.12281	0.798766	0.475923	23	0.34807	2.63216	1.19338	6	0.0633487	0.742753	0.396878	5	0.055469	0.337966	0.202573	13	0.143024	1.09163	0.516922	19	0.211611	1.52246	0.746709	15	0.170735	1.38993	0.700831	0	0
UBIAD1	1	11273206..11296049	ENSG00000120942	466	2.98513	21.4728	23.2442	600	3.08069	20.4178	23.3525	445	2.69572	19.328	20.8259	460	2.34401	15.9007	20.7039	474	2.13628	13.8945	18.799	419	2.7924	21.1166	21.7403	299	1.39022	16.3001	19.7778	451	2.20334	13.4247	18.2721	505	2.4467	18.6745	20.0804	525	2.57495	18.5258	20.6327	331	1.65915	13.5069	15.465	168	7.6267
UBE2V2P3	1	complement(11278616..11279351)	ENSG00000238199	1	0.0744957	0.535866	0.0498802	1	0.0597105	0.395741	0.0389208	0	0	0	0	0	0	0	0	1	0.0524122	0.340892	0.0396603	3	0.232509	1.75827	0.155658	1	0.0540711	0.633975	0.0661464	1	0.0568145	0.346164	0.0405147	2	0.112687	0.860086	0.0795264	1	0.0570379	0.410365	0.0393005	0	0	0	0	0	0
DISP3	1	11479166..11537584	ENSG00000204624	0	0	0	0	2	0.00849673	0.0563135	0.0778415	1	0.00501233	0.0359378	0.0467997	1	0.00421625	0.0286011	0.0450085	0	0	0	0	4	0.0220571	0.1668	0.207544	1	0.00384713	0.0451069	0.0661464	0	0	0	0	8	0.0320704	0.244779	0.318106	3	0.0121746	0.0875917	0.117901	4	0.0165898	0.135055	0.186888	0	0
AL590989.1	1	complement(11500803..11502016)	ENSG00000285833	0	0	0	0	0	0	0	0	0	0	0	0	1	0.0246396	0.167143	0.0450085	0	0	0	0	0	0	0	0	0	0	0	0	1	0.0236232	0.143933	0.0405147	1	0.0234273	0.178809	0.0397632	0	0	0	0	0	0	0	0	0	0
FBXO2	1	complement(11637018..11655785)	ENSG00000116661	2	0.0190601	0.137104	0.0997603	8	0.0611088	0.405009	0.311366	1	0.00901221	0.0646165	0.0467997	2	0.0151617	0.10285	0.0900171	1	0.00670495	0.0436095	0.0396603	1	0.00991474	0.0749768	0.0518861	7	0.0484202	0.567719	0.463025	9	0.0654132	0.398554	0.364632	0	0	0	0	2	0.0145934	0.104994	0.078601	1	0.00745717	0.0607077	0.0467221	0	0
FBXO44	1	11654375..11663327	ENSG00000132879	95	0.876861	6.30748	4.73862	140	1.03575	6.8646	5.44891	152	1.32674	9.5126	7.11355	155	1.13805	7.72002	6.97632	88	0.571466	3.71686	3.4901	178	1.70928	12.9259	9.23572	133	0.89103	10.4472	8.79747	158	1.11222	6.77664	6.40132	125	0.872628	6.66036	4.9704	150	1.06006	7.62671	5.89507	212	1.53117	12.465	9.90508	11	0.719531
FBXO6	1	11664124..11674354	ENSG00000116663	29	0.521305	3.74988	1.44653	37	0.533108	3.53326	1.44007	38	0.645973	4.63155	1.77839	28	0.400383	2.71601	1.26024	30	0.379417	2.46775	1.18981	17	0.317929	2.40423	0.882063	12	0.15657	1.83576	0.793757	48	0.658057	4.00946	1.94471	17	0.231129	1.7641	0.675975	23	0.316559	2.27751	0.903911	64	0.90023	7.32864	2.99021	3	0.382177
MAD2L2	1	complement(11674480..11691650)	ENSG00000116670	665	6.51288	46.8488	33.1703	879	6.90017	45.732	34.2113	451	4.177	29.9486	21.1067	468	3.64603	24.733	21.064	417	2.87335	18.6885	16.5383	454	4.62587	34.9816	23.5563	261	1.85535	21.7537	17.2642	534	3.9886	24.3021	21.6348	662	4.90367	37.4274	26.3232	628	4.70916	33.8805	24.6807	490	3.75515	30.5701	22.8938	331	22.9736
DRAXIN	1	11691729..11725857	ENSG00000162490	8	0.0354529	0.255021	0.399041	19	0.0674892	0.447296	0.739494	74	0.31012	2.22352	3.46318	37	0.130433	0.884795	1.66532	13	0.0405327	0.263628	0.515584	136	0.627028	4.74169	7.05651	40	0.128664	1.50856	2.64586	29	0.0980139	0.597186	1.17493	38	0.127367	0.972133	1.511	23	0.0780408	0.561472	0.903911	205	0.710878	5.78715	9.57803	12	0.376871
AGTRAP	1	11736084..11754802	ENSG00000177674	259	3.46269	24.908	12.919	304	3.25767	21.5907	11.8319	427	5.39856	38.7071	19.9835	317	3.37129	22.8693	14.2677	509	4.78776	31.1399	20.1871	220	3.06001	23.1403	11.4149	280	2.7171	31.8575	18.521	524	5.34285	32.5533	21.2297	255	2.57849	19.6804	10.1396	251	2.56933	18.4853	9.86442	473	4.94828	40.2832	22.0995	190	18.0018
C1orf167	1	11761787..11789585	ENSG00000215910	2	0.0100183	0.0720645	0.0997603	0	0	0	0	7	0.0331589	0.237746	0.327598	13	0.0518003	0.351389	0.585111	16	0.056388	0.366752	0.634565	3	0.0156341	0.118228	0.155658	3	0.0109074	0.127887	0.198439	10	0.0382027	0.232764	0.405147	12	0.0454631	0.346999	0.477159	25	0.0958823	0.689835	0.982512	16	0.0627142	0.510547	0.747553	4	0.141996
MTHFR	1	complement(11785723..11806920)	ENSG00000177000	462	1.25565	9.03224	23.0446	555	1.20904	8.01311	21.601	557	1.43159	10.2644	26.0674	1051	2.27224	15.4138	47.304	874	1.67125	10.8699	34.6631	1041	2.94351	22.2593	54.0134	553	1.09091	12.7907	36.579	720	1.49241	9.09308	29.1706	981	2.01655	15.3914	39.0077	1147	2.38684	17.1724	45.0776	1087	2.31173	18.8195	50.7869	70	1.34827
CLCN6	1	11806096..11848079	ENSG00000011021	388	1.54529	11.1156	19.3535	517	1.65039	10.9383	20.122	506	1.90575	13.664	23.6806	640	2.0276	13.7543	28.8055	622	1.74289	11.3359	24.6687	912	3.77885	28.5762	47.3201	347	1.00309	11.7611	22.9528	566	1.71918	10.4748	22.9313	790	2.37967	18.1629	31.4129	1004	3.06157	22.0268	39.4577	608	1.89479	15.4252	28.407	284	8.01578
NPPA	1	complement(11845709..11848345)	ENSG00000175206	2	0.0581332	0.418167	0.0997603	2	0.0465955	0.308819	0.0778415	0	0	0	0	2	0.0462432	0.313692	0.0900171	1	0.0204501	0.133009	0.0396603	7	0.21168	1.60075	0.363202	0	0	0	0	0	0	0	0	3	0.0659519	0.50338	0.11929	2	0.0445099	0.320231	0.078601	2	0.0454888	0.370317	0.0934442	52	10.7114
NPPB	1	complement(11857464..11858931)	ENSG00000120937	0	0	0	0	0	0	0	0	0	0	0	0	1	0.0373144	0.253123	0.0450085	0	0	0	0	0	0	0	0	0	0	0	0	0	0	0	0	0	0	0	0	0	0	0	0	0	0	0	0	1	0.332432
AL021155.2	1	11908147..11913232	ENSG00000285646	11	0.48589	3.49513	0.548682	22	0.77891	5.16235	0.856257	18	0.75189	5.39096	0.842395	51	1.792	12.1561	2.29544	18	0.559395	3.63834	0.713885	15	0.689323	5.21277	0.778291	22	0.705345	8.27006	1.45522	19	0.640069	3.89986	0.769779	23	0.768395	5.8648	0.914554	49	1.65719	11.9228	1.92572	17	0.587589	4.78347	0.794275	0	0
KIAA2013	1	complement(11919591..11926428)	ENSG00000116685	1744	17.3043	124.474	86.991	1865	14.8322	98.3026	72.5872	2063	19.3572	138.789	96.5478	1872	14.7753	100.229	84.256	2112	14.7435	95.8929	83.7625	1337	13.8014	104.369	69.3717	1113	8.01559	93.9815	73.621	2643	20.0001	121.858	107.08	1800	13.508	103.1	71.5738	1863	14.1531	101.826	73.2168	1743	13.5327	110.167	81.4366	267	18.7745
PLOD1	1	11934205..11975538	ENSG00000083444	9922	60.7156	436.742	494.911	12195	59.8139	396.426	474.639	17479	101.147	725.214	818.012	15174	73.8626	501.049	682.96	22780	98.0744	637.883	903.461	6407	40.7889	308.452	332.434	10483	46.5608	545.918	693.413	28360	132.353	806.413	1149	10938	50.6233	386.384	434.93	11600	54.349	391.019	455.886	8778	42.0316	342.173	410.126	1151	49.9144
MFN2	1	11980181..12013514	ENSG00000116688	2761	18.0743	130.013	137.719	3369	17.6772	117.159	131.124	2292	14.1888	101.732	107.265	2859	14.8878	100.992	128.679	2941	13.5453	88.0999	116.641	1668	11.36	85.9058	86.546	1520	7.22223	84.6795	100.543	2768	13.8194	84.1997	112.145	2435	12.056	92.0182	96.8234	2437	12.2147	87.8797	95.7753	2268	11.6176	94.5772	105.966	342	15.8661
MIIP	1	12019466..12032045	ENSG00000116691	321	3.70437	26.6465	16.0115	335	3.09866	20.5369	13.0385	258	2.81557	20.1873	12.0743	252	2.31331	15.6924	11.3422	218	1.76997	11.512	8.64594	246	2.95346	22.3345	12.764	133	1.11402	13.0618	8.79747	243	2.13867	13.0306	9.84507	271	2.36532	18.0534	10.7758	273	2.41215	17.3545	10.729	208	1.87825	15.2905	9.71819	207	16.9289
TNFRSF8	1	12063377..12144207	ENSG00000120949	0	0	0	0	1	0.0069806	0.0462651	0.0389208	2	0.0164718	0.118101	0.0935994	3	0.0207835	0.140985	0.135026	0	0	0	0	0	0	0	0	0	0	0	0	0	0	0	0	1	0.00658696	0.0502752	0.0397632	0	0	0	0	0	0	0	0	1	0.0617196
TNFRSF1B	1	12167003..12209228	ENSG00000028137	115	0.9941	7.15081	5.73622	125	0.866087	5.74013	4.86509	147	1.20167	8.61585	6.87956	408	2.80554	19.0314	18.3635	435	2.64559	17.2071	17.2522	35	0.314765	2.3803	1.81601	201	1.26114	14.7866	13.2954	221	1.45698	8.87717	8.95375	68	0.444583	3.3933	2.7039	42	0.27798	1.99996	1.65062	172	1.16343	9.47131	8.0362	311	19.0521
VPS13D	1	12230030..12512047	ENSG00000048707	2012	3.15388	22.6867	100.359	2472	3.10589	20.5848	96.2121	1985	2.94249	21.0973	92.8974	2261	2.8193	19.1248	101.764	3000	3.30857	21.5192	118.981	1532	2.49841	18.8933	79.4895	1824	2.07528	24.3323	120.651	2987	3.57093	21.7572	121.017	2769	3.28286	25.0566	110.104	2682	3.21891	23.1588	105.404	2532	3.10571	25.2831	118.3	100	1.11088
DHRS3	1	complement(12567910..12617731)	ENSG00000162496	80	0.857829	6.17058	3.99041	77	0.661791	4.38613	2.9969	51	0.517151	3.70791	2.38678	175	1.4927	10.1258	7.87649	46	0.347032	2.25712	1.82437	17	0.189647	1.43414	0.882063	36	0.280186	3.28514	2.38127	76	0.621516	3.78682	3.07912	53	0.429832	3.28071	2.10745	64	0.52544	3.78033	2.51523	85	0.713197	5.80603	3.97138	735	55.8532
AADACL4	1	12644547..12667086	ENSG00000204518	1	0.0206696	0.148682	0.0498802	0	0	0	0	0	0	0	0	0	0	0	0	0	0	0	0	0	0	0	0	0	0	0	0	0	0	0	0	0	0	0	0	0	0	0	0	0	0	0	0	0	0
HNRNPCL1	1	complement(12847408..12848725)	ENSG00000179172	0	0	0	0	0	0	0	0	0	0	0	0	0	0	0	0	0	0	0	0	0	0	0	0	0	0	0	0	0	0	0	0	0	0	0	0	0	0	0	0	0	0	0	0	1	0.20822
HNRNPCL4	1	complement(13164586..13165467)	ENSG00000179412	0	0	0	0	0	0	0	0	0	0	0	0	0	0	0	0	0	0	0	0	0	0	0	0	0	0	0	0	0	0	0	0	0	0	0	0	0	0	0	0	0	0	0	0	1	0.261573
PRAMEF31P	1	13245863..13248652	ENSG00000250894	0	0	0	0	0	0	0	0	0	0	0	0	0	0	0	0	0	0	0	0	0	0	0	0	0	0	0	0	1	0.0181094	0.110338	0.0405147	0	0	0	0	0	0	0	0	0	0	0	0	2	0.336554
LRRC38	1	complement(13474977..13514048)	ENSG00000162494	0	0	0	0	0	0	0	0	0	0	0	0	0	0	0	0	1	0.0103685	0.0674377	0.0396603	0	0	0	0	0	0	0	0	0	0	0	0	0	0	0	0	0	0	0	0	0	0	0	0	0	0
PDPN	1	13583465..13617957	ENSG00000162493	1	0.00878193	0.0631706	0.0498802	0	0	0	0	84	0.697599	5.0017	3.93117	127	0.887191	6.01829	5.71608	2064	12.7527	82.9441	81.8588	120	1.09637	8.29093	6.22633	129	0.822268	9.64096	8.53289	876	5.86708	35.7474	35.4909	87	0.577858	4.41052	3.4594	273	1.83563	13.2066	10.729	225	1.54615	12.587	10.5125	1	0.0622357
PRDM2	1	13700198..13825079	ENSG00000116731	1265	3.77017	27.1198	63.0984	2037	4.8661	32.2509	79.2816	1437	4.05008	29.0386	67.2512	2589	6.13799	41.6373	116.527	2466	5.17088	33.6318	97.8023	2068	6.41221	48.4901	107.3	1252	2.70837	31.7553	82.8153	2435	5.53474	33.7225	98.6533	2586	5.82923	44.4918	102.828	2993	6.82983	49.1379	117.626	1984	4.62692	37.667	92.6966	88	1.85867
KAZN	1	13892792..15118043	ENSG00000189337	337	0.792638	5.70164	16.8096	419	0.789912	5.23527	16.3078	378	0.840763	6.02817	17.6903	954	1.78491	12.108	42.9381	534	0.883664	5.74741	21.1786	470	1.15008	8.69711	24.3865	676	1.15405	13.5311	44.715	684	1.22696	7.47569	27.7121	563	1.00153	7.64424	22.3867	517	0.931039	6.69845	20.3183	562	1.03433	8.42036	26.2578	10	0.166684
KAZN-AS1	1	complement(14348955..14391575)	ENSG00000234593	0	0	0	0	0	0	0	0	1	0.0402954	0.288913	0.0467997	0	0	0	0	1	0.0299792	0.194987	0.0396603	0	0	0	0	0	0	0	0	0	0	0	0	0	0	0	0	0	0	0	0	0	0	0	0	0	0
TBCAP2	1	complement(14692129..14692613)	ENSG00000235829	0	0	0	0	0	0	0	0	0	0	0	0	1	0.0794362	0.538858	0.0450085	0	0	0	0	0	0	0	0	0	0	0	0	0	0	0	0	0	0	0	0	0	0	0	0	0	0	0	0	0	0
TMEM51-AS1	1	complement(15111815..15153237)	ENSG00000175147	1	0.00413497	0.0297439	0.0498802	0	0	0	0	0	0	0	0	1	0.00328924	0.0223127	0.0450085	1	0.0029092	0.0189216	0.0396603	6	0.0258113	0.195189	0.311316	2	0.00600255	0.070379	0.132293	1	0.00315355	0.0192142	0.0405147	3	0.00938221	0.0716101	0.11929	6	0.0189957	0.136667	0.235803	3	0.00970674	0.0790211	0.140166	0	0
TMEM51	1	15152532..15220480	ENSG00000171729	84	1.2208	8.7815	4.18993	103	1.19983	7.9521	4.00884	19	0.261129	1.87226	0.889194	14	0.161851	1.09792	0.630119	7	0.0715754	0.465531	0.277622	12	0.18144	1.37208	0.622633	3	0.0316461	0.371045	0.198439	33	0.365769	2.22858	1.33699	30	0.32976	2.5169	1.1929	23	0.255932	1.84133	0.903911	46	0.523121	4.25865	2.14922	39	4.01679
C1orf195	1	complement(15164344..15171317)	ENSG00000204464	0	0	0	0	0	0	0	0	0	0	0	0	0	0	0	0	0	0	0	0	0	0	0	0	1	0.0422702	0.495612	0.0661464	0	0	0	0	0	0	0	0	0	0	0	0	0	0	0	0	0	0
AL035405.1	1	complement(15191828..15192845)	ENSG00000215720	0	0	0	0	2	0.0735027	0.487152	0.0778415	0	0	0	0	0	0	0	0	0	0	0	0	0	0	0	0	0	0	0	0	1	0.0349689	0.213061	0.0405147	0	0	0	0	1	0.0351064	0.252577	0.0393005	0	0	0	0	0	0
AL391094.1	1	15226373..15227549	ENSG00000278480	0	0	0	0	1	0.0270119	0.179026	0.0389208	0	0	0	0	1	0.0268077	0.181851	0.0450085	0	0	0	0	0	0	0	0	0	0	0	0	0	0	0	0	0	0	0	0	0	0	0	0	0	0	0	0	0	0
FHAD1	1	15247272..15400283	ENSG00000142621	69	0.175421	1.26185	3.44173	104	0.211927	1.40458	4.04776	3	0.00721258	0.0517134	0.140399	1	0.00202235	0.0137187	0.0450085	5	0.00894343	0.0581687	0.198301	14	0.0370295	0.280023	0.726405	1	0.0018453	0.0216358	0.0661464	7	0.0135725	0.0826954	0.283603	3	0.00576854	0.0440286	0.11929	21	0.0408775	0.294097	0.82531	1	0.00198936	0.016195	0.0467221	1	0.018017
AL031283.2	1	complement(15326680..15343876)	ENSG00000233485	5	0.0524229	0.377091	0.249401	12	0.100844	0.668362	0.467049	1	0.00991488	0.0710885	0.0467997	0	0	0	0	3	0.0221296	0.143932	0.118981	17	0.185433	1.40227	0.882063	0	0	0	0	7	0.0559728	0.341035	0.283603	0	0	0	0	17	0.136468	0.981836	0.668108	0	0	0	0	0	0
AL031283.3	1	complement(15334166..15335464)	ENSG00000236045	1	0.0447794	0.322109	0.0498802	3	0.107676	0.71364	0.116762	0	0	0	0	1	0.0356206	0.241634	0.0450085	0	0	0	0	2	0.093174	0.704596	0.103772	0	0	0	0	0	0	0	0	0	0	0	0	2	0.068571	0.493341	0.078601	0	0	0	0	0	0
AL031283.1	1	complement(15402979..15409433)	ENSG00000228140	4	0.0251484	0.180899	0.199521	4	0.0201572	0.133595	0.155683	1	0.00594548	0.0426284	0.0467997	0	0	0	0	0	0	0	0	1	0.00654089	0.0494633	0.0518861	0	0	0	0	2	0.00958978	0.0584293	0.0810294	1	0.00475513	0.0362937	0.0397632	1	0.00481374	0.0346329	0.0393005	0	0	0	0	0	0
EFHD2	1	15409895..15430343	ENSG00000142634	2213	28.4644	204.751	110.385	2870	29.5884	196.102	111.703	1203	14.6326	104.914	56.3	1384	14.1605	96.0585	62.2918	2052	18.5694	120.777	81.3829	967	12.94	97.8541	50.1738	726	6.77783	79.469	48.0223	1753	17.1961	104.774	71.0223	1304	12.6856	96.823	51.8512	1785	17.5789	126.473	70.1513	1074	10.8095	87.9982	50.1795	321	29.2601
CTRC	1	15438439..15449242	ENSG00000162438	0	0	0	0	0	0	0	0	0	0	0	0	1	0.00742863	0.0503923	0.0450085	1	0.00657031	0.0427338	0.0396603	3	0.0291469	0.220414	0.155658	1	0.00677827	0.0794741	0.0661464	2	0.0142444	0.0867891	0.0810294	0	0	0	0	2	0.0143004	0.102885	0.078601	0	0	0	0	0	0
CELA2A	1	15456728..15472091	ENSG00000142615	0	0	0	0	0	0	0	0	0	0	0	0	0	0	0	0	0	0	0	0	0	0	0	0	0	0	0	0	0	0	0	0	0	0	0	0	1	0.0164092	0.118058	0.0393005	0	0	0	0	0	0
CELA2B	1	15465909..15491400	ENSG00000215704	0	0	0	0	0	0	0	0	0	0	0	0	0	0	0	0	0	0	0	0	2	0.0464911	0.351573	0.103772	0	0	0	0	0	0	0	0	0	0	0	0	3	0.0513224	0.369244	0.117901	1	0.0174837	0.142332	0.0467221	0	0
CASP9	1	complement(15490832..15526534)	ENSG00000132906	114	0.704351	5.06657	5.68634	162	0.802267	5.31715	6.30516	185	1.08092	7.75005	8.65794	167	0.820775	5.56776	7.51643	265	1.15194	7.49232	10.51	209	1.34344	10.1593	10.8442	113	0.506753	5.9416	7.47454	272	1.28168	7.80914	11.02	259	1.21031	9.23772	10.2987	454	2.14769	15.4518	17.8424	284	1.37304	11.1777	13.2691	51	2.23308
DNAJC16	1	15526813..15592379	ENSG00000116138	778	2.95778	21.2761	38.8068	998	3.04114	20.1557	38.8429	1079	3.87922	27.8136	50.4969	1029	3.1119	21.1097	46.3138	1375	3.67782	23.9208	54.5329	808	3.19584	24.1674	41.9239	695	1.91781	22.486	45.9718	1455	4.21869	25.7039	58.9489	998	2.86965	21.9027	39.6837	1117	3.25141	23.3926	43.8986	936	2.78447	22.6679	43.7319	91	2.45176
AGMAT	1	complement(15572353..15585110)	ENSG00000116771	50	0.651092	4.68347	2.49401	49	0.511432	3.3896	1.90712	70	0.862	6.18044	3.27598	24	0.248603	1.68641	1.0802	41	0.375627	2.44311	1.62607	24	0.32514	2.45876	1.24527	19	0.179581	2.10556	1.25678	29	0.288004	1.75477	1.17493	22	0.216674	1.65377	0.874791	22	0.219345	1.5781	0.86461	24	0.244548	1.99083	1.12133	5	0.461416
AL121992.1	1	complement(15586136..15603626)	ENSG00000237301	2	0.0228855	0.164621	0.0997603	2	0.0183434	0.121574	0.0778415	1	0.010821	0.0775852	0.0467997	4	0.0364094	0.246984	0.180034	3	0.024152	0.157086	0.118981	3	0.035714	0.270075	0.155658	4	0.0332219	0.389521	0.264586	1	0.00872687	0.0531717	0.0405147	7	0.0605815	0.46239	0.278343	2	0.0175224	0.126066	0.078601	6	0.0537231	0.437352	0.280332	0	0
DDI2	1	15617500..15669044	ENSG00000197312	1085	2.91049	20.9359	54.12	1262	2.71341	17.9836	49.118	1347	3.41697	24.4993	63.0392	1757	3.74914	25.4324	79.08	2040	3.85007	25.0411	80.907	1246	3.47729	26.2959	64.65	853	1.66081	19.4727	56.4229	1781	3.64359	22.1999	72.1567	1860	3.77365	28.8025	73.9596	2358	4.84298	34.8433	92.6705	1358	2.85047	23.2052	63.4486	87	1.65389
RSC1A1	1	15659869..15661722	ENSG00000215695	81	1.42229	10.2309	4.04029	138	1.94223	12.8725	5.37106	82	1.36161	9.7626	3.83758	74	1.03361	7.01155	3.33063	114	1.40834	9.15996	4.52127	70	1.27875	9.67015	3.63202	65	0.828419	9.71308	4.29952	106	1.4195	8.64886	4.29456	105	1.39445	10.6432	4.17514	139	1.86874	13.4449	5.46277	85	1.16789	9.5076	3.97138	0	0
PLEKHM2	1	15684332..15734769	ENSG00000116786	1796	14.1844	102.032	89.5848	2193	13.8823	92.0075	85.3532	1998	14.9223	106.991	93.5058	2465	15.4862	105.051	110.946	2587	14.3748	93.4947	102.601	1772	14.5598	110.103	91.9421	1454	8.33494	97.7259	96.1769	2565	15.4497	94.133	103.92	1982	11.8391	90.3626	78.8107	2484	15.0206	108.067	97.6224	1760	10.8767	88.5455	82.2309	237	13.2649
AL450998.2	1	complement(15720312..15736896)	ENSG00000237938	12	0.254831	1.83306	0.598562	12	0.204254	1.35373	0.467049	14	0.281148	2.0158	0.655196	11	0.185817	1.2605	0.495094	18	0.268933	1.74916	0.713885	16	0.35349	2.67315	0.830177	9	0.138722	1.6265	0.595318	7	0.11337	0.690746	0.283603	14	0.224859	1.71624	0.556685	7	0.113815	0.818856	0.275103	18	0.299104	2.43496	0.840997	2	0.300989
SLC25A34	1	15736405..15741396	ENSG00000162461	11	0.112082	0.806231	0.548682	27	0.220508	1.46145	1.05086	18	0.173441	1.24355	0.842395	30	0.243157	1.64946	1.35026	12	0.0860248	0.559512	0.475923	32	0.339217	2.56522	1.66035	12	0.0887476	1.04055	0.793757	23	0.17873	1.08898	0.931838	34	0.262019	1.99987	1.35195	62	0.483688	3.47994	2.43663	38	0.302974	2.46646	1.77544	20	1.44418
SLC25A34-AS1	1	complement(15740051..15749896)	ENSG00000224459	1	0.0509462	0.366469	0.0498802	0	0	0	0	0	0	0	0	1	0.0405261	0.27491	0.0450085	1	0.0358437	0.23313	0.0396603	0	0	0	0	0	0	0	0	0	0	0	0	0	0	0	0	0	0	0	0	0	0	0	0	18	6.49881
TMEM82	1	15742422..15747982	ENSG00000162460	0	0	0	0	0	0	0	0	0	0	0	0	1	0.017037	0.115571	0.0450085	0	0	0	0	1	0.0222821	0.1685	0.0518861	0	0	0	0	0	0	0	0	1	0.0161987	0.123637	0.0397632	0	0	0	0	1	0.016759	0.136433	0.0467221	0	0
FBLIM1	1	15756607..15786594	ENSG00000162458	284	1.96046	14.102	14.166	321	1.77608	11.7713	12.4936	812	5.30068	38.0052	38.0014	737	4.04697	27.4527	33.1713	1210	5.87659	38.2217	47.9889	392	2.81521	21.2891	20.3393	727	3.64256	42.7085	48.0884	1092	5.74896	35.0277	44.2421	370	1.93176	14.7442	14.7124	425	2.24626	16.1609	16.7027	695	3.75408	30.5614	32.4718	2153	105.325
UQCRHL	1	complement(15807169..15809348)	ENSG00000233954	3	0.0447999	0.322257	0.149641	3	0.0359084	0.237989	0.116762	7	0.0988532	0.708766	0.327598	4	0.0475159	0.322326	0.180034	6	0.0630388	0.410009	0.237962	3	0.0466084	0.35246	0.155658	3	0.032517	0.381257	0.198439	5	0.0569448	0.346957	0.202573	4	0.0451781	0.344823	0.159053	8	0.0914699	0.658089	0.314404	7	0.0817963	0.665891	0.327055	0	0
FLJ37453	1	complement(15834474..15848147)	ENSG00000179743	39	0.513397	3.69299	1.94533	51	0.538119	3.56647	1.98496	19	0.236526	1.69586	0.889194	58	0.607351	4.11999	2.6105	53	0.490869	3.19264	2.10199	73	0.999765	7.56038	3.78768	30	0.286644	3.36086	1.98439	41	0.411624	2.50797	1.6611	72	0.716857	5.47144	2.86295	83	0.836563	6.01874	3.26194	34	0.350225	2.85113	1.58855	3	0.279872
SPEN	1	15847864..15940460	ENSG00000065526	1971	4.82662	34.7191	98.3138	2938	5.76671	38.2198	114.349	1949	4.51342	32.3607	91.2126	2148	4.18422	28.3838	96.6783	3299	5.68382	36.9679	130.839	1821	4.63931	35.0832	94.4845	1615	2.87054	33.6566	106.826	2574	4.80721	29.2897	104.285	3232	5.98605	45.6887	128.515	3379	6.33545	45.581	132.796	2448	4.69081	38.1872	114.376	28	0.48592
ZBTB17	1	complement(15941869..15976132)	ENSG00000116809	398	3.05583	21.9814	19.8523	419	2.57858	17.0899	16.3078	472	3.42709	24.5718	22.0895	443	2.70566	18.354	19.9388	537	2.90083	18.8672	21.2976	419	3.34693	25.31	21.7403	301	1.67744	19.6677	19.9101	491	2.87512	17.5178	19.8927	516	2.99646	22.8706	20.5178	523	3.07454	22.1201	20.5541	396	2.37915	19.3683	18.5019	61	3.31915
SRARP	1	16004236..16008807	ENSG00000183888	0	0	0	0	0	0	0	0	0	0	0	0	0	0	0	0	0	0	0	0	0	0	0	0	1	0.00777527	0.0911638	0.0661464	0	0	0	0	0	0	0	0	0	0	0	0	0	0	0	0	0	0
HSPB7	1	complement(16014028..16019594)	ENSG00000173641	194	1.61524	11.6188	9.67675	214	1.42813	9.46519	8.32904	1714	13.4953	96.7599	80.2147	1073	7.10655	48.2075	48.2942	1229	7.19927	46.8246	48.7425	923	7.9951	60.4602	47.8908	677	4.09127	47.9695	44.7811	3259	20.6942	126.087	132.037	846	5.32743	40.6618	33.6397	1371	8.73988	62.8799	53.881	1112	7.2447	58.978	51.955	0	0
CLCNKA	1	16018875..16034050	ENSG00000186510	1	0.00936554	0.0673687	0.0498802	0	0	0	0	7	0.0619965	0.444508	0.327598	1	0.00745	0.0505373	0.0450085	2	0.0131784	0.0857134	0.0793206	1	0.0097436	0.0736826	0.0518861	1	0.00679777	0.0797028	0.0661464	5	0.0357134	0.217597	0.202573	0	0	0	0	0	0	0	0	1	0.00732846	0.0596598	0.0467221	0	0
AL355994.2	1	complement(16035178..16040029)	ENSG00000232456	1	0.0462423	0.332633	0.0498802	0	0	0	0	0	0	0	0	0	0	0	0	1	0.0325343	0.211605	0.0396603	0	0	0	0	2	0.067128	0.787065	0.132293	0	0	0	0	0	0	0	0	0	0	0	0	1	0.0361842	0.29457	0.0467221	0	0
CLCNKB	1	16043736..16057308	ENSG00000184908	1	0.0110768	0.0796779	0.0498802	0	0	0	0	1	0.0104749	0.0751037	0.0467997	4	0.0352449	0.239085	0.180034	2	0.0155863	0.101375	0.0793206	1	0.0115239	0.0871455	0.0518861	1	0.00803983	0.0942657	0.0661464	3	0.0253432	0.154413	0.121544	2	0.0167554	0.127886	0.0795264	0	0	0	0	1	0.00866748	0.0705606	0.0467221	4	0.313995
FAM131C	1	complement(16057769..16073632)	ENSG00000185519	4	0.0765541	0.550672	0.199521	5	0.0767004	0.508344	0.194604	6	0.108592	0.778589	0.280798	5	0.0761205	0.516366	0.225043	9	0.121186	0.788201	0.356943	5	0.0995554	0.752853	0.25943	9	0.125021	1.46586	0.595318	8	0.116769	0.711457	0.324118	2	0.0289501	0.220963	0.0795264	2	0.0293069	0.210852	0.078601	2	0.0299515	0.24383	0.0934442	6	0.813784
EPHA2	1	complement(16124337..16156087)	ENSG00000142627	2202	17.2362	123.984	109.836	2739	17.1844	113.893	106.604	1974	14.6119	104.766	92.3826	2354	14.6573	99.4282	105.95	1457	8.02387	52.1878	57.785	1706	13.8928	105.059	88.5176	1608	9.13573	107.115	106.363	1181	7.0502	42.956	47.8479	2597	15.3747	117.348	103.265	1623	9.7269	69.9811	63.7847	2266	13.8792	112.988	105.872	456	25.2952
AL451042.2	1	16155211..16157329	ENSG00000227959	23	0.82827	5.95795	1.14724	25	0.721612	4.7826	0.973019	21	0.715155	5.12758	0.982794	14	0.401047	2.72052	0.630119	10	0.253364	1.6479	0.396603	16	0.599447	4.53311	0.830177	10	0.261383	3.06468	0.661464	9	0.247181	1.50604	0.364632	14	0.381315	2.9104	0.556685	16	0.44116	3.17397	0.628808	11	0.309968	2.5234	0.513943	0	0
AL451042.1	1	16159266..16161883	ENSG00000224621	5	0.299215	2.15233	0.249401	9	0.431693	2.86112	0.350287	0	0	0	0	1	0.0476033	0.322919	0.0450085	1	0.0421031	0.273842	0.0396603	5	0.311294	2.35405	0.25943	1	0.0434358	0.509277	0.0661464	0	0	0	0	3	0.135783	1.03637	0.11929	2	0.0916381	0.659299	0.078601	1	0.0468267	0.381209	0.0467221	1	0.424095
ARHGEF19	1	complement(16197854..16212609)	ENSG00000142632	70	0.608497	4.37707	3.49161	90	0.627079	4.15607	3.50287	136	1.11799	8.01583	6.36476	73	0.504786	3.42423	3.28562	86	0.525969	3.42094	3.41078	75	0.678279	5.12925	3.89146	56	0.353332	4.14276	3.7042	35	0.232037	1.41377	1.41801	99	0.65089	4.96794	3.93656	126	0.838617	6.03351	4.95186	42	0.285686	2.32573	1.96233	31	1.90973
ANO7L1	1	complement(16215909..16228027)	ENSG00000237276	4	0.0654364	0.4707	0.199521	3	0.0393369	0.260712	0.116762	2	0.0309404	0.221839	0.0935994	1	0.0130132	0.0882752	0.0450085	1	0.0115096	0.0748593	0.0396603	0	0	0	0	1	0.0118739	0.13922	0.0661464	1	0.0124763	0.0760168	0.0405147	3	0.0371187	0.28331	0.11929	0	0	0	0	1	0.0128009	0.10421	0.0467221	0	0
CPLANE2	1	complement(16231700..16237162)	ENSG00000132881	11	0.23178	1.66725	0.548682	18	0.304002	2.01482	0.700574	36	0.717337	5.14322	1.68479	31	0.5196	3.52472	1.39526	42	0.622636	4.04967	1.66573	10	0.219215	1.65774	0.518861	26	0.397641	4.66228	1.71981	37	0.594585	3.62273	1.49904	25	0.398415	3.04092	0.99408	29	0.467858	3.36605	1.13971	24	0.395708	3.2214	1.12133	4	0.597302
FBXO42	1	complement(16246839..16352454)	ENSG00000037637	495	1.79369	12.9025	24.6907	613	1.78042	11.8	23.8584	819	2.80649	20.1222	38.329	697	2.00909	13.6287	31.3709	823	2.09818	13.6467	32.6404	578	2.179	16.4779	29.9901	464	1.22038	14.3087	30.6919	833	2.30206	14.0261	33.7487	689	1.88831	14.4126	27.3969	795	2.20568	15.869	31.2439	576	1.63322	13.2958	26.9119	86	2.20847
SZRD1	1	16352575..16398145	ENSG00000055070	3467	23.7765	171.03	172.935	4494	24.7028	163.722	174.91	2890	18.7425	134.382	135.251	3269	17.8333	120.973	147.133	3898	18.8077	122.327	154.596	3075	21.9394	165.909	159.55	1985	9.8807	115.85	131.301	4257	22.2651	135.659	172.471	4542	23.5587	179.813	180.605	4492	23.5866	169.696	176.538	3797	20.3757	165.876	177.404	588	28.5772
SPATA21	1	complement(16387117..16437424)	ENSG00000187144	0	0	0	0	0	0	0	0	0	0	0	0	1	0.00574705	0.0389853	0.0450085	1	0.00508303	0.0330604	0.0396603	2	0.0150327	0.11368	0.103772	1	0.00524391	0.061484	0.0661464	1	0.00550997	0.0335716	0.0405147	1	0.00546428	0.0417063	0.0397632	1	0.00553164	0.0397979	0.0393005	2	0.0113066	0.0920451	0.0934442	0	0
NECAP2	1	16440672..16460078	ENSG00000157191	1071	6.27199	45.116	53.4217	1307	6.13495	40.6604	50.8694	746	4.13134	29.6212	34.9126	484	2.25468	15.2947	21.7841	1040	4.28499	27.8699	41.2467	465	2.83306	21.424	24.127	622	2.64387	30.9989	41.1431	769	3.43455	20.9263	31.1558	781	3.45922	26.4026	31.0551	677	3.03555	21.8395	26.6064	906	4.15168	33.7982	42.3302	535	22.2034
LINC01772	1	16460948..16468481	ENSG00000226029	50	0.501612	3.60822	2.49401	71	0.57092	3.78387	2.76337	57	0.540766	3.87723	2.66758	35	0.279312	1.89472	1.5753	53	0.374089	2.4331	2.10199	58	0.605358	4.57781	3.00939	53	0.385929	4.52496	3.50576	33	0.252487	1.53837	1.33699	59	0.447674	3.41689	2.34603	54	0.414786	2.98422	2.12223	65	0.510259	4.15394	3.03694	0	0
CROCCP3	1	complement(16467436..16499257)	ENSG00000080947	116	0.554284	3.9871	5.7861	137	0.524704	3.47756	5.33214	158	0.71395	5.11894	7.39435	156	0.592955	4.02233	7.02133	141	0.474017	3.08304	5.5921	171	0.850074	6.42839	8.87252	100	0.346823	4.06644	6.61464	107	0.389929	2.37579	4.33507	264	0.954091	7.28213	10.4975	203	0.742681	5.34329	7.978	181	0.676756	5.50937	8.4567	10	0.338629
AL137802.3	1	16515034..16521788	ENSG00000285853	3	0.0626854	0.450912	0.149641	9	0.150733	0.999005	0.350287	3	0.0592793	0.425025	0.140399	6	0.0997286	0.676512	0.270051	5	0.0735049	0.478081	0.198301	7	0.15217	1.15074	0.363202	4	0.0606651	0.711289	0.264586	5	0.0796789	0.485473	0.202573	8	0.126429	0.964974	0.318106	8	0.127987	0.920818	0.314404	3	0.0490508	0.399315	0.140166	0	0
AL137802.1	1	16520694..16521796	ENSG00000224174	0	0	0	0	0	0	0	0	0	0	0	0	0	0	0	0	0	0	0	0	0	0	0	0	0	0	0	0	0	0	0	0	0	0	0	0	0	0	0	0	0	0	0	0	1	0.705528
LINC01783	1	complement(16533886..16536172)	ENSG00000233421	37	0.582457	4.18976	1.84557	72	0.908477	6.02108	2.80229	6	0.0893203	0.640416	0.280798	9	0.112701	0.764511	0.405077	14	0.155057	1.0085	0.555244	1	0.0163775	0.123849	0.0518861	0	0	0	0	23	0.276133	1.68244	0.931838	6	0.0714373	0.545248	0.238579	2	0.024106	0.173433	0.078601	9	0.110862	0.902514	0.420499	3	0.334683
AL355149.1	1	complement(16548651..16552531)	ENSG00000225710	2	0.07382	0.531006	0.0997603	7	0.207091	1.37253	0.272445	0	0	0	0	3	0.0880823	0.597509	0.135026	2	0.0519368	0.3378	0.0793206	0	0	0	0	3	0.0803709	0.942336	0.198439	6	0.168897	1.02907	0.243088	2	0.0558323	0.426142	0.0795264	0	0	0	0	0	0	0	0	0	0
NBPF1	1	complement(16562319..16613562)	ENSG00000219481	1022	3.02297	21.745	50.9775	1299	3.07972	20.4114	50.5581	727	2.03355	14.5803	34.0234	845	1.98821	13.4871	38.0322	902	1.87711	12.2089	35.7736	1024	3.15115	23.8295	53.1313	557	1.19584	14.021	36.8436	896	2.02125	12.3152	36.3012	1297	2.90158	22.1464	51.5729	1232	2.79014	20.0739	48.4182	1009	2.33536	19.0118	47.1426	131	2.74602
CROCCP2	1	complement(16618253..16657232)	ENSG00000215908	479	2.7816	20.0088	23.8926	544	2.53208	16.7818	21.1729	394	2.16368	15.5133	18.4391	335	1.54749	10.4974	15.0779	449	1.83445	11.9314	17.8075	489	2.9543	22.3409	25.3723	260	1.09589	12.8491	17.1981	312	1.38179	8.41907	12.6406	490	2.15212	16.4262	19.484	386	1.71624	12.3477	15.17	295	1.34048	10.9127	13.783	57	2.34576
MST1P2	1	16645622..16650289	ENSG00000186301	5	0.0710489	0.511073	0.249401	17	0.193622	1.28326	0.661653	29	0.389693	2.79405	1.35719	18	0.203462	1.38019	0.810154	17	0.169956	1.10541	0.674225	21	0.310451	2.34768	1.08961	12	0.123766	1.45114	0.793757	17	0.184232	1.1225	0.68875	11	0.11822	0.90232	0.437395	18	0.195836	1.40896	0.707409	12	0.133428	1.08622	0.560665	0	0
AL137798.2	1	16656879..16667524	ENSG00000282143	2	0.0796931	0.573252	0.0997603	3	0.0958145	0.635026	0.116762	0	0	0	0	1	0.0316967	0.215016	0.0450085	1	0.0280344	0.182338	0.0396603	0	0	0	0	0	0	0	0	0	0	0	0	1	0.0301372	0.230023	0.0397632	3	0.0915259	0.658492	0.117901	2	0.0623591	0.507656	0.0934442	0	0
CROCC	1	16740273..16972979	ENSG00000058453	405	1.48626	10.691	20.2015	461	1.356	8.98712	17.9425	487	1.69007	12.1176	22.7915	335	0.977931	6.63383	15.0779	397	1.02502	6.66679	15.7451	444	1.69516	12.819	23.0374	331	0.881661	10.3373	21.8945	439	1.22866	7.48608	17.786	584	1.62093	12.3718	23.2217	530	1.48918	10.7141	20.8293	545	1.56501	12.7405	25.4635	29	0.754202
CROCCP4	1	16740280..16750968	ENSG00000227684	0	0	0	0	2	0.0684868	0.453908	0.0778415	1	0.0404012	0.289672	0.0467997	2	0.067969	0.46107	0.0900171	1	0.0300579	0.195499	0.0396603	1	0.0444472	0.336116	0.0518861	0	0	0	0	2	0.0651652	0.397043	0.0810294	1	0.0323124	0.246626	0.0397632	4	0.130843	0.941362	0.157202	1	0.0334301	0.272149	0.0467221	1	0.302766
MST1L	1	complement(16754910..16770237)	ENSG00000186715	19	0.116749	0.839807	0.947723	22	0.108353	0.71813	0.856257	7	0.0406757	0.29164	0.327598	16	0.0782067	0.530518	0.720137	29	0.125372	0.815426	1.15015	16	0.102284	0.773487	0.830177	15	0.0668999	0.784391	0.992196	16	0.0749805	0.456847	0.648235	10	0.0464742	0.354716	0.397632	11	0.0517518	0.372334	0.432305	2	0.00961635	0.0782852	0.0934442	0	0
BX284668.2	1	16870945..16874092	ENSG00000228549	39	0.428495	3.08227	1.94533	38	0.334645	2.21791	1.47899	9	0.0935104	0.670459	0.421197	8	0.0699188	0.474297	0.360068	5	0.0386502	0.251384	0.198301	6	0.0685833	0.518638	0.311316	2	0.0159494	0.187004	0.132293	11	0.0921725	0.561596	0.445662	8	0.0664787	0.507401	0.318106	3	0.0252368	0.181569	0.117901	21	0.180543	1.46977	0.981164	0	0
BX284668.5	1	complement(16888538..16889649)	ENSG00000238142	11	0.704923	5.07068	0.548682	27	1.38686	9.19163	1.05086	25	1.51504	10.8627	1.16999	28	1.42735	9.68247	1.26024	21	0.946824	6.15821	0.832866	9	0.600037	4.53757	0.466975	40	1.86056	21.8147	2.64586	30	1.46622	8.93347	1.21544	8	0.387749	2.95951	0.318106	15	0.735991	5.29516	0.589507	13	0.651886	5.30691	0.607387	3	1.36245
MFAP2	1	complement(16974502..16980835)	ENSG00000117122	397	4.43368	31.8926	19.8024	463	4.14452	27.4685	18.0203	709	7.48785	53.687	33.181	154	1.3681	9.28056	6.93131	201	1.57932	10.272	7.97172	411	4.77532	36.1117	21.3252	102	0.826814	9.69426	6.74693	155	1.32018	8.0437	6.27978	691	5.83665	44.5485	27.4764	593	5.07062	36.4811	23.3052	377	3.29454	26.8204	17.6142	318	25.1681
AL049569.1	1	16978926..17005091	ENSG00000226526	5	0.255932	1.84099	0.249401	3	0.123082	0.815749	0.116762	3	0.145216	1.04118	0.140399	2	0.0814346	0.552414	0.0900171	1	0.0360128	0.234229	0.0396603	1	0.0532527	0.402706	0.0518861	1	0.0371526	0.435608	0.0661464	2	0.0780753	0.475703	0.0810294	2	0.0774279	0.590971	0.0795264	1	0.0391911	0.281964	0.0393005	4	0.160212	1.30426	0.186888	0	0
ATP13A2	1	complement(16985958..17011928)	ENSG00000159363	4087	25.3285	182.194	203.86	4823	23.9575	158.782	187.715	4561	26.7302	191.652	213.453	1468	7.23693	49.092	66.0725	3604	15.7141	102.206	142.936	2255	14.5391	109.947	117.003	1372	6.17153	72.3602	90.7529	3520	16.637	101.367	142.612	3429	16.0725	122.674	136.348	2514	11.929	85.8241	98.8014	5176	25.1003	204.338	241.833	225	9.88183
SDHB	1	complement(17018722..17054170)	ENSG00000117118	1054	13.9369	100.251	52.5737	1429	15.1452	100.378	55.6178	844	10.5537	75.6686	39.4989	890	9.36134	63.5029	40.0576	969	9.01466	58.632	38.4308	683	9.39576	71.0522	35.4382	526	5.04829	59.1904	34.793	948	9.56006	58.2483	38.4079	836	8.3607	63.8133	33.242	826	8.36251	60.1649	32.4622	671	6.94267	56.5192	31.3505	196	18.3667
PADI2	1	complement(17066761..17119435)	ENSG00000117115	356	1.93674	13.9314	17.7573	451	1.9666	13.034	17.5533	52	0.267523	1.91811	2.43358	1063	4.60021	31.2057	47.8441	623	2.38457	15.5094	24.7084	688	3.894	29.447	35.6976	4353	17.1887	201.535	287.935	1029	4.26938	26.0128	41.6896	1638	6.73979	51.4417	65.1321	1086	4.52359	32.5454	42.6803	23601	100.469	817.901	1102.69	0	0
AL590644.1	1	17189783..17197617	ENSG00000204362	17	0.118355	0.851358	0.847963	28	0.156248	1.03556	1.08978	17	0.111924	0.802483	0.795595	10	0.0553811	0.375679	0.450085	43	0.210624	1.36991	1.70539	22	0.159348	1.20502	1.14149	11	0.0555859	0.651736	0.727611	18	0.0955737	0.582319	0.729265	90	0.473906	3.61711	3.57869	69	0.367807	2.64622	2.71173	62	0.337761	2.74966	2.89677	0	0
AL590644.3	1	complement(17193232..17201733)	ENSG00000282843	0	0	0	0	0	0	0	0	0	0	0	0	0	0	0	0	0	0	0	0	0	0	0	0	0	0	0	0	0	0	0	0	1	0.0200505	0.153036	0.0397632	2	0.0405954	0.292067	0.078601	1	0.0207441	0.168874	0.0467221	0	0
PADI1	1	17205126..17246005	ENSG00000142623	15	0.099596	0.716419	0.748203	28	0.149014	0.987617	1.08978	40	0.251158	1.80077	1.87199	69	0.364438	2.47217	3.10559	57	0.266273	1.73186	2.26064	31	0.214141	1.61936	1.60847	34	0.163856	1.92119	2.24898	51	0.258255	1.57352	2.06625	40	0.200873	1.53317	1.59053	27	0.137261	0.987537	1.06111	69	0.358492	2.91843	3.22382	0	0
PADI3	1	17249098..17284233	ENSG00000142619	0	0	0	0	0	0	0	0	2	0.0193074	0.138432	0.0935994	13	0.105566	0.716112	0.585111	2	0.0143644	0.0934274	0.0793206	2	0.021241	0.160628	0.103772	2	0.0148191	0.173752	0.132293	2	0.015571	0.094872	0.0810294	2	0.0154419	0.117861	0.0795264	1	0.0078161	0.0562337	0.0393005	2	0.015976	0.130058	0.0934442	0	0
AC004824.1	1	17406760..17407382	ENSG00000227751	0	0	0	0	0	0	0	0	1	0.0989894	0.709742	0.0467997	0	0	0	0	0	0	0	0	1	0.108903	0.823539	0.0518861	0	0	0	0	0	0	0	0	0	0	0	0	0	0	0	0	0	0	0	0	36	26.7057
RCC2	1	complement(17406760..17439724)	ENSG00000179051	3382	26.6844	191.947	168.695	3950	24.9804	165.562	153.737	2811	20.974	150.381	131.554	1806	11.3351	76.8919	81.2854	2384	13.234	86.0747	94.5501	2262	18.5679	140.413	117.366	1414	8.09779	94.9453	93.531	2022	12.1673	74.1335	81.9207	3576	21.3399	162.878	142.193	3221	19.4584	139.995	126.587	2455	15.157	123.391	114.703	409	22.8695
ARHGEF10L	1	17539835..17697874	ENSG00000074964	978	4.07297	29.2979	48.7828	1105	3.68854	24.4464	43.0074	1003	3.95012	28.3219	46.9401	1585	5.25079	35.6189	71.3385	2115	6.19703	40.3059	83.8815	1088	4.71398	35.6479	56.452	1051	3.17694	37.2491	69.5199	1948	6.18713	37.6974	78.9226	1513	4.76566	36.3741	60.1617	1389	4.42901	31.865	54.5884	1786	5.82014	47.3809	83.4456	5	0.147568
ACTL8	1	17755313..17827063	ENSG00000117148	0	0	0	0	0	0	0	0	0	0	0	0	0	0	0	0	0	0	0	0	0	0	0	0	1	0.0126765	0.14863	0.0661464	0	0	0	0	0	0	0	0	0	0	0	0	3	0.0409985	0.333762	0.140166	0	0
PAX7	1	18631006..18748866	ENSG00000009709	0	0	0	0	0	0	0	0	1797	8.76318	62.8309	84.0991	5181	21.2527	144.168	233.189	1574	5.71061	37.1422	62.4253	3	0.0160948	0.121711	0.155658	0	0	0	0	14	0.0550596	0.335471	0.567206	6	0.0234013	0.178611	0.238579	37	0.146087	1.05104	1.45412	0	0	0	0	0	0
AL080251.1	1	complement(18849273..18921121)	ENSG00000255275	0	0	0	0	0	0	0	0	0	0	0	0	1	0.00592726	0.0402078	0.0450085	2	0.0104848	0.0681941	0.0793206	4	0.0310082	0.234489	0.207544	0	0	0	0	0	0	0	0	0	0	0	0	0	0	0	0	0	0	0	0	0	0
ALDH4A1	1	complement(18871430..18902781)	ENSG00000159423	242	2.1356	15.3619	12.071	264	1.86736	12.3762	10.2751	351	2.92919	21.002	16.4267	360	2.52714	17.143	16.2031	379	2.35312	15.3049	15.0312	348	3.19499	24.161	18.0564	185	1.18498	13.8936	12.2371	484	3.25745	19.8472	19.6091	517	3.45069	26.3375	20.5576	545	3.68241	26.4935	21.4188	419	2.89333	23.5541	19.5766	114	7.12949
IFFO2	1	complement(18904281..18956686)	ENSG00000169991	228	1.19949	8.62824	11.3727	221	0.93191	6.17639	8.60149	421	2.0945	15.0173	19.7027	612	2.56116	17.3737	27.5452	456	1.68783	10.9777	18.0851	657	3.59595	27.1932	34.0891	357	1.36321	15.9835	23.6143	429	1.72126	10.4874	17.3808	767	3.05189	23.2937	30.4984	876	3.52857	25.3866	34.4272	696	2.86517	23.325	32.5186	10	0.372831
UBR4	1	complement(19074506..19210276)	ENSG00000127481	7040	9.28812	66.8118	351.156	8645	9.14197	60.5899	336.47	7297	9.10409	65.2752	341.497	6601	6.92769	46.9942	297.101	9073	8.42184	54.7763	359.838	5851	8.03104	60.732	303.585	4792	4.58887	53.8038	316.974	9497	9.55586	58.2227	384.768	8528	8.5097	64.9506	339.101	8067	8.14891	58.6282	317.037	7708	7.9575	64.7808	360.134	366	3.42205
AL035413.1	1	19210501..19240704	ENSG00000230424	5	0.321051	2.3094	0.249401	3	0.154399	1.02331	0.116762	5	0.303607	2.17682	0.233999	5	0.255386	1.73242	0.225043	10	0.451758	2.93826	0.396603	5	0.334011	2.52585	0.25943	3	0.139817	1.63933	0.198439	3	0.146911	0.895109	0.121544	6	0.291385	2.22401	0.238579	11	0.540791	3.89078	0.432305	8	0.401952	3.27223	0.373777	0	0
EMC1	1	complement(19215664..19251552)	ENSG00000127463	3586	12.1314	87.2645	178.87	4242	11.5025	76.2347	165.102	4431	14.1756	101.637	207.369	3549	9.55062	64.7869	159.735	5449	12.9694	84.3539	216.109	2352	8.27801	62.5996	122.036	2179	5.35048	62.7336	144.133	4853	12.521	76.2891	196.618	3493	8.93743	68.2152	138.893	3375	8.74195	62.8948	132.639	3250	8.6033	70.0382	151.847	349	8.36714
MRTO4	1	19251539..19260128	ENSG00000053372	1221	14.0855	101.32	60.9037	1520	14.0546	93.1492	59.1595	949	10.3528	74.2284	44.4129	833	7.64406	51.8537	37.4921	969	7.86467	51.1523	38.4308	724	8.68922	65.7092	37.5655	432	3.6172	42.4111	28.5752	925	8.13814	49.5847	37.4761	848	7.39883	56.4718	33.7192	836	7.38404	53.1252	32.8552	570	5.14529	41.887	26.6316	524	42.8387
AKR7L	1	complement(19265982..19274194)	ENSG00000211454	13	0.152894	1.0998	0.648442	21	0.197963	1.31204	0.817336	18	0.200196	1.43538	0.842395	12	0.112267	0.761565	0.540102	15	0.124119	0.807279	0.594904	13	0.159066	1.20288	0.674519	11	0.0939016	1.10098	0.727611	22	0.197332	1.20232	0.891323	13	0.115638	0.882613	0.516922	9	0.0810441	0.58308	0.353704	12	0.110435	0.899036	0.560665	2	0.166696
AKR7A3	1	complement(19282558..19289250)	ENSG00000162482	25	0.475945	3.42359	1.247	23	0.350965	2.32608	0.895177	29	0.522097	3.74337	1.35719	28	0.424031	2.87643	1.26024	32	0.428615	2.78774	1.26913	27	0.53477	4.04401	1.40092	21	0.290181	3.40233	1.38907	38	0.551732	3.36163	1.53956	33	0.475163	3.62669	1.31219	24	0.349832	2.5169	0.943211	21	0.312835	2.54674	0.981164	0	0
AL035413.2	1	19297080..19297903	ENSG00000270728	10	0.620088	4.46045	0.498802	17	0.844932	5.59992	0.661653	18	1.05551	7.56788	0.842395	23	1.1345	7.69592	1.0352	30	1.30881	8.51257	1.18981	22	1.41926	10.7327	1.14149	15	0.675116	7.91562	0.992196	40	1.89165	11.5256	1.62059	23	1.07868	8.23307	0.914554	25	1.18693	8.53949	0.982512	27	1.31008	10.6651	1.2615	0	0
AKR7A2	1	complement(19303965..19312146)	ENSG00000053371	1007	18.4068	132.405	50.2293	1256	18.4017	121.96	48.8845	1186	20.5008	146.988	55.5044	1072	15.5872	105.736	48.2491	1406	18.0815	117.603	55.7624	922	17.5334	132.59	47.839	744	9.87087	115.734	49.2129	1406	19.6003	119.422	56.9637	1343	18.5668	141.712	53.402	1362	19.0615	137.14	53.5272	1064	15.2184	123.891	49.7123	311	40.2864
PQLC2	1	19312326..19329300	ENSG00000040487	349	4.22992	30.4269	17.4082	440	4.27443	28.3295	17.1251	489	5.6047	40.185	22.8851	452	4.35781	29.5614	20.3439	606	5.1675	33.6097	24.0341	352	4.43849	33.5646	18.2639	196	1.72423	20.2164	12.9647	641	5.92506	36.1006	25.9699	403	3.69423	28.1963	16.0246	450	4.17591	30.044	17.6852	379	3.59439	29.2614	17.7077	37	3.17803
CAPZB	1	complement(19338776..19485539)	ENSG00000077549	3941	39.6225	285.015	196.578	5168	41.6464	276.018	201.142	4210	40.0271	286.99	197.027	4274	34.1817	231.873	192.366	4979	35.2191	229.068	197.469	3004	31.4212	237.612	155.866	2466	17.9954	210.994	163.117	4541	34.8189	212.147	183.977	4256	32.363	247.012	169.232	4549	35.0174	251.936	178.778	3339	26.2683	213.846	156.005	772	55.0051
MINOS1	1	19484403..19629821	ENSG00000173436	726	4.31289	31.0237	36.213	871	4.14734	27.4872	33.9	741	4.16281	29.8469	34.6786	810	3.82772	25.9655	36.4569	855	3.57354	23.2426	33.9095	562	3.4734	26.2664	29.16	421	1.8153	21.2841	27.8476	751	3.40251	20.7311	30.4265	817	3.67084	28.0178	32.4865	648	2.9474	21.2054	25.4667	667	3.10054	25.241	31.1636	131	5.5151
NBL1	1	19596979..19658456	ENSG00000158747	871	7.88517	56.72	43.4456	1014	7.35784	48.7653	39.4656	641	5.48766	39.3459	29.9986	513	3.69431	25.0605	23.0894	954	6.07634	39.5209	37.8359	185	1.74241	13.1764	9.59892	210	1.37989	16.179	13.8907	940	6.49006	39.5431	38.0838	451	3.08803	23.5695	17.9332	416	2.88349	20.7456	16.349	327	2.31644	18.8578	15.2781	146	9.36689
MINOS1-NBL1	1	19597067..19656927	ENSG00000270136	166	4.23516	30.4646	8.28011	132	2.69932	17.8902	5.13754	102	2.46093	17.6446	4.77357	121	2.45567	16.6581	5.44603	168	3.01559	19.6136	6.66293	61	1.61912	12.244	3.16505	34	0.629614	7.38213	2.24898	129	2.51003	15.2933	5.2264	81	1.563	11.9296	3.22082	84	1.64087	11.8054	3.30124	84	1.67695	13.6518	3.92465	0	0
HTR6	1	19665287..19679562	ENSG00000158748	0	0	0	0	0	0	0	0	1	0.015517	0.111255	0.0467997	1	0.0130525	0.0885422	0.0450085	1	0.0115444	0.0750857	0.0396603	0	0	0	0	0	0	0	0	0	0	0	0	0	0	0	0	0	0	0	0	0	0	0	0	0	0
TMCO4	1	complement(19682213..19799945)	ENSG00000162542	141	1.13226	8.14466	7.0331	179	1.15213	7.63593	6.96682	99	0.751797	5.3903	4.63317	104	0.664332	4.50652	4.68089	88	0.497179	3.23368	3.4901	57	0.476201	3.60111	2.95751	124	0.722744	8.47405	8.20215	105	0.643052	3.91803	4.25404	96	0.583058	4.45021	3.81727	96	0.590245	4.24658	3.77285	120	0.754032	6.13846	5.60665	25	1.42272
OTUD3	1	19882513..19912945	ENSG00000169914	430	2.06864	14.8802	21.4485	540	2.08223	13.8003	21.0172	295	1.34207	9.62248	13.8059	339	1.2973	8.80026	15.2579	502	1.69911	11.0511	19.9095	460	2.30229	17.4103	23.8676	191	0.666935	7.81971	12.634	552	2.02527	12.3397	22.3641	473	1.72103	13.1358	18.808	451	1.66121	11.9518	17.7245	328	1.23472	10.0517	15.3248	52	1.77284
Z98257.1	1	20154338..20160568	ENSG00000227066	0	0	0	0	0	0	0	0	0	0	0	0	1	0.00981288	0.066566	0.0450085	0	0	0	0	1	0.0128339	0.0970522	0.0518861	0	0	0	0	0	0	0	0	0	0	0	0	0	0	0	0	0	0	0	0	0	0
VWA5B1	1	20290919..20354894	ENSG00000158816	0	0	0	0	0	0	0	0	0	0	0	0	0	0	0	0	1	0.00359168	0.0233605	0.0396603	0	0	0	0	0	0	0	0	0	0	0	0	0	0	0	0	0	0	0	0	0	0	0	0	0	0
LINC01141	1	complement(20360579..20431234)	ENSG00000236963	0	0	0	0	2	0.0153762	0.101909	0.0778415	0	0	0	0	0	0	0	0	0	0	0	0	0	0	0	0	0	0	0	0	0	0	0	0	0	0	0	0	0	0	0	0	0	0	0	0	0	0
AL139254.2	1	20476222..20478937	ENSG00000284641	0	0	0	0	0	0	0	0	0	0	0	0	1	0.0193255	0.131095	0.0450085	2	0.0341852	0.222343	0.0793206	0	0	0	0	2	0.0352672	0.413503	0.132293	0	0	0	0	2	0.0367493	0.280491	0.0795264	3	0.0558035	0.401484	0.117901	0	0	0	0	0	0
AL139254.3	1	complement(20478779..20480397)	ENSG00000284743	1	0.0483006	0.347438	0.0498802	1	0.0387144	0.256586	0.0389208	2	0.0913523	0.654985	0.0935994	2	0.0768433	0.521269	0.0900171	1	0.0339824	0.221024	0.0396603	2	0.100501	0.760002	0.103772	0	0	0	0	1	0.0368367	0.224441	0.0405147	2	0.0730625	0.557652	0.0795264	1	0.0369815	0.266067	0.0393005	1	0.0377948	0.307682	0.0467221	0	0
CAMK2N1	1	complement(20482391..20486220)	ENSG00000162545	2933	36.5135	262.65	146.299	4121	41.1209	272.536	160.392	4523	53.2481	381.783	211.675	3254	32.2242	218.594	146.458	4852	42.4974	276.406	192.432	1707	22.1086	167.189	88.5695	2763	24.9664	292.727	182.763	5212	49.485	301.506	211.163	2889	27.202	207.62	114.876	2705	25.7834	185.501	106.308	2431	23.6813	192.786	113.581	32	2.82319
MUL1	1	complement(20499448..20508161)	ENSG00000090432	788	10.5222	75.6885	39.3056	858	9.18302	60.862	33.394	711	8.97811	64.372	33.2746	682	7.24414	49.1408	30.6958	805	7.56268	49.1882	31.9265	582	8.08515	61.1412	30.1977	463	4.48739	52.6139	30.6258	885	9.0126	54.9126	35.8555	870	8.78638	67.0623	34.594	870	8.89468	63.9937	34.1914	639	6.67666	54.3537	29.8554	217	20.5347
FAM43B	1	20552439..20555010	ENSG00000183114	0	0	0	0	3	0.0304356	0.201717	0.116762	2	0.0239391	0.171641	0.0935994	2	0.020137	0.1366	0.0900171	3	0.0267155	0.17376	0.118981	0	0	0	0	0	0	0	0	7	0.0675721	0.411708	0.283603	1	0.00957312	0.0730671	0.0397632	2	0.0193822	0.139447	0.078601	0	0	0	0	0	0
CDA	1	20588948..20618908	ENSG00000158825	16	0.540887	3.89073	0.798083	17	0.460632	3.05292	0.661653	51	1.6304	11.6897	2.38678	16	0.430259	2.91867	0.720137	10	0.237841	1.54694	0.396603	2	0.0703401	0.531923	0.103772	12	0.294443	3.4523	0.793757	4	0.103127	0.628342	0.162059	8	0.204545	1.56119	0.318106	6	0.155299	1.11732	0.235803	16	0.423239	3.44553	0.747553	6	1.43743
PINK1	1	20633455..20651511	ENSG00000158828	1090	7.33758	52.781	54.3694	1150	6.20502	41.1248	44.7589	1758	11.1913	80.2405	82.2739	2907	15.5666	105.597	130.84	4478	21.2086	137.942	177.599	1402	9.81885	74.2517	72.7443	1643	8.02782	94.1249	108.679	3965	20.3562	124.028	160.641	1370	6.97523	53.2387	54.4756	1366	7.04059	50.6542	53.6844	2084	10.9775	89.3662	97.3688	146	6.96512
PINK1-AS	1	complement(20642657..20652193)	ENSG00000117242	240	1.75852	12.6495	11.9712	272	1.59744	10.5873	10.5864	347	2.40438	17.2391	16.2395	287	1.67279	11.3474	12.9174	340	1.75273	11.3999	13.4845	167	1.27303	9.62687	8.66497	154	0.819013	9.6028	10.1865	319	1.7826	10.8612	12.9242	340	1.8842	14.3812	13.5195	346	1.94109	13.9653	13.598	296	1.6971	13.8158	13.8297	22	1.14237
DDOST	1	complement(20651767..20661544)	ENSG00000244038	3760	44.9854	323.591	187.549	4598	44.0933	292.235	178.958	5001	56.5819	405.686	234.045	5712	54.362	368.767	257.089	7504	63.1652	410.831	297.611	3363	41.8598	316.551	174.493	3111	27.0158	316.756	205.781	5992	54.6744	333.124	242.764	4690	42.4393	323.92	186.489	4912	44.9961	323.729	193.044	4453	41.6885	339.38	208.053	1234	104.628
KIF17	1	complement(20664014..20718017)	ENSG00000117245	2	0.0145658	0.104776	0.0997603	4	0.0233499	0.154755	0.155683	31	0.213503	1.53079	1.45079	12	0.06952	0.471591	0.540102	18	0.0922313	0.599879	0.713885	48	0.363691	2.75029	2.49053	8	0.0422891	0.495833	0.529171	22	0.122196	0.744523	0.891323	30	0.165249	1.26127	1.1929	23	0.128252	0.922724	0.903911	20	0.113976	0.927864	0.934442	2	0.103225
SH2D5	1	complement(20719732..20732837)	ENSG00000189410	14	0.103044	0.741223	0.698322	22	0.129789	0.860197	0.856257	19	0.132247	0.948195	0.889194	6	0.0351294	0.238301	0.270051	7	0.0362489	0.235765	0.277622	15	0.114861	0.868599	0.778291	5	0.0267116	0.313189	0.330732	3	0.0168401	0.102605	0.121544	4	0.0222673	0.169956	0.159053	9	0.050719	0.364903	0.353704	3	0.0172781	0.140659	0.140166	12	0.625931
HP1BP3	1	complement(20742661..20787323)	ENSG00000127483	4739	20.7305	149.12	236.382	6438	22.5732	149.608	250.572	3950	16.3402	117.157	184.859	4170	14.5105	98.4325	187.686	4453	13.7049	89.1378	176.607	4101	18.6638	141.138	212.785	3042	9.65864	113.246	201.217	4597	15.3365	93.4432	186.246	6254	20.6915	157.929	248.679	5644	18.9035	136.003	221.812	4408	15.0884	122.833	205.951	421	13.0513
EIF4G3	1	complement(20806292..21176888)	ENSG00000075151	2669	9.05463	65.1322	133.13	3801	10.3357	68.5015	147.938	3425	10.988	78.7828	160.289	4443	11.9901	81.3351	199.973	5205	12.4235	80.8033	206.432	3122	11.019	83.3273	161.988	2670	6.57457	77.0858	176.611	5536	14.3234	87.2707	224.289	4511	11.5746	88.3437	179.372	4668	12.1251	87.2353	183.455	3745	9.94154	80.9326	174.974	240	5.7701
HSPE1P27	1	21161475..21162081	ENSG00000235112	2	0.219964	1.58225	0.0997603	0	0	0	0	0	0	0	0	1	0.0874871	0.593472	0.0450085	0	0	0	0	0	0	0	0	0	0	0	0	6	0.503269	3.06635	0.243088	2	0.166365	1.26979	0.0795264	0	0	0	0	2	0.17212	1.4012	0.0934442	0	0
ECE1	1	complement(21217247..21345572)	ENSG00000117298	3839	17.0431	122.595	191.49	4840	17.2225	114.145	188.376	2402	10.0842	72.3024	112.413	2250	7.94578	53.9005	101.269	3827	11.9534	77.7455	151.78	2534	11.7037	88.5054	131.479	3791	12.2157	143.227	250.761	4417	14.955	91.1189	178.953	4304	14.4516	110.302	171.141	3972	13.5012	97.1357	156.101	5927	20.5895	167.616	276.922	1930	60.7209
AL031005.1	1	21266082..21267251	ENSG00000236936	2	0.0900543	0.647783	0.0997603	3	0.108272	0.717588	0.116762	2	0.085161	0.610594	0.0935994	0	0	0	0	2	0.0633585	0.412088	0.0793206	3	0.140534	1.06274	0.155658	2	0.0653639	0.766381	0.132293	0	0	0	0	4	0.136222	1.03972	0.159053	1	0.0344752	0.248035	0.0393005	1	0.0352333	0.286829	0.0467221	0	0
AL031728.1	1	21293290..21299774	ENSG00000231105	4	0.0525286	0.377851	0.199521	2	0.0210516	0.139523	0.0778415	3	0.0372558	0.26712	0.140399	1	0.0104462	0.0708623	0.0450085	4	0.036957	0.240371	0.158641	6	0.0819736	0.619897	0.311316	7	0.0667218	0.782303	0.463025	4	0.0400612	0.244088	0.162059	15	0.148984	1.13712	0.596448	6	0.0603281	0.434036	0.235803	8	0.0822064	0.66923	0.373777	11	1.02371
NBPF2P	1	complement(21424625..21427967)	ENSG00000227001	1	0.0492506	0.354271	0.0498802	4	0.157903	1.04653	0.155683	7	0.326021	2.33753	0.327598	3	0.117532	0.797282	0.135026	16	0.554411	3.60593	0.634565	1	0.0512386	0.387475	0.0518861	7	0.250232	2.93393	0.463025	7	0.262928	1.60199	0.283603	2	0.0744994	0.568619	0.0795264	2	0.0754177	0.5426	0.078601	5	0.192691	1.56867	0.23361	0	0
NBPF3	1	21440128..21485005	ENSG00000142794	329	1.57229	11.3099	16.4106	381	1.45943	9.67259	14.8288	301	1.36032	9.75333	14.0867	469	1.78293	12.0946	21.109	325	1.09275	7.10734	12.8896	330	1.64073	12.4075	17.1224	396	1.37362	16.1055	26.194	247	0.900249	5.48511	10.0071	243	0.878326	6.70386	9.66246	237	0.867199	6.23915	9.31421	365	1.36493	11.1117	17.0536	19	0.643489
ALPL	1	21509372..21578412	ENSG00000162551	2484	26.8925	193.444	123.902	3465	30.0678	199.279	134.86	4316	44.1873	316.818	201.988	11468	98.7621	669.956	516.158	14864	113.218	736.378	589.51	6156	69.3369	524.336	319.411	8822	69.3234	812.806	583.544	13441	110.978	676.178	544.558	6160	50.4396	384.982	244.941	5057	41.9184	301.586	198.743	6408	54.2852	441.927	299.395	0	0
LINC02596	1	21586472..21591187	ENSG00000233431	0	0	0	0	0	0	0	0	2	0.0749956	0.53771	0.0935994	3	0.0946268	0.641904	0.135026	2	0.0557956	0.362899	0.0793206	3	0.123759	0.935886	0.155658	4	0.115123	1.3498	0.264586	3	0.0907233	0.552765	0.121544	0	0	0	0	0	0	0	0	0	0	0	0	0	0
RAP1GAP	1	complement(21596215..21669363)	ENSG00000076864	0	0	0	0	2	0.00906811	0.0601004	0.0778415	3	0.0160482	0.115063	0.140399	4	0.0179991	0.122097	0.180034	3	0.0119396	0.0776559	0.118981	4	0.0235404	0.178016	0.207544	7	0.0287408	0.336981	0.463025	4	0.0172566	0.105142	0.162059	3	0.0128351	0.0979646	0.11929	4	0.0173245	0.124642	0.157202	4	0.0177054	0.144137	0.186888	0	0
USP48	1	complement(21678298..21783606)	ENSG00000090686	1174	4.02434	28.9481	58.5593	1635	4.49224	29.7731	63.6354	1269	4.11362	29.4942	59.3888	1152	3.14125	21.3088	51.8498	1316	3.17382	20.6428	52.1929	1097	3.91218	29.5845	56.919	925	2.30145	26.9841	61.1854	1190	3.11101	18.955	48.2125	1648	4.27263	32.611	65.5298	1565	4.10745	29.5515	61.5052	1306	3.50307	28.518	61.019	379	9.20693
LDLRAD2	1	21812265..21825221	ENSG00000187942	97	0.703296	5.05898	4.83838	86	0.499786	3.31241	3.34719	141	0.966767	6.93161	6.59876	154	0.888199	6.02513	6.93131	124	0.632541	4.11409	4.91787	225	1.69721	12.8346	11.6744	93	0.489421	5.73839	6.15162	125	0.691201	4.2114	5.06434	150	0.822563	6.27824	5.96448	125	0.693919	4.99247	4.91256	130	0.737546	6.00425	6.07387	20	1.02765
HSPG2	1	complement(21822245..21937297)	ENSG00000142798	30522	54.8847	394.799	1522.44	35639	51.3668	340.442	1387.1	47267	80.3772	576.295	2212.08	71445	102.196	693.249	3215.63	92001	116.394	757.036	3648.79	46606	87.1899	659.344	2418.2	48980	63.9279	749.545	3239.85	101452	139.132	847.713	4110.3	57482	78.1775	596.692	2285.67	63605	87.5713	630.04	2499.71	71104	100.049	814.482	3322.13	4169	53.1275
AL590556.3	1	21983606..22030617	ENSG00000285959	0	0	0	0	0	0	0	0	0	0	0	0	0	0	0	0	0	0	0	0	0	0	0	0	0	0	0	0	0	0	0	0	0	0	0	0	0	0	0	0	1	0.0158124	0.128726	0.0467221	0	0
CELA3A	1	22001656..22012539	ENSG00000142789	0	0	0	0	0	0	0	0	0	0	0	0	0	0	0	0	0	0	0	0	0	0	0	0	0	0	0	0	0	0	0	0	0	0	0	0	0	0	0	0	0	0	0	0	1	0.188487
LINC01635	1	complement(22023990..22026048)	ENSG00000228397	1	0.0289117	0.207969	0.0498802	3	0.0695208	0.460761	0.116762	0	0	0	0	0	0	0	0	0	0	0	0	0	0	0	0	1	0.0209849	0.246045	0.0661464	2	0.0440993	0.268692	0.0810294	2	0.0437337	0.333799	0.0795264	0	0	0	0	1	0.0226232	0.184172	0.0467221	1	0.204891
LINC00339	1	22024558..22031223	ENSG00000218510	149	1.28869	9.26988	7.43215	169	1.17157	7.76479	6.57761	96	0.785183	5.62967	4.49277	152	1.04575	7.09391	6.8413	119	0.72412	4.70973	4.71957	111	0.998786	7.55298	5.75935	93	0.583821	6.84521	6.15162	116	0.765154	4.66199	4.69971	128	0.837307	6.39077	5.08969	147	0.973448	7.00357	5.77717	82	0.554953	4.51779	3.83121	32	1.96138
AL031281.2	1	22025511..22101360	ENSG00000285721	253	0.777158	5.59029	12.6197	272	0.669695	4.43851	10.5864	242	0.702976	5.04026	11.3255	136	0.332316	2.25428	6.12116	150	0.324176	2.10846	5.94904	248	0.79255	5.99339	12.8677	103	0.229646	2.69257	6.81308	148	0.34672	2.11252	5.99618	313	0.727185	5.55026	12.4459	260	0.611497	4.39948	10.2181	254	0.610523	4.97017	11.8674	9	0.195921
AL031281.3	1	complement(22028317..22052927)	ENSG00000285752	27	0.341482	2.45636	1.34676	35	0.354806	2.35154	1.36223	21	0.251165	1.80083	0.982794	16	0.160971	1.09195	0.720137	11	0.0978808	0.636624	0.436263	17	0.223686	1.69155	0.882063	8	0.0734392	0.861063	0.529171	15	0.144685	0.881547	0.60772	19	0.181748	1.3872	0.755501	19	0.183988	1.32372	0.746709	14	0.138552	1.12793	0.654109	0	0
CDC42	1	22052627..22092946	ENSG00000070831	6399	57.898	416.475	319.183	8582	62.2385	412.496	334.018	6012	51.4407	368.824	281.36	5818	41.8744	284.056	261.86	6647	42.3134	275.209	263.622	4254	40.0438	302.818	220.723	4519	29.6775	347.964	298.916	5984	41.2925	251.59	242.44	6225	42.5993	325.141	247.526	5889	40.7967	293.516	231.441	5448	38.5716	314.006	254.542	1220	78.2278
CDC42-IT1	1	22059197..22064199	ENSG00000230068	7	0.32931	2.36881	0.349161	13	0.490195	3.24885	0.50597	7	0.311416	2.23282	0.327598	5	0.187111	1.26928	0.225043	7	0.231689	1.50692	0.277622	9	0.440489	3.33105	0.466975	5	0.17073	2.00178	0.330732	7	0.25115	1.53022	0.283603	7	0.249067	1.90101	0.278343	5	0.180098	1.29573	0.196502	5	0.184059	1.49839	0.23361	0	0
WNT4	1	complement(22117305..22143969)	ENSG00000162552	31	0.222928	1.60357	1.54629	45	0.259378	1.71907	1.75143	37	0.251617	1.80407	1.73159	23	0.131569	0.892502	1.0352	23	0.116367	0.756861	0.912186	28	0.209482	1.58414	1.45281	12	0.062635	0.734385	0.793757	14	0.0767818	0.467822	0.567206	51	0.277386	2.11716	2.02792	33	0.181697	1.30724	1.29692	40	0.225082	1.83236	1.86888	0	0
AL445253.1	1	22142850..22157401	ENSG00000285873	0	0	0	0	0	0	0	0	0	0	0	0	0	0	0	0	1	0.0282418	0.183687	0.0396603	0	0	0	0	0	0	0	0	0	0	0	0	0	0	0	0	1	0.0307343	0.221121	0.0393005	0	0	0	0	1	0.284473
ZBTB40	1	22428838..22531157	ENSG00000184677	793	2.81555	20.253	39.555	995	2.83161	18.7669	38.7262	1079	3.62284	25.9753	50.4969	1046	2.95424	20.0402	47.0789	1153	2.88019	18.7329	45.7283	1027	3.79356	28.6875	53.287	718	1.85033	21.6948	47.4931	961	2.60221	15.8549	38.9346	1248	3.35133	25.5791	49.6245	1170	3.1806	22.8831	45.9816	944	2.62266	21.3507	44.1056	78	1.96261
ZBTB40-IT1	1	22517474..22519708	ENSG00000237200	0	0	0	0	0	0	0	0	0	0	0	0	0	0	0	0	0	0	0	0	0	0	0	0	0	0	0	0	0	0	0	0	1	0.0901907	0.688384	0.0397632	0	0	0	0	0	0	0	0	0	0
C1QA	1	22636506..22639608	ENSG00000173372	0	0	0	0	0	0	0	0	0	0	0	0	0	0	0	0	0	0	0	0	0	0	0	0	0	0	0	0	0	0	0	0	0	0	0	0	0	0	0	0	1	0.0200265	0.163033	0.0467221	0	0
EPHB2	1	22710839..22921500	ENSG00000133216	91	0.236695	1.7026	4.5391	98	0.204311	1.35411	3.81423	692	1.70212	12.204	32.3854	46	0.0951762	0.645631	2.07039	80	0.146399	0.952189	3.17282	158	0.427554	3.23323	8.198	10	0.0188791	0.221354	0.661464	29	0.0575272	0.350506	1.17493	21	0.0413122	0.315317	0.835028	59	0.117498	0.845353	2.31873	30	0.0610587	0.49707	1.40166	213	3.92624
LACTBL1	1	complement(22953043..22965338)	ENSG00000215906	0	0	0	0	0	0	0	0	0	0	0	0	0	0	0	0	0	0	0	0	0	0	0	0	0	0	0	0	1	0.0151298	0.0921837	0.0405147	0	0	0	0	0	0	0	0	0	0	0	0	0	0
TEX46	1	complement(23010834..23015850)	ENSG00000227868	0	0	0	0	0	0	0	0	1	0.0467868	0.335456	0.0467997	0	0	0	0	2	0.0696174	0.452796	0.0793206	0	0	0	0	0	0	0	0	2	0.0754648	0.459798	0.0810294	0	0	0	0	2	0.0757616	0.545074	0.078601	1	0.0387138	0.315164	0.0467221	0	0
KDM1A	1	23019443..23083689	ENSG00000004487	1877	17.9246	128.936	93.6251	2466	18.8755	125.1	95.9786	2034	18.3685	131.7	95.1906	1979	15.0333	101.979	89.0719	2196	14.7543	95.963	87.094	1850	18.3799	138.992	95.9892	1157	8.0196	94.0285	76.5314	2007	14.6171	89.0601	81.313	2491	17.9917	137.322	99.0502	2575	18.8276	135.457	101.199	1667	12.4566	101.408	77.8857	346	23.4159
AL031428.1	1	complement(23020147..23088058)	ENSG00000240553	8	0.391046	2.81289	0.399041	3	0.117538	0.779004	0.116762	4	0.184899	1.32571	0.187199	0	0	0	0	1	0.0343906	0.223679	0.0396603	3	0.152562	1.1537	0.155658	1	0.0354791	0.415986	0.0661464	1	0.0372792	0.227137	0.0405147	2	0.0739401	0.56435	0.0795264	2	0.0748515	0.538527	0.078601	3	0.114746	0.934133	0.140166	0	0
LUZP1	1	complement(23084023..23177808)	ENSG00000169641	1865	6.28643	45.2199	93.0265	2316	6.25725	41.4709	90.1405	1701	5.42209	38.8757	79.6063	2757	7.3924	50.1466	124.089	2719	6.44816	41.9392	107.836	1859	6.51915	49.2989	96.4562	1462	3.5769	41.9386	96.7061	2644	6.79696	41.413	107.121	2379	6.06501	46.2914	94.5967	2526	6.51915	46.9027	99.273	2833	7.47225	60.8305	132.364	369	8.81458
HTR1D	1	complement(23191895..23194729)	ENSG00000179546	1	0.0114831	0.0826009	0.0498802	1	0.00920405	0.0610013	0.0389208	0	0	0	0	0	0	0	0	0	0	0	0	2	0.0238933	0.180685	0.103772	0	0	0	0	2	0.0175153	0.106718	0.0810294	2	0.0173701	0.132578	0.0795264	1	0.00879208	0.0632555	0.0393005	0	0	0	0	3	0.244135
LINC01355	1	complement(23281308..23286752)	ENSG00000261326	57	0.497217	3.5766	2.84317	84	0.587313	3.89251	3.26934	81	0.668179	4.79076	3.79078	76	0.527361	3.57737	3.42065	69	0.423468	2.75427	2.73656	64	0.580814	4.39221	3.32071	36	0.227933	2.67248	2.38127	56	0.372552	2.26991	2.26882	114	0.752121	5.74059	4.53301	109	0.727997	5.23765	4.28375	80	0.54606	4.44539	3.73777	16	0.989101
AL109936.6	1	23297797..23302866	ENSG00000284726	11	0.592882	4.26475	0.548682	8	0.345609	2.29058	0.311366	7	0.356788	2.55813	0.327598	5	0.214372	1.4542	0.225043	13	0.492969	3.20631	0.515584	16	0.897185	6.78466	0.830177	4	0.156484	1.83475	0.264586	8	0.328847	2.00362	0.324118	13	0.529945	4.04482	0.516922	23	0.949152	6.82877	0.903911	9	0.379575	3.09006	0.420499	1	0.381967
HNRNPR	1	complement(23303771..23344336)	ENSG00000125944	3706	13.9059	100.028	184.856	5203	15.6483	103.711	202.505	3049	10.819	77.5709	142.692	3001	8.95741	60.7629	135.071	3479	9.18435	59.7356	137.978	3284	12.8198	96.9457	170.394	2119	5.77109	67.6651	140.164	3427	9.80698	59.7527	138.844	4556	12.9297	98.6864	181.161	4648	13.3534	96.0723	182.669	3115	9.14599	74.4561	145.539	717	19.0661
ZNF436	1	complement(23359448..23369442)	ENSG00000125945	241	1.78635	12.8497	12.0211	318	1.88928	12.5215	12.3768	265	1.85752	13.3182	12.4019	319	1.88089	12.7591	14.3577	387	2.01819	13.1264	15.3485	336	2.59105	19.5939	17.4337	237	1.27506	14.9499	15.6767	378	2.13683	13.0194	15.3146	542	3.03851	23.1916	21.5517	567	3.21785	23.1511	22.2834	384	2.22721	18.1314	17.9413	27	1.41829
ZNF436-AS1	1	23368997..23371839	ENSG00000249087	18	0.568916	4.09235	0.897843	24	0.608003	4.02964	0.934098	23	0.687448	4.92892	1.07639	64	1.60908	10.9153	2.88055	47	1.04514	6.79766	1.86403	49	1.61123	12.1844	2.54242	34	0.779988	9.14524	2.24898	44	1.06061	6.46217	1.78265	50	1.19525	9.12275	1.98816	62	1.50037	10.7946	2.43663	23	0.56883	4.63076	1.07461	8	1.79191
TCEA3	1	complement(23381061..23424740)	ENSG00000204219	22	0.203756	1.46567	1.09736	41	0.304362	2.01721	1.59575	69	0.604328	4.33296	3.22918	279	2.05549	13.9435	12.5574	114	0.742836	4.83146	4.52127	591	5.69457	43.0633	30.6647	33	0.221837	2.60101	2.18283	156	1.10189	6.7137	6.32029	387	2.71088	20.6909	15.3884	795	5.6375	40.5596	31.2439	133	0.96387	7.84672	6.21404	0	0
AL357134.1	1	23410832..23412146	ENSG00000232482	0	0	0	0	0	0	0	0	0	0	0	0	0	0	0	0	2	0.107531	0.699389	0.0793206	3	0.238512	1.80367	0.155658	0	0	0	0	0	0	0	0	0	0	0	0	3	0.175532	1.26288	0.117901	0	0	0	0	0	0
ASAP3	1	complement(23428563..23484568)	ENSG00000088280	32	0.208851	1.50232	1.59617	38	0.198787	1.3175	1.47899	292	1.80221	12.9216	13.6655	275	1.42772	9.68497	12.3773	266	1.22143	7.94427	10.5496	1335	9.06471	68.5488	69.2679	29	0.137378	1.61074	1.91825	405	2.0159	12.2826	16.4085	678	3.34678	25.5444	26.9595	1618	8.08531	58.1706	63.5882	376	1.92023	15.6323	17.5675	30	1.38758
E2F2	1	complement(23506430..23531220)	ENSG00000007968	154	0.918712	6.60852	7.68155	188	0.898951	5.95794	7.3171	87	0.490811	3.51906	4.07157	73	0.346421	2.34996	3.28562	49	0.205663	1.33764	1.94335	168	1.04269	7.88497	8.71686	35	0.151552	1.77692	2.31512	82	0.373079	2.27312	3.32221	323	1.45738	11.1235	12.8435	294	1.34288	9.66151	11.5543	178	0.830918	6.76438	8.31653	72	3.04397
AL021154.1	1	complement(23549139..23550915)	ENSG00000235052	0	0	0	0	0	0	0	0	0	0	0	0	0	0	0	0	0	0	0	0	1	0.0742736	0.561668	0.0518861	0	0	0	0	2	0.108894	0.66348	0.0810294	0	0	0	0	0	0	0	0	0	0	0	0	0	0
ID3	1	complement(23557918..23559794)	ENSG00000117318	3639	65.9245	474.211	181.514	4219	61.2623	406.026	164.207	4850	83.0889	595.737	226.979	1737	25.0315	169.802	78.1798	1705	21.7315	141.343	67.6208	1183	22.2964	168.609	61.3812	1746	22.9584	269.184	115.492	3895	53.8146	327.885	157.805	1800	24.6632	188.242	71.5738	2166	30.0438	216.153	85.1248	1048	14.8561	120.941	48.9647	1088	139.683
AL450043.1	1	complement(23576436..23593621)	ENSG00000285802	5	0.123126	0.885679	0.249401	7	0.138165	0.915712	0.272445	3	0.0698617	0.5009	0.140399	1	0.0195886	0.13288	0.0450085	2	0.0346507	0.225371	0.0793206	3	0.076858	0.581212	0.155658	1	0.0178737	0.209566	0.0661464	2	0.0375612	0.228855	0.0810294	1	0.0186249	0.142155	0.0397632	6	0.113127	0.8139	0.235803	1	0.0192691	0.156867	0.0467221	0	0
MDS2	1	23581495..23640568	ENSG00000197880	10	0.151982	1.09325	0.498802	8	0.0974546	0.645896	0.311366	39	0.560524	4.01889	1.82519	16	0.193436	1.31218	0.720137	28	0.2994	1.94732	1.11049	10	0.158117	1.19571	0.518861	18	0.198563	2.32812	1.19064	10	0.11591	0.706225	0.405147	7	0.0804642	0.614146	0.278343	13	0.151276	1.08837	0.510906	12	0.14271	1.16178	0.560665	0	0
RPL11	1	23691742..23696835	ENSG00000142676	4908	60.0895	432.239	244.812	9707	95.2574	631.334	377.804	5172	59.881	429.34	242.048	11865	115.554	783.865	534.026	11926	102.728	668.152	472.989	5415	68.973	521.585	280.963	5915	52.5633	616.296	391.256	9484	88.5551	539.555	384.241	7823	72.4401	552.902	311.068	8757	82.0884	590.593	344.154	6631	63.5262	517.157	309.814	955	82.8605
ELOA	1	23743155..23762059	ENSG00000011007	2160	13.0436	93.8258	107.741	3011	14.5738	96.5904	117.19	1719	9.81648	70.383	80.4487	2012	9.66484	65.5618	90.5572	2523	10.7192	69.7183	100.063	1346	8.45619	63.947	69.8386	1175	5.15009	60.384	77.722	2565	11.813	71.9748	103.92	2138	9.76479	74.5301	85.0138	1998	9.23785	66.4626	78.5224	1717	8.11322	66.0485	80.2218	274	11.7258
ELOA-AS1	1	complement(23760382..23778287)	ENSG00000236810	23	0.555869	3.99851	1.14724	41	0.794233	5.26391	1.59575	23	0.525665	3.76896	1.07639	46	0.884354	5.99905	2.07039	23	0.391087	2.54366	0.912186	18	0.452589	3.42255	0.933949	14	0.245588	2.87948	0.92605	20	0.36864	2.24608	0.810294	25	0.45698	3.48791	0.99408	24	0.444108	3.19518	0.943211	33	0.624078	5.08052	1.54183	8	1.3702
PITHD1	1	23778405..23788232	ENSG00000057757	725	10.7969	77.665	36.1631	898	10.7191	71.0426	34.9508	734	10.337	74.1152	34.351	598	7.08414	48.0555	26.9151	830	8.69644	56.5622	32.918	450	6.97206	52.7239	23.3487	435	4.70203	55.1306	28.7737	845	9.59726	58.4749	34.2349	763	8.59407	65.5945	30.3393	675	7.69659	55.3739	26.5278	520	6.05962	49.3304	24.2955	198	20.8967
LYPLA2	1	23790970..23795539	ENSG00000011009	861	12.7639	91.8139	42.9468	907	10.7772	71.4278	35.3011	716	10.0376	71.9684	33.5086	767	9.0448	61.3557	34.5215	674	7.02977	45.7221	26.731	521	8.03534	60.7645	27.0326	319	3.43245	40.245	21.1007	644	7.28105	44.3625	26.0915	752	8.4316	64.3545	29.9019	662	7.51399	54.0601	26.0169	612	7.09923	57.7938	28.5939	696	73.1205
GALE	1	complement(23795599..23800804)	ENSG00000117308	436	3.56808	25.6661	21.7478	475	3.11574	20.6501	18.4874	419	3.24264	23.2493	19.6091	444	2.89037	19.607	19.9838	355	2.04398	13.2942	14.0794	281	2.39244	18.092	14.58	181	1.07513	12.6057	11.9725	267	1.66643	10.1533	10.8174	343	2.12302	16.204	13.6388	273	1.71058	12.3069	10.729	293	1.87627	15.2744	13.6896	274	15.8909
HMGCL	1	complement(23801885..23838620)	ENSG00000117305	341	1.96202	14.1133	17.0091	396	1.82627	12.1039	15.4126	526	2.86202	20.5203	24.6166	599	2.74157	18.5976	26.9601	633	2.56244	16.6663	25.105	405	2.42433	18.3331	21.0139	398	1.66214	19.4883	26.3263	687	3.01463	18.3678	27.8336	497	2.16281	16.5077	19.7623	520	2.29079	16.4813	20.4362	527	2.37268	19.3157	24.6225	112	4.56686
FUCA1	1	complement(23845077..23868294)	ENSG00000179163	17	0.270361	1.94477	0.847963	18	0.229449	1.52071	0.700574	61	0.917405	6.57769	2.85478	197	2.49221	16.906	8.86668	206	2.30496	14.9916	8.17002	141	2.33292	17.6419	7.31594	79	0.911917	10.6921	5.22557	154	1.86786	11.3806	6.23926	132	1.58774	12.1185	5.24874	136	1.65602	11.9144	5.34486	86	1.07022	8.71249	4.0181	36	4.05739
CNR2	1	complement(23870526..23913362)	ENSG00000188822	0	0	0	0	1	0.0049664	0.0329156	0.0389208	0	0	0	0	0	0	0	0	0	0	0	0	0	0	0	0	0	0	0	0	0	0	0	0	0	0	0	0	0	0	0	0	0	0	0	0	1	0.0439109
PNRC2	1	23956839..23963462	ENSG00000189266	1198	14.034	100.95	59.7564	1700	15.9622	105.792	66.1653	1309	14.5011	103.971	61.2608	1623	15.124	102.594	73.0489	1499	12.3545	80.3548	59.4508	1353	16.4895	124.696	70.2019	925	7.86501	92.216	61.1854	1401	12.5167	76.2627	56.7611	2077	18.4023	140.456	82.5882	1955	17.5349	126.157	76.8324	1514	13.8781	112.979	70.7372	423	35.1167
SRSF10	1	complement(23964804..23980927)	ENSG00000188529	2123	6.72506	48.375	105.896	2619	6.64968	44.0719	101.933	2046	6.12898	43.9441	95.7522	1689	4.25598	28.8706	76.0194	1661	3.70183	24.077	65.8757	2259	7.44473	56.2982	117.211	1261	2.89931	33.994	83.4106	1774	4.28576	26.1126	71.8731	2530	6.06148	46.2644	100.601	2388	5.79179	41.6696	93.8495	1794	4.44681	36.2008	83.8194	507	11.3816
AL591178.1	1	24040835..24086799	ENSG00000225315	0	0	0	0	0	0	0	0	0	0	0	0	0	0	0	0	0	0	0	0	1	0.0746007	0.564143	0.0518861	0	0	0	0	0	0	0	0	0	0	0	0	0	0	0	0	0	0	0	0	0	0
MYOM3	1	complement(24056035..24112175)	ENSG00000142661	3	0.0105537	0.0759153	0.149641	2	0.00563939	0.037376	0.0778415	53	0.176318	1.26418	2.48038	58	0.162306	1.10101	2.6105	61	0.150978	0.981972	2.41928	973	3.56109	26.9295	50.4851	8	0.0204271	0.239505	0.529171	130	0.348782	2.12509	5.26691	35	0.0931243	0.710774	1.39171	580	1.56222	11.2396	22.7943	53	0.145894	1.1877	2.47627	0	0
IL22RA1	1	complement(24119771..24143121)	ENSG00000142677	0	0	0	0	0	0	0	0	0	0	0	0	0	0	0	0	0	0	0	0	1	0.0121046	0.0915371	0.0518861	0	0	0	0	0	0	0	0	1	0.00879988	0.0671654	0.0397632	1	0.00890835	0.064092	0.0393005	3	0.0273128	0.222349	0.140166	0	0
IFNLR1	1	complement(24154157..24187959)	ENSG00000185436	0	0	0	0	0	0	0	0	0	0	0	0	0	0	0	0	0	0	0	0	0	0	0	0	0	0	0	0	1	0.00504325	0.0307279	0.0405147	0	0	0	0	0	0	0	0	0	0	0	0	0	0
GRHL3	1	24319322..24364482	ENSG00000158055	0	0	0	0	0	0	0	0	2	0.0156273	0.112046	0.0935994	0	0	0	0	1	0.00581323	0.0378096	0.0396603	0	0	0	0	0	0	0	0	1	0.00630151	0.0383943	0.0405147	1	0.00624925	0.0476976	0.0397632	1	0.00632628	0.0455151	0.0393005	0	0	0	0	0	0
STPG1	1	complement(24356999..24416934)	ENSG00000001460	107	0.409275	2.94402	5.33718	110	0.337244	2.23514	4.28128	119	0.430443	3.08622	5.56916	95	0.289054	1.96081	4.27581	125	0.33639	2.1879	4.95754	70	0.278559	2.1065	3.63202	157	0.435878	5.1106	10.385	88	0.25671	1.5641	3.56529	94	0.271939	2.07558	3.73774	64	0.187432	1.3485	2.51523	90	0.269373	2.19293	4.20499	24	0.650568
NIPAL3	1	24415794..24472976	ENSG00000001461	542	1.87629	13.4966	27.0351	664	1.84241	12.2109	25.8434	594	1.94457	13.9423	27.799	1018	2.80331	19.0163	45.8187	1297	3.15894	20.5459	51.4394	361	1.30015	9.83194	18.7309	1135	2.85187	33.4377	75.0762	1551	4.09487	24.9495	62.8383	438	1.1468	8.75295	17.4163	431	1.14238	8.21895	16.9385	659	1.78511	14.5323	30.7899	145	3.55728
RCAN3	1	24502351..24541040	ENSG00000117602	260	1.19602	8.60324	12.9688	317	1.1688	7.74645	12.3379	285	1.23978	8.88908	13.3379	512	1.87351	12.709	23.0444	521	1.68617	10.967	20.663	289	1.38308	10.4591	14.9951	580	1.93653	22.7056	38.3649	399	1.39979	8.52877	16.1654	326	1.13421	8.65688	12.9628	256	0.901645	6.48698	10.0609	406	1.4614	11.897	18.9692	21	0.684593
NCMAP	1	24556111..24609328	ENSG00000184454	0	0	0	0	0	0	0	0	0	0	0	0	0	0	0	0	0	0	0	0	1	0.00821658	0.0621351	0.0518861	0	0	0	0	0	0	0	0	0	0	0	0	0	0	0	0	0	0	0	0	0	0
SRRM1	1	24631716..24673267	ENSG00000133226	3047	12.1442	87.3563	151.985	5062	16.1711	107.176	197.017	2533	9.54704	68.4511	118.544	3185	10.0979	68.4992	143.352	3265	9.15548	59.5479	129.491	2689	11.15	84.3179	139.522	2144	6.20234	72.7214	141.818	3063	9.31047	56.7275	124.097	3936	11.8649	90.5592	156.508	3917	11.9532	85.9982	153.94	2771	8.64197	70.353	129.467	312	8.81254
AL445648.1	1	24704894..24717596	ENSG00000284699	0	0	0	0	0	0	0	0	1	0.0347469	0.249131	0.0467997	0	0	0	0	3	0.0775534	0.504413	0.118981	4	0.152906	1.1563	0.207544	1	0.0266694	0.312694	0.0661464	0	0	0	0	1	0.0277901	0.212109	0.0397632	1	0.0281327	0.202403	0.0393005	1	0.0287514	0.234061	0.0467221	0	0
CLIC4	1	24745357..24844324	ENSG00000169504	21019	152.228	1095.01	1048.43	27489	159.574	1057.6	1069.89	30167	206.61	1481.37	1411.81	36255	208.869	1416.87	1631.78	38977	198.606	1291.75	1545.84	36213	272.856	2063.38	1878.95	24237	127.408	1493.83	1603.19	42446	234.449	1428.47	1719.69	51780	283.633	2164.84	2058.94	46819	259.619	1867.86	1840.01	55465	314.327	2558.89	2591.44	830	42.6001
RUNX3	1	complement(24899511..24965121)	ENSG00000020633	0	0	0	0	1	0.00576906	0.0382354	0.0389208	4	0.0272259	0.195207	0.187199	4	0.0229018	0.155355	0.180034	2	0.0101278	0.0658722	0.0793206	5	0.0374406	0.283131	0.25943	50	0.26121	3.06265	3.30732	3	0.0164678	0.100336	0.121544	11	0.0598812	0.457045	0.437395	6	0.0330651	0.23789	0.235803	8	0.0450563	0.366797	0.373777	0	0
SYF2	1	complement(25222679..25232502)	ENSG00000117614	382	3.69017	26.5443	19.0542	674	5.21869	34.5878	26.2326	420	3.8368	27.5094	19.6559	740	5.6864	38.5739	33.3063	756	5.13813	33.4188	29.9832	414	4.16073	31.4641	21.4808	511	3.58292	42.0092	33.8008	797	5.87177	35.7759	32.2902	693	5.06323	38.6453	27.5559	801	5.92444	42.624	31.4797	666	5.03427	40.9832	31.1169	106	7.25668
RSRP1	1	complement(25242237..25338213)	ENSG00000117616	997	4.77027	34.3138	49.7305	1338	5.13126	34.0082	52.076	1560	7.05845	50.6083	73.0075	1418	5.39694	36.6103	63.8221	1213	4.08329	26.558	48.1079	1124	5.59501	42.3104	58.3199	866	3.00746	35.262	57.2828	1084	3.95554	24.1006	43.9179	1617	5.85154	44.6621	64.2971	1491	5.46208	39.2975	58.597	1322	4.94948	40.2929	61.7666	200	6.78153
AL031432.2	1	complement(25266102..25267136)	ENSG00000261349	6	0.425551	3.06109	0.299281	2	0.113697	0.753546	0.0778415	2	0.134143	0.961786	0.0935994	3	0.169256	1.14815	0.135026	7	0.3493	2.27187	0.277622	1	0.0737881	0.557997	0.0518861	2	0.102959	1.20718	0.132293	5	0.270457	1.64786	0.202573	5	0.268214	2.04715	0.198816	4	0.217216	1.56278	0.157202	4	0.221993	1.80721	0.186888	0	0
RHD	1	25272393..25330445	ENSG00000187010	15	0.147395	1.06025	0.748203	19	0.149646	0.991801	0.739494	9	0.0836316	0.599628	0.421197	42	0.328295	2.227	1.89036	21	0.145182	0.944271	0.832866	10	0.10223	0.773078	0.518861	19	0.135512	1.58886	1.25678	19	0.142388	0.867551	0.769779	13	0.0966154	0.73742	0.516922	14	0.10533	0.757806	0.550207	16	0.123024	1.00152	0.747553	0	0
TMEM50A	1	25337917..25362361	ENSG00000183726	2696	25.7382	185.141	134.477	3486	26.675	176.793	135.678	2475	22.3445	160.207	115.829	4281	32.5107	220.538	192.682	3348	22.4877	146.261	132.783	1818	18.0567	136.548	94.3289	2376	16.4641	193.039	157.164	3343	24.3401	148.301	135.441	2861	20.658	157.673	113.763	3312	24.2092	174.176	130.163	3097	23.1355	188.343	144.698	460	31.1219
RHCE	1	complement(25362249..25430192)	ENSG00000188672	21	0.280989	2.02123	1.04748	12	0.128698	0.852966	0.467049	9	0.113881	0.81651	0.421197	22	0.234162	1.58845	0.990188	35	0.329488	2.14301	1.38811	8	0.111365	0.842156	0.415089	24	0.233086	2.73289	1.58751	25	0.255116	1.55439	1.01287	7	0.0708403	0.540691	0.278343	12	0.122937	0.884485	0.471606	7	0.0732906	0.596647	0.327055	1	0.0948244
MACO1	1	25430858..25500209	ENSG00000204178	675	5.52258	39.7253	33.6691	978	6.41353	42.5067	38.0645	738	5.70994	40.9396	34.5382	821	5.34325	36.2461	36.952	1003	5.77352	37.5514	39.7793	820	6.97974	52.7819	42.5466	583	3.46211	40.5927	38.5634	936	5.8404	35.5848	37.9218	1049	6.49121	49.5444	41.7116	1173	7.348	52.8659	46.0995	842	5.39052	43.8834	39.34	91	5.2763
LDLRAP1	1	25543580..25568886	ENSG00000157978	610	3.67951	26.4676	30.4269	670	3.23932	21.4691	26.0769	501	2.85782	20.4902	23.4467	315	1.51145	10.253	14.1777	561	2.38081	15.4849	22.2494	285	1.78851	13.525	14.7875	289	1.26529	14.8354	19.1163	641	2.94881	17.9667	25.9699	514	2.34496	17.898	20.4383	470	2.17065	15.617	18.4712	656	3.0963	25.2065	30.6497	178	7.60904
AL606491.1	1	25581478..25590356	ENSG00000225643	5	0.337004	2.42416	0.249401	1	0.0540238	0.358051	0.0389208	1	0.0637385	0.456998	0.0467997	1	0.0536153	0.363701	0.0450085	3	0.142262	0.925279	0.118981	1	0.0701216	0.530271	0.0518861	2	0.0978429	1.14719	0.132293	2	0.102807	0.626391	0.0810294	4	0.203909	1.55635	0.159053	2	0.103211	0.742565	0.078601	0	0	0	0	1	0.477656
MAN1C1	1	25617468..25786207	ENSG00000117643	8	0.0288541	0.207555	0.399041	10	0.0289092	0.191601	0.389208	8	0.0272863	0.195639	0.374398	9	0.0258216	0.175162	0.405077	22	0.0558266	0.3631	0.872526	9	0.0337712	0.255383	0.466975	11	0.0287968	0.337637	0.727611	91	0.250315	1.52514	3.68684	55	0.150035	1.14514	2.18698	82	0.226445	1.62918	3.22264	103	0.290693	2.36648	4.81237	19	0.485647
AL031280.1	1	complement(25644544..25659111)	ENSG00000233478	1	0.0146379	0.105294	0.0498802	0	0	0	0	0	0	0	0	0	0	0	0	1	0.0102986	0.0669829	0.0396603	3	0.0456862	0.345487	0.155658	1	0.0106246	0.124571	0.0661464	3	0.0334909	0.204056	0.121544	2	0.0221421	0.169001	0.0795264	2	0.0224151	0.161267	0.078601	1	0.011454	0.0932453	0.0467221	1	0.103736
SELENON	1	25800176..25818224	ENSG00000162430	2654	19.5298	140.483	132.382	3526	20.7969	137.835	137.235	3254	22.6439	162.354	152.286	3806	22.2787	151.128	171.302	5491	28.4282	184.899	217.775	3000	22.967	173.68	155.658	3331	17.7912	208.599	220.334	5661	31.7701	193.571	229.354	5072	28.2285	215.455	201.679	5328	30.0188	215.974	209.393	4194	24.1494	196.596	195.952	359	18.7215
AL020996.2	1	25811470..25823744	ENSG00000255054	2	0.0822086	0.591347	0.0997603	0	0	0	0	5	0.194354	1.3935	0.233999	0	0	0	0	3	0.086758	0.56428	0.118981	0	0	0	0	0	0	0	0	2	0.0626968	0.382004	0.0810294	0	0	0	0	2	0.0629433	0.452852	0.078601	0	0	0	0	0	0
AL020996.1	1	complement(25816749..25820797)	ENSG00000228172	1	0.0529343	0.38077	0.0498802	1	0.0424284	0.281201	0.0389208	0	0	0	0	1	0.0421076	0.285639	0.0450085	2	0.0744849	0.484455	0.0793206	2	0.110142	0.832913	0.103772	3	0.115264	1.35145	0.198439	2	0.0807412	0.491946	0.0810294	2	0.0800717	0.61115	0.0795264	2	0.0810587	0.583185	0.078601	2	0.0828413	0.674399	0.0934442	1	0.375135
MTFR1L	1	25818640..25832942	ENSG00000117640	804	4.49955	32.3664	40.1037	1015	4.55301	30.1758	39.5046	960	5.08067	36.4278	44.9277	1233	5.48908	37.2354	55.4955	1424	5.60692	36.4678	56.4762	928	5.40316	40.8596	48.1503	700	2.84345	33.339	46.3025	1289	5.50167	33.521	52.2234	979	4.14389	31.6284	38.9282	1138	4.87627	35.0828	44.7239	956	4.1865	34.0817	44.6663	188	7.45626
AUNIP	1	complement(25831913..25859458)	ENSG00000127423	138	1.86567	13.4202	6.88346	245	2.65486	17.5955	9.53559	99	1.26569	9.07486	4.63317	66	0.709779	4.81481	2.97056	102	0.970191	6.31019	4.04535	61	0.857971	6.48811	3.16505	42	0.412135	4.83221	2.77815	143	1.47442	8.98343	5.7936	121	1.23724	9.44326	4.81135	76	0.786687	5.6599	2.98684	73	0.772251	6.28678	3.41071	33	3.16169
AL033528.2	1	25859613..25863420	ENSG00000236528	2	0.0766893	0.551645	0.0997603	0	0	0	0	10	0.362611	2.59988	0.467997	0	0	0	0	9	0.2428	1.57919	0.356943	2	0.079785	0.603347	0.103772	4	0.111327	1.30529	0.264586	0	0	0	0	2	0.0580025	0.442706	0.0795264	1	0.0293587	0.211224	0.0393005	0	0	0	0	0	0
PAQR7	1	complement(25861210..25871253)	ENSG00000182749	338	3.33742	24.0069	16.8595	402	3.18155	21.0863	15.6461	557	5.20098	37.2904	26.0674	613	4.81479	32.6613	27.5902	1093	7.59302	49.3855	43.3487	296	3.04069	22.9942	15.3583	479	3.43291	40.2504	31.6841	893	6.7247	40.9728	36.1796	538	4.01779	30.666	21.3926	504	3.81028	27.4134	19.8074	546	4.21858	34.3428	25.5103	124	8.67691
STMN1	1	complement(25884181..25906991)	ENSG00000117632	4260	22.1502	159.332	212.49	6028	25.1224	166.503	234.614	2885	14.1857	101.71	135.017	5923	24.4982	166.184	266.586	4008	14.6621	95.3636	158.958	4488	24.2777	183.592	232.865	3204	12.0919	141.776	211.933	4605	18.2611	111.262	186.57	8882	34.9294	266.6	353.177	7551	30.0612	216.278	296.758	5982	24.3386	198.137	279.491	1728	63.674
PAFAH2	1	complement(25959767..25998157)	ENSG00000158006	256	2.17314	15.6319	12.7693	292	1.98678	13.1677	11.3649	366	2.93809	21.0657	17.1287	334	2.25537	15.2994	15.0329	370	2.20978	14.3726	14.6743	155	1.36888	10.3517	8.04234	202	1.24461	14.5928	13.3616	463	2.99748	18.2633	18.7583	254	1.63077	12.4469	10.0999	277	1.80036	12.9529	10.8862	355	2.35806	19.1966	16.5863	41	2.4665
EXTL1	1	26019884..26036464	ENSG00000158008	6	0.0430522	0.309685	0.299281	8	0.0460101	0.304939	0.311366	34	0.230706	1.65414	1.59119	29	0.165526	1.12285	1.30525	66	0.333187	2.16707	2.61758	42	0.31353	2.37097	2.17921	21	0.10937	1.28234	1.38907	137	0.749708	4.56788	5.55051	28	0.151955	1.1598	1.11337	45	0.247223	1.77867	1.76852	45	0.25266	2.05686	2.10249	2	0.101701
SLC30A2	1	complement(26037252..26046133)	ENSG00000158014	0	0	0	0	0	0	0	0	0	0	0	0	3	0.0222094	0.150658	0.135026	2	0.0130955	0.0851744	0.0793206	2	0.0193646	0.146438	0.103772	1	0.00675502	0.0792015	0.0661464	1	0.00709775	0.0432457	0.0405147	2	0.0140778	0.107449	0.0795264	0	0	0	0	3	0.0218471	0.177854	0.140166	0	0
TRIM63	1	complement(26051304..26068436)	ENSG00000158022	0	0	0	0	0	0	0	0	0	0	0	0	26	0.261679	1.77511	1.17022	21	0.186936	1.21584	0.832866	6	0.0789788	0.59725	0.311316	2	0.0183669	0.215349	0.132293	66	0.636861	3.88031	2.67397	16	0.15311	1.16862	0.636211	15	0.14531	1.04545	0.589507	14	0.138605	1.12837	0.654109	0	0
PDIK1L	1	26111165..26125543	ENSG00000175087	143	1.02653	7.38408	7.13286	206	1.18528	7.85565	8.01768	124	0.84177	6.03539	5.80316	131	0.748049	5.07441	5.89612	139	0.702022	4.566	5.51278	145	1.0829	8.18909	7.52348	108	0.562721	6.59781	7.14381	133	0.72814	4.43647	5.38845	183	0.993569	7.58345	7.27667	189	1.03879	7.47371	7.42779	158	0.887507	7.22506	7.38209	16	0.813964
FAM110D	1	26159020..26163962	ENSG00000197245	1	0.0113907	0.0819361	0.0498802	0	0	0	0	0	0	0	0	0	0	0	0	0	0	0	0	0	0	0	0	0	0	0	0	0	0	0	0	0	0	0	0	0	0	0	0	0	0	0	0	35	2.82532
AL391650.1	1	complement(26169516..26171831)	ENSG00000236782	4	0.0628164	0.451854	0.199521	8	0.100698	0.667395	0.311366	12	0.17821	1.27774	0.561596	12	0.149906	1.01689	0.540102	8	0.0883902	0.574896	0.317282	7	0.114366	0.864855	0.363202	3	0.0341954	0.400936	0.198439	16	0.191629	1.16757	0.648235	3	0.0356325	0.271966	0.11929	9	0.108215	0.778565	0.353704	9	0.110595	0.900337	0.420499	4	0.445167
ZNF593	1	26169871..26170873	ENSG00000142684	260	11.0068	79.1744	12.9688	340	11.5368	76.4619	13.2331	224	8.96749	64.2958	10.4831	254	8.55349	58.0229	11.4322	230	6.85038	44.5554	9.12186	103	4.53639	34.3049	5.34427	134	4.11742	48.276	8.86362	228	7.36121	44.8509	9.23735	203	6.49971	49.6093	8.07193	208	6.74189	48.5052	8.1745	158	5.23387	42.6081	7.38209	93	27.9009
CNKSR1	1	26177403..26189886	ENSG00000142675	1	0.00805209	0.0579207	0.0498802	1	0.00645399	0.0427749	0.0389208	6	0.0456874	0.327573	0.280798	2	0.0128104	0.0868997	0.0900171	6	0.0339908	0.221078	0.237962	5	0.0418857	0.316746	0.25943	1	0.00584444	0.0685251	0.0661464	4	0.0245639	0.149665	0.162059	2	0.0121801	0.092965	0.0795264	6	0.0369907	0.266133	0.235803	3	0.0189021	0.153879	0.140166	0	0
AL355877.1	1	26209741..26229840	ENSG00000236155	0	0	0	0	1	0.00817721	0.0541958	0.0389208	1	0.00964767	0.0691726	0.0467997	3	0.0243462	0.165153	0.135026	1	0.00717772	0.0466844	0.0396603	1	0.0106138	0.0802635	0.0518861	0	0	0	0	1	0.00778061	0.0474063	0.0405147	0	0	0	0	0	0	0	0	2	0.015966	0.129977	0.0934442	0	0
CEP85	1	26234200..26278808	ENSG00000130695	598	3.7838	27.2178	29.8283	785	3.98122	26.3862	30.5528	450	2.69263	19.3058	21.0599	549	2.76327	18.7447	24.7097	442	1.96766	12.7978	17.5298	337	2.21842	16.776	17.4856	199	0.913932	10.7157	13.1631	454	2.19084	13.3485	18.3937	550	2.6321	20.0896	21.8698	468	2.26728	16.3122	18.3926	432	2.1389	17.4125	20.1839	54	2.42142
SH3BGRL3	1	26279176..26281522	ENSG00000142669	6276	114.397	822.885	313.048	9021	131.797	873.505	351.104	5199	89.6164	642.539	243.312	7898	114.517	776.833	355.477	9912	127.114	826.758	393.113	3870	73.3886	554.976	200.799	5827	77.0921	903.893	385.435	10447	145.228	884.857	423.257	7191	99.1362	756.66	285.937	6001	83.7504	602.551	235.842	7100	101.267	824.401	331.727	2605	336.503
UBXN11	1	complement(26281328..26318363)	ENSG00000158062	272	1.88241	13.5406	13.5674	285	1.58092	10.4778	11.0924	163	1.06677	7.64859	7.62835	115	0.633091	4.2946	5.17598	154	0.749837	4.87699	6.10768	185	1.332	10.0728	9.59892	123	0.617851	7.24421	8.13601	146	0.770595	4.69514	5.91515	180	0.942171	7.19115	7.15738	146	0.773625	5.56592	5.73787	187	1.01267	8.24397	8.73703	67	3.28602
CD52	1	26317957..26320523	ENSG00000169442	0	0	0	0	1	0.0279075	0.184961	0.0389208	0	0	0	0	0	0	0	0	0	0	0	0	0	0	0	0	0	0	0	0	0	0	0	0	0	0	0	0	1	0.0266583	0.191796	0.0393005	0	0	0	0	0	0
CRYBG2	1	complement(26321698..26360080)	ENSG00000176092	0	0	0	0	0	0	0	0	0	0	0	0	0	0	0	0	0	0	0	0	0	0	0	0	0	0	0	0	0	0	0	0	0	0	0	0	0	0	0	0	0	0	0	0	1	0.0334602
LIN28A	1	26410778..26429722	ENSG00000131914	2	0.0162448	0.116853	0.0997603	0	0	0	0	2	0.0153621	0.110145	0.0935994	2	0.0129223	0.0876585	0.0900171	4	0.0228584	0.148673	0.158641	6	0.0507017	0.383414	0.311316	1	0.00589547	0.0691235	0.0661464	3	0.0185838	0.113229	0.121544	2	0.0122865	0.0937768	0.0795264	2	0.0124379	0.0894857	0.078601	2	0.0127114	0.103482	0.0934442	0	0
DHDDS	1	26432282..26471294	ENSG00000117682	1178	6.85299	49.2953	58.7588	1319	6.15034	40.7624	51.3365	914	5.02826	36.052	42.7749	747	3.45684	23.4496	33.6214	1042	4.26485	27.7389	41.326	662	4.00663	30.2988	34.3486	512	2.16191	25.3481	33.867	955	4.23708	25.816	38.6915	826	3.63435	27.7393	32.8444	776	3.45644	24.8677	30.4972	732	3.33216	27.1266	34.2006	247	10.1831
AL513365.2	1	complement(26462756..26467282)	ENSG00000225891	0	0	0	0	1	0.049326	0.326916	0.0389208	2	0.116392	0.834518	0.0935994	1	0.0489531	0.332075	0.0450085	1	0.043297	0.281607	0.0396603	2	0.128048	0.96832	0.103772	2	0.0893348	1.04744	0.132293	1	0.0469337	0.285961	0.0405147	0	0	0	0	3	0.141355	1.01699	0.117901	2	0.0963089	0.784036	0.0934442	0	0
HMGN2	1	26472450..26475972	ENSG00000198830	6254	81.1465	583.707	311.951	8153	84.7908	561.965	317.321	4292	52.6633	377.59	200.864	4221	43.5663	295.533	189.981	3490	31.8594	207.216	138.414	4790	64.6597	488.967	248.534	2281	21.4818	251.871	150.88	4130	40.8686	249.007	167.326	8304	81.4913	621.985	330.194	7691	76.4059	549.71	302.26	5401	54.836	446.412	252.346	3180	292.408
RPS6KA1	1	26529761..26575030	ENSG00000117676	41	0.226842	1.63173	2.04509	43	0.19069	1.26383	1.67359	50	0.261605	1.87568	2.33999	28	0.123231	0.835944	1.26024	22	0.0856374	0.556992	0.872526	11	0.0633168	0.478812	0.570747	26	0.104411	1.2242	1.71981	14	0.0590739	0.35993	0.567206	30	0.125537	0.958168	1.1929	22	0.0931955	0.670504	0.86461	12	0.0519518	0.422932	0.560665	87	3.41121
ARID1A	1	26693236..26782110	ENSG00000117713	2653	7.26631	52.2684	132.332	3492	7.66603	50.8079	135.911	2060	5.33557	38.2554	96.4074	2602	5.66901	38.4559	117.112	2937	5.65955	36.8101	116.482	2355	6.71049	50.7458	122.192	1742	3.46305	40.6037	115.227	2804	5.8571	35.6866	113.603	3807	7.88627	60.1922	151.379	3367	7.06077	50.7994	132.325	2570	5.50794	44.8393	120.076	540	10.4814
PIGV	1	26787472..26798398	ENSG00000060642	163	1.56901	11.2863	8.13047	220	1.69739	11.2497	8.56257	185	1.68402	12.0742	8.65794	233	1.7841	12.1025	10.487	248	1.67954	10.9239	9.83575	125	1.2518	9.46632	6.48576	215	1.50214	17.6124	14.2215	303	2.22438	13.5529	12.276	217	1.57983	12.0581	8.62862	189	1.39294	10.0217	7.42779	234	1.76252	14.3484	10.933	60	4.09298
ZDHHC18	1	26826710..26857602	ENSG00000204160	541	3.23989	23.3053	26.9852	693	3.32649	22.0468	26.9721	395	2.237	16.0391	18.4859	376	1.7912	12.1507	16.9232	625	2.63338	17.1277	24.7877	326	2.03113	15.3597	16.9149	245	1.06496	12.4865	16.2059	477	2.17861	13.274	19.3255	470	2.12884	16.2484	18.6887	468	2.14591	15.439	18.3926	380	1.78072	14.4966	17.7544	60	2.54644
SFN	1	26863138..26864457	ENSG00000175793	2	0.0493252	0.354808	0.0997603	3	0.0593033	0.393043	0.116762	1	0.0233225	0.16722	0.0467997	2	0.0392367	0.266163	0.0900171	2	0.0347032	0.225712	0.0793206	2	0.0513163	0.388062	0.103772	1	0.0179008	0.209884	0.0661464	0	0	0	0	2	0.0373061	0.28474	0.0795264	3	0.056649	0.407567	0.117901	1	0.0192983	0.157104	0.0467221	2	0.349557
AL034380.1	1	26876133..26878245	ENSG00000226698	0	0	0	0	0	0	0	0	0	0	0	0	0	0	0	0	0	0	0	0	0	0	0	0	0	0	0	0	0	0	0	0	1	0.0804642	0.614146	0.0397632	0	0	0	0	0	0	0	0	0	0
GPN2	1	complement(26876133..26890297)	ENSG00000142751	721	4.71417	33.9102	35.9636	852	4.46508	29.5931	33.1605	791	4.89084	35.0668	37.0186	759	3.94762	26.7788	34.1615	926	4.25973	27.7056	36.7254	631	4.29226	32.4588	32.7401	421	1.99796	23.4257	27.8476	865	4.31335	26.2807	35.0452	698	3.45174	26.3455	27.7547	746	3.73458	26.8688	29.3182	638	3.26415	26.573	29.8087	136	6.30172
GPATCH3	1	complement(26890488..26900466)	ENSG00000198746	202	2.95552	21.2598	10.0758	229	2.68558	17.7991	8.91285	194	2.68424	19.2457	9.07914	209	2.4325	16.5009	9.40678	239	2.46026	16.0017	9.47881	174	2.64861	20.0292	9.02818	125	1.32747	15.5644	8.2683	212	2.36563	14.4135	8.58912	210	2.32388	17.7371	8.35028	239	2.6774	19.2628	9.39281	171	1.95775	15.9378	7.98948	58	6.01396
NUDC	1	26900238..26946862	ENSG00000090273	1407	16.0379	115.365	70.1814	2132	19.4787	129.099	82.9791	1114	12.0082	86.097	52.1349	1300	11.7875	79.9608	58.5111	1466	11.7568	76.4671	58.142	894	10.6018	80.1723	46.3861	965	7.98391	93.61	63.8313	1464	12.7269	77.5435	59.3135	1649	14.2163	108.506	65.5695	1589	13.8679	99.7739	62.4485	1335	11.9074	96.936	62.374	1638	132.318
KDF1	1	complement(26949562..26960406)	ENSG00000175707	1	0.0181565	0.130604	0.0498802	2	0.0291059	0.192904	0.0778415	4	0.0686798	0.492426	0.187199	1	0.0144429	0.0979742	0.0450085	0	0	0	0	4	0.0755577	0.571379	0.207544	1	0.0131785	0.154516	0.0661464	1	0.0138471	0.0843689	0.0405147	1	0.0137323	0.104812	0.0397632	1	0.0139016	0.100016	0.0393005	0	0	0	0	0	0
RPL12P13	1	26980165..26980975	ENSG00000172746	0	0	0	0	0	0	0	0	0	0	0	0	1	0.052105	0.353456	0.0450085	0	0	0	0	0	0	0	0	0	0	0	0	0	0	0	0	0	0	0	0	0	0	0	0	0	0	0	0	1	0.464201
TRNP1	1	26993707..27000898	ENSG00000253368	987	16.2608	116.968	49.2317	1222	16.1368	106.949	47.5612	528	8.22614	58.9805	24.7102	484	6.34299	43.0279	21.7841	1270	14.7208	95.7449	50.3686	200	3.42801	25.9232	10.3772	299	3.57545	41.9216	19.7778	1245	15.6431	95.3115	50.4408	347	4.32381	33.0016	13.7978	281	3.54458	25.5018	11.0434	290	3.73855	30.435	13.5494	7	0.817285
TENT5B	1	complement(27005020..27012836)	ENSG00000158246	119	1.63598	11.768	5.93574	114	1.25619	8.3256	4.43697	310	4.03022	28.8962	14.5079	70	0.765512	5.19288	3.1506	214	2.06988	13.4627	8.4873	49	0.700831	5.2998	2.54242	58	0.578752	6.78578	3.83649	151	1.5832	9.64624	6.11772	90	0.935805	7.14256	3.57869	61	0.642086	4.61955	2.39733	37	0.398027	3.24028	1.72872	12	1.16913
SLC9A1	1	complement(27098815..27166981)	ENSG00000090020	2129	11.6017	83.4542	106.195	2813	12.2867	81.4323	109.484	1916	9.87369	70.7932	89.6682	988	4.2828	29.0525	44.4684	2414	9.25519	60.1964	95.7399	966	5.4766	41.4149	50.1219	1636	6.4709	75.8702	108.216	2412	10.0243	61.0766	97.7215	1575	6.49142	49.546	62.6271	1451	6.05406	43.5566	57.025	1954	8.33204	67.8299	91.2949	126	4.86595
WDTC1	1	27234516..27308633	ENSG00000142784	881	4.76106	34.2475	43.9444	1090	4.72143	31.292	42.4236	1228	6.27571	44.9961	57.47	1608	6.91253	46.8914	72.3737	1526	5.80207	37.7371	60.5216	1023	5.75161	43.4946	53.0794	992	3.89111	45.6226	65.6172	1590	6.55319	39.9278	64.4184	1473	6.02063	45.9527	58.5712	1586	6.56241	47.2139	62.3306	1344	5.68338	46.2675	62.7945	83	3.17874
FO393419.3	1	27311240..27311838	ENSG00000243659	1	0.115442	0.830402	0.0498802	0	0	0	0	0	0	0	0	0	0	0	0	1	0.0812203	0.528262	0.0396603	0	0	0	0	0	0	0	0	0	0	0	0	0	0	0	0	0	0	0	0	0	0	0	0	0	0
TMEM222	1	27322145..27336400	ENSG00000186501	741	5.3894	38.7673	36.9612	820	4.78031	31.6823	31.915	747	5.13783	36.8376	34.9594	705	4.07882	27.6688	31.731	808	4.13461	26.8918	32.0455	499	3.7758	28.5532	25.8911	481	2.53923	29.772	31.8164	812	4.50408	27.4428	32.8979	733	4.03216	30.7756	29.1464	705	3.92594	28.2456	27.7068	639	3.63666	29.6055	29.8554	256	13.1951
SYTL1	1	27342020..27353937	ENSG00000142765	26	0.15158	1.09035	1.29688	37	0.172897	1.14591	1.44007	37	0.203988	1.46257	1.73159	23	0.106664	0.72356	1.0352	30	0.123052	0.80034	1.18981	23	0.139502	1.05494	1.19338	23	0.097326	1.14113	1.52137	44	0.195636	1.19198	1.78265	22	0.0970067	0.740407	0.874791	17	0.0758837	0.545953	0.668108	37	0.168791	1.3741	1.72872	3	0.123948
MAP3K6	1	complement(27355184..27366892)	ENSG00000142733	1180	7.75893	55.8119	58.8586	1343	7.07807	46.9111	52.2706	1311	8.1519	58.4482	61.3544	1184	6.19291	42.0098	53.2901	1672	7.73494	50.3086	66.312	615	4.20708	31.8146	31.9099	826	3.94215	46.2211	54.6369	2310	11.584	70.58	93.589	892	4.43605	33.8583	35.4688	905	4.55618	32.7799	35.5669	564	2.90187	23.6237	26.3513	38	1.77073
FCN3	1	complement(27369112..27374824)	ENSG00000142748	1	0.0150229	0.108063	0.0498802	3	0.0361239	0.239417	0.116762	1	0.0142066	0.10186	0.0467997	0	0	0	0	0	0	0	0	0	0	0	0	0	0	0	0	1	0.0114573	0.0698078	0.0405147	2	0.0227246	0.173446	0.0795264	1	0.0115023	0.0827547	0.0393005	1	0.0117553	0.095698	0.0467221	0	0
GPR3	1	27392644..27395814	ENSG00000181773	166	2.55511	18.3796	8.28011	166	2.048	13.5734	6.46085	86	1.25181	8.97531	4.02477	80	0.979525	6.64464	3.60068	60	0.649762	4.2261	2.37962	73	1.16899	8.8401	3.78768	60	0.670328	7.85949	3.96878	102	1.19738	7.29546	4.1325	77	0.896406	6.84185	3.06177	66	0.777819	5.59609	2.59383	82	0.987633	8.04017	3.83121	18	1.96347
WASF2	1	complement(27404226..27490158)	ENSG00000158195	5090	29.1936	209.997	253.89	6096	28.0243	185.736	237.261	4926	26.7178	191.564	230.535	6074	27.712	187.985	273.382	7194	29.0296	188.811	285.316	5007	29.8768	225.933	259.794	5584	23.2461	272.556	369.362	8570	37.4869	228.403	347.211	8861	38.4383	293.382	352.342	8559	37.5859	270.416	336.373	8879	39.8487	324.402	414.845	1321	53.6936
FO393419.2	1	27457198..27459582	ENSG00000241169	0	0	0	0	0	0	0	0	1	0.0719292	0.515724	0.0467997	0	0	0	0	2	0.107029	0.696121	0.0793206	0	0	0	0	1	0.0552081	0.647306	0.0661464	2	0.116018	0.706885	0.0810294	2	0.115056	0.878172	0.0795264	3	0.174712	1.25698	0.117901	2	0.119036	0.969054	0.0934442	0	0
BX293535.1	1	27525805..27530561	ENSG00000237429	0	0	0	0	0	0	0	0	2	0.217567	1.55993	0.0935994	0	0	0	0	2	0.161867	1.05279	0.0793206	3	0.359033	2.71506	0.155658	2	0.16699	1.95793	0.132293	4	0.350925	2.13814	0.162059	7	0.609026	4.64841	0.278343	5	0.440381	3.16836	0.196502	1	0.0900131	0.732783	0.0467221	0	0
AHDC1	1	complement(27534035..27604431)	ENSG00000126705	2234	8.76546	63.0521	111.432	2762	8.68629	57.5698	107.499	3487	12.9384	92.7667	163.191	4221	13.1744	89.3689	189.981	3599	9.93515	64.6189	142.737	3667	14.9689	113.197	190.266	2968	8.45258	99.1051	196.323	5008	14.9859	91.3074	202.898	5085	15.0902	115.176	202.196	4827	14.5011	104.33	189.703	4359	13.3831	108.95	203.662	20	0.556123
FGR	1	complement(27612064..27635277)	ENSG00000000938	0	0	0	0	0	0	0	0	0	0	0	0	0	0	0	0	1	0.00659301	0.0428814	0.0396603	0	0	0	0	1	0.00680168	0.0797487	0.0661464	1	0.00714679	0.0435445	0.0405147	2	0.014175	0.108192	0.0795264	2	0.0143498	0.103241	0.078601	0	0	0	0	0	0
LINC02574	1	complement(27660328..27662722)	ENSG00000233975	0	0	0	0	1	0.0591689	0.392151	0.0389208	0	0	0	0	0	0	0	0	0	0	0	0	1	0.0767999	0.580773	0.0518861	0	0	0	0	2	0.112598	0.686047	0.0810294	1	0.0558323	0.426142	0.0397632	2	0.113041	0.813285	0.078601	4	0.231054	1.88098	0.186888	0	0
IFI6	1	complement(27666061..27672218)	ENSG00000126709	248	9.33358	67.1387	12.3703	287	8.6576	57.3797	11.1703	3450	122.787	880.368	161.459	1524	45.6252	309.5	68.593	1635	43.2927	281.579	64.8446	600	23.4928	177.656	31.1316	1993	54.4424	638.329	131.83	1392	39.9543	243.437	56.3965	1447	41.1886	314.373	57.5374	3769	108.606	781.379	148.123	10922	321.646	2618.47	510.299	83	22.1373
AL445490.1	1	27669468..27703063	ENSG00000225886	0	0	0	0	0	0	0	0	19	0.354287	2.5402	0.889194	2	0.0313703	0.212802	0.0900171	3	0.0416186	0.27069	0.118981	4	0.0820563	0.620523	0.207544	3	0.0429359	0.503416	0.198439	2	0.0300762	0.183251	0.0810294	2	0.0298268	0.227654	0.0795264	8	0.120778	0.868949	0.314404	30	0.462878	3.76822	1.40166	0	0
FAM76A	1	27725979..27763122	ENSG00000009780	204	1.64629	11.8422	10.1756	256	1.65591	10.9748	9.96371	244	1.8621	13.351	11.4191	268	1.72042	11.6705	12.0623	358	2.03264	13.2204	14.1984	269	2.25848	17.0789	13.9574	179	1.04849	12.2934	11.8402	287	1.76639	10.7624	11.6277	291	1.77616	13.5566	11.5711	353	2.18114	15.6924	13.8731	298	1.8818	15.3194	13.9232	138	7.89233
STX12	1	27773183..27824452	ENSG00000117758	792	6.70391	48.2229	39.5051	1078	7.31377	48.4732	41.9566	736	5.89139	42.2406	34.4446	702	4.72676	32.0642	31.596	1110	6.61039	42.9944	44.0229	560	4.93149	37.2927	29.0562	656	4.03033	47.255	43.392	1267	8.17914	49.8345	51.3321	857	5.48651	41.8759	34.0771	846	5.48284	39.4469	33.2482	786	5.20602	42.3814	36.7236	261	15.6565
PPP1R8	1	27830778..27851676	ENSG00000117751	819	9.45804	68.0341	40.8519	1141	10.5614	69.9976	44.4086	663	7.24049	51.9134	31.0282	685	6.29262	42.6862	30.8308	779	6.3293	41.1662	30.8954	602	7.2327	54.6948	31.2354	502	4.2078	49.3358	33.2055	786	6.92258	42.1784	31.8446	890	7.77355	59.3319	35.3893	834	7.37422	53.0545	32.7766	611	5.52126	44.9478	28.5472	38	3.10993
THEMIS2	1	27872543..27886685	ENSG00000130775	141	0.993335	7.14531	7.0331	164	0.926061	6.13762	6.383	414	2.75812	19.7754	19.3751	269	1.50748	10.2261	12.1073	360	1.78435	11.6055	14.2777	172	1.26064	9.53317	8.9244	170	0.869279	10.1922	11.2449	327	1.75692	10.7047	13.2483	185	0.985735	7.52366	7.35619	292	1.57504	11.3318	11.4757	259	1.42776	11.6232	12.101	30	1.49778
RPA2	1	complement(27891524..27914746)	ENSG00000117748	839	13.5281	97.3113	41.8495	1044	13.4926	89.4245	40.6333	417	6.35842	45.5891	19.5155	431	5.52811	37.5001	19.3987	498	5.64945	36.7444	19.7508	388	6.5087	49.2198	20.1318	296	3.46419	40.6171	19.5793	518	6.36992	38.8111	20.9866	564	6.87808	52.4972	22.4265	490	6.04929	43.5222	19.2572	386	4.87016	39.6472	18.0347	355	40.5653
SMPDL3B	1	27934993..27959157	ENSG00000130768	1	0.0121927	0.0877054	0.0498802	0	0	0	0	0	0	0	0	1	0.00969895	0.0657931	0.0450085	0	0	0	0	1	0.0126849	0.0959254	0.0518861	0	0	0	0	0	0	0	0	0	0	0	0	0	0	0	0	0	0	0	0	5	0.432037
XKR8	1	27959462..27968096	ENSG00000158156	273	3.24003	23.3064	13.6173	240	2.28306	15.1314	9.34098	297	3.33334	23.8997	13.8995	473	4.46551	30.292	21.289	369	3.08116	20.0401	14.6346	147	1.81506	13.7258	7.62725	169	1.45582	17.0692	11.1787	384	3.47573	21.1772	15.5576	241	2.16329	16.5114	9.58293	210	1.90826	13.7292	8.2531	215	1.99666	16.2545	10.0452	142	11.9433
EYA3	1	complement(27970344..28088696)	ENSG00000158161	760	3.81637	27.4521	37.9089	992	3.99271	26.4623	38.6094	920	4.36879	31.3237	43.0557	834	3.33139	22.5986	37.5371	818	2.88995	18.7965	32.4421	741	3.87116	29.2743	38.4476	503	1.83332	21.4954	33.2716	867	3.32035	20.2305	35.1262	1114	4.23091	32.2925	44.2962	1057	4.06391	29.2382	41.5406	751	2.95091	24.0229	35.0883	180	6.40558
PTAFR	1	complement(28147166..28193936)	ENSG00000169403	3	0.020753	0.149282	0.149641	1	0.00554472	0.0367486	0.0389208	0	0	0	0	1	0.0055028	0.0373285	0.0450085	0	0	0	0	1	0.00719693	0.0544243	0.0518861	1	0.00502105	0.058871	0.0661464	1	0.0052758	0.0321448	0.0405147	2	0.0104641	0.0798677	0.0795264	1	0.00529655	0.0381065	0.0393005	0	0	0	0	1	0.0490242
DNAJC8	1	complement(28199456..28233025)	ENSG00000126698	1473	16.6042	119.438	73.4735	2068	18.6847	123.836	80.4881	1336	14.2416	102.111	62.5244	1559	13.9793	94.8289	70.1683	1530	12.1341	78.9211	60.6802	1203	14.1081	106.687	62.4189	1097	8.97544	105.236	72.5626	1554	13.3596	81.3985	62.9598	1908	16.2669	124.158	75.8682	1914	16.5192	118.849	75.2211	1493	13.1691	107.207	69.7561	609	48.65
ATP5IF1	1	28236109..28246906	ENSG00000130770	698	10.2126	73.4621	34.8164	1220	14.3074	94.8249	47.4833	727	10.059	72.1216	34.0234	1007	11.7202	79.5044	45.3236	1137	11.7043	76.1253	45.0937	534	8.1285	61.469	27.7072	683	7.25332	85.0441	45.178	1050	11.7166	71.3875	42.5404	838	9.27339	70.7794	33.3216	901	10.0934	72.6183	35.4097	932	10.6703	86.8656	43.545	483	50.0817
SESN2	1	28259527..28282491	ENSG00000130766	227	2.14014	15.3945	11.3228	261	1.97231	13.0718	10.1583	232	2.06843	14.8304	10.8575	262	1.9649	13.329	11.7922	299	1.9833	12.8995	11.8584	239	2.34423	17.7274	12.4008	168	1.14963	13.4793	11.1126	352	2.53097	15.4209	14.2612	351	2.50285	19.1031	13.9569	365	2.63476	18.956	14.3447	271	1.99924	16.2755	12.6617	37	2.47211
MED18	1	28329002..28335967	ENSG00000130772	276	4.45026	32.0118	13.7669	326	4.21321	27.9237	12.6882	223	3.4003	24.3798	10.4363	260	3.33482	22.6219	11.7022	236	2.67725	17.413	9.35983	157	2.63368	19.9163	8.14611	179	2.0949	24.5624	11.8402	247	3.03739	18.5065	10.0071	259	3.15855	24.1077	10.2987	282	3.48143	25.0475	11.0827	206	2.5991	21.1589	9.62475	94	10.7412
PHACTR4	1	28369582..28500369	ENSG00000204138	1026	4.56174	32.8137	51.1771	1415	5.04265	33.421	55.0729	912	3.83455	27.4933	42.6813	912	3.22553	21.8805	41.0478	1107	3.46283	22.5225	43.9039	792	3.66349	27.7039	41.0938	709	2.28804	26.8269	46.8978	1103	3.74013	22.7881	44.6877	1175	3.95123	30.1579	46.7218	1038	3.53356	25.4225	40.7939	979	3.406	27.7278	45.7409	371	11.6898
RCC1	1	28505943..28539300	ENSG00000180198	1267	10.6087	76.3112	63.1982	1634	10.9662	72.6805	63.5965	1079	8.54367	61.2571	50.4969	640	4.26275	28.9165	28.8055	725	4.27096	27.7786	28.7537	616	5.36603	40.5788	31.9618	393	2.38843	28.004	25.9955	728	4.64885	28.3249	29.4947	892	5.64889	43.1153	35.4688	886	5.68005	40.8657	34.8202	774	5.07116	41.2835	36.1629	158	9.37547
SNHG3	1	28505980..28510892	ENSG00000242125	4054	32.2839	232.226	202.214	7023	44.8274	297.101	273.34	3789	28.534	204.586	177.324	13098	82.9717	562.841	589.522	12485	69.9506	454.963	495.159	4589	38.0195	287.509	238.105	5131	29.6577	347.732	339.397	9013	54.7393	333.519	365.159	8291	49.9368	381.144	329.677	11776	71.8012	516.581	462.802	6533	40.7093	331.408	305.235	440	24.8316
PRDX3P2	1	complement(28526318..28527227)	ENSG00000231468	7	0.372966	2.68284	0.349161	8	0.341649	2.26434	0.311366	5	0.251929	1.8063	0.233999	3	0.12715	0.862526	0.135026	4	0.149945	0.975253	0.158641	2	0.110863	0.838366	0.103772	2	0.0773455	0.906864	0.132293	2	0.0812698	0.495167	0.0810294	2	0.0805959	0.615151	0.0795264	4	0.163179	1.17401	0.157202	3	0.125075	1.01822	0.140166	0	0
TRNAU1AP	1	28553085..28578545	ENSG00000180098	445	3.36043	24.1724	22.1967	542	3.2806	21.7427	21.0951	331	2.36374	16.9477	15.4907	272	1.6339	11.0837	12.2423	345	1.83297	11.9217	13.6828	360	2.82829	21.388	18.679	220	1.20584	14.1383	14.5522	327	1.88326	11.4745	13.2483	406	2.31885	17.6987	16.1439	372	2.15085	15.4745	14.6198	300	1.7727	14.4313	14.0166	169	9.04422
SNHG12	1	complement(28578538..28583132)	ENSG00000197989	724	5.72076	41.1509	36.1132	846	5.35803	35.5112	32.927	501	3.7436	26.8412	23.4467	282	1.77251	12.0239	12.6924	336	1.86791	12.149	13.3259	353	2.90186	21.9443	18.3158	166	0.952044	11.1626	10.9803	251	1.51258	9.21593	10.1692	297	1.77494	13.5473	11.8097	256	1.54877	11.1428	10.0609	255	1.57665	12.8353	11.9141	54	3.02384
TAF12	1	complement(28589323..28643085)	ENSG00000120656	336	4.68051	33.6681	16.7597	473	5.28122	35.0022	18.4095	387	5.09802	36.5522	18.1115	460	5.09724	34.5773	20.7039	452	4.42989	28.8123	17.9264	233	3.37673	25.5354	12.0895	248	2.50749	29.3999	16.4043	432	4.5895	27.9633	17.5023	344	3.6243	27.6626	13.6785	391	4.17026	30.0033	15.3665	355	3.86956	31.5015	16.5863	97	9.57581
RAB42	1	28592200..28595443	ENSG00000188060	24	0.355141	2.55462	1.19712	31	0.367681	2.43686	1.20654	40	0.55974	4.01327	1.87199	32	0.376672	2.55517	1.44027	32	0.333151	2.16684	1.26913	12	0.184739	1.39702	0.622633	19	0.204069	2.39268	1.25678	29	0.327277	1.99406	1.17493	16	0.17907	1.36675	0.636211	16	0.181277	1.30421	0.628808	24	0.277895	2.2623	1.12133	4	0.419469
LINC01715	1	28643228..28648581	ENSG00000229388	3	0.0998608	0.718323	0.149641	5	0.133402	0.884145	0.194604	3	0.0944347	0.677086	0.140399	3	0.0794362	0.538858	0.135026	4	0.0936774	0.609284	0.158641	1	0.0346306	0.261882	0.0518861	0	0	0	0	4	0.101546	0.618705	0.162059	5	0.12588	0.960781	0.198816	3	0.0764588	0.55009	0.117901	4	0.104187	0.84817	0.186888	2	0.471795
GMEB1	1	28668732..28719353	ENSG00000162419	487	2.45457	17.6564	24.2916	712	2.87638	19.0637	27.7116	525	2.50232	17.9414	24.5698	476	1.90844	12.9459	21.4241	535	1.89715	12.3392	21.2183	411	2.15514	16.2975	21.3252	330	1.20724	14.1547	21.8283	585	2.2487	13.701	23.7011	639	2.4359	18.5921	25.4087	681	2.62801	18.9075	26.7636	489	1.92857	15.7002	22.8471	45	1.60735
YTHDF2	1	28736621..28769775	ENSG00000198492	1773	14.9571	107.59	88.4375	2207	14.9231	98.9054	85.8981	1837	14.6549	105.074	85.9711	1741	11.6831	79.253	78.3599	1792	10.636	69.177	71.0712	1732	15.201	114.952	89.8667	1183	7.24363	84.9304	78.2512	2139	13.7618	83.8492	86.6609	2201	14.0433	107.186	87.5188	2287	14.7719	106.278	89.8802	1690	11.1559	90.8184	78.9603	1061	63.4312
OPRD1	1	28812142..28871267	ENSG00000116329	15	0.0522546	0.37588	0.748203	17	0.0474681	0.314602	0.661653	300	0.988305	7.08603	14.0399	88	0.243859	1.65423	3.96075	54	0.132351	0.860821	2.14166	45	0.163092	1.23333	2.33487	91	0.230096	2.69783	6.01932	92	0.244427	1.48926	3.72735	67	0.176531	1.34738	2.66414	45	0.120027	0.863544	1.76852	50	0.136296	1.10956	2.3361	0	0
AL009181.1	1	complement(28870483..28877336)	ENSG00000233427	0	0	0	0	0	0	0	0	2	0.0567479	0.406875	0.0935994	0	0	0	0	0	0	0	0	0	0	0	0	0	0	0	0	0	0	0	0	0	0	0	0	0	0	0	0	0	0	0	0	0	0
EPB41	1	28887091..29120046	ENSG00000159023	10	0.016283	0.117128	0.498802	16	0.0208821	0.138399	0.622732	40	0.061593	0.441614	1.87199	11	0.0142479	0.0966511	0.495094	4	0.00458243	0.0298044	0.158641	24	0.0406567	0.307453	1.24527	5	0.00590933	0.069286	0.330732	5	0.00620916	0.0378316	0.202573	6	0.0073892	0.0563984	0.238579	6	0.00748028	0.0538177	0.235803	3	0.00382239	0.0311175	0.140166	72	0.830839
TMEM200B	1	complement(29119428..29123935)	ENSG00000253304	97	1.19659	8.60736	4.83838	109	1.07775	7.14298	4.24236	4	0.0466627	0.334566	0.187199	1	0.00981288	0.066566	0.0450085	1	0.00867909	0.0564494	0.0396603	3	0.0385018	0.291157	0.155658	3	0.0268614	0.314945	0.198439	0	0	0	0	8	0.0746406	0.569697	0.318106	6	0.0566705	0.407721	0.235803	5	0.0482639	0.392909	0.23361	4	0.34969
SRSF4	1	complement(29147743..29181987)	ENSG00000116350	1854	6.78694	48.8201	92.4778	2624	7.69923	51.0279	102.128	1664	5.76042	41.3015	77.8747	1996	5.8123	39.4279	89.837	1968	5.06863	32.9667	78.0514	1823	6.94284	52.5029	94.5883	1420	3.773	44.2378	93.9279	2293	6.40171	39.0048	92.9002	2593	7.17924	54.7958	103.106	2592	7.26493	52.2683	101.867	1866	5.3451	43.5136	87.1834	458	11.8817
MECR	1	complement(29192873..29230942)	ENSG00000116353	357	2.96328	21.3156	17.8072	423	2.81426	18.652	16.4635	549	4.30937	30.8977	25.693	539	3.55891	24.142	24.2596	589	3.4397	22.3721	23.3599	399	3.4456	26.0561	20.7025	240	1.44594	16.9534	15.8751	504	3.19053	19.4395	20.4194	479	3.00713	22.952	19.0466	428	2.72008	19.5699	16.8206	316	2.05245	16.7086	14.7642	197	11.5883
AL590729.1	1	29223933..29224816	ENSG00000237934	3	0.170443	1.22604	0.149641	2	0.0910767	0.603626	0.0778415	1	0.0537272	0.385218	0.0467997	0	0	0	0	1	0.0399723	0.259982	0.0396603	1	0.0591077	0.446982	0.0518861	3	0.123712	1.45051	0.198439	2	0.0866595	0.528005	0.0810294	1	0.0429704	0.327973	0.0397632	1	0.0435001	0.312966	0.0393005	1	0.0444567	0.361916	0.0467221	0	0
PTPRU	1	29236516..29326813	ENSG00000060656	610	2.97191	21.3777	30.4269	759	2.96392	19.6439	29.5409	5536	25.5058	182.874	259.083	6762	26.2062	177.771	304.348	11119	38.113	247.889	440.983	3329	16.8735	127.6	172.729	3212	11.3584	133.175	212.462	10010	37.1936	226.616	405.552	5211	19.2017	146.557	207.206	4741	17.6851	127.237	186.324	3161	12.0506	98.1025	147.688	17	0.586955
LINC01756	1	complement(29329620..29350114)	ENSG00000230523	1	0.0151558	0.109019	0.0498802	0	0	0	0	14	0.200652	1.43865	0.655196	8	0.0964476	0.654256	0.360068	16	0.170608	1.10965	0.634565	5	0.0788378	0.596184	0.25943	7	0.0770034	0.902853	0.463025	19	0.219614	1.33808	0.769779	6	0.0687767	0.524941	0.238579	9	0.104437	0.75138	0.353704	5	0.0592963	0.482723	0.23361	0	0
AC092265.1	1	complement(29708851..29709547)	ENSG00000228176	0	0	0	0	1	0.0523965	0.347267	0.0389208	0	0	0	0	1	0.0520004	0.352746	0.0450085	0	0	0	0	0	0	0	0	0	0	0	0	1	0.0498553	0.303762	0.0405147	1	0.0494419	0.377367	0.0397632	0	0	0	0	0	0	0	0	0	0
MATN1	1	complement(30711277..30723587)	ENSG00000162510	0	0	0	0	3	0.0169953	0.112639	0.116762	3	0.0200515	0.143767	0.140399	3	0.0168668	0.114417	0.135026	7	0.0348087	0.226398	0.277622	6	0.0441191	0.333635	0.311316	4	0.0205202	0.240597	0.264586	11	0.0592938	0.36127	0.445662	1	0.00534565	0.0408008	0.0397632	3	0.0162346	0.116802	0.117901	3	0.0165916	0.13507	0.140166	1	0.0500885
MATN1-AS1	1	30718504..30726827	ENSG00000186056	25	0.202253	1.45485	1.247	30	0.194534	1.28931	1.16762	37	0.283069	2.02957	1.73159	30	0.193063	1.30965	1.35026	52	0.295978	1.92506	2.06233	43	0.361917	2.73688	2.2311	18	0.105697	1.23928	1.19064	33	0.203609	1.24056	1.33699	20	0.122376	0.934039	0.795264	33	0.204409	1.47064	1.29692	25	0.158261	1.28838	1.16805	3	0.171999
LAPTM5	1	complement(30732469..30757820)	ENSG00000162511	77	0.76564	5.50744	3.84077	102	0.81293	5.38783	3.96992	1443	13.5687	97.2857	67.532	512	4.04974	27.4716	23.0444	2211	15.4676	100.602	87.6889	358	3.70342	28.0059	18.5752	444	3.20443	37.5714	29.369	576	4.36802	26.6138	23.3365	219	1.64699	12.5707	8.70814	289	2.20021	15.8296	11.3578	986	7.67168	62.454	46.068	284	20.0125
LINC01778	1	30824228..30834431	ENSG00000223382	0	0	0	0	0	0	0	0	6	0.11222	0.804605	0.280798	4	0.0629312	0.426896	0.180034	14	0.19481	1.26706	0.555244	1	0.0205764	0.155602	0.0518861	2	0.0287109	0.33663	0.132293	4	0.0603352	0.367615	0.162059	2	0.0299174	0.228346	0.0795264	3	0.0454293	0.326846	0.117901	0	0	0	0	0	0
AL445235.1	1	30858158..30860254	ENSG00000235143	0	0	0	0	0	0	0	0	2	0.0352441	0.252696	0.0935994	0	0	0	0	0	0	0	0	0	0	0	0	0	0	0	0	0	0	0	0	0	0	0	0	0	0	0	0	0	0	0	0	0	0
SDC3	1	complement(30869467..30908761)	ENSG00000162512	777	3.5793	25.7468	38.7569	1009	3.72553	24.6916	39.271	7624	33.2122	238.127	356.801	4873	17.8565	121.13	219.327	11128	36.0658	234.574	441.34	1735	8.31502	62.8795	90.0223	2735	9.14468	107.22	180.91	8014	28.155	171.545	324.685	4243	14.783	112.832	168.715	4064	14.3339	103.126	159.717	4398	15.853	129.057	205.484	82	2.67695
PUM1	1	complement(30931506..31065991)	ENSG00000134644	2346	11.535	82.974	117.019	2936	11.5708	76.6876	114.271	2819	13.1075	93.9794	131.928	2896	11.3269	76.8364	130.345	3257	11.267	73.2812	129.174	2683	13.7245	103.787	139.21	2262	8.07263	94.6504	149.623	3249	12.1833	74.2316	131.632	3577	13.3021	101.529	142.233	3597	13.5413	97.4245	141.364	2865	11.0228	89.7352	133.859	304	10.5928
NKAIN1	1	complement(31179745..31239554)	ENSG00000084628	2	0.0217975	0.156795	0.0997603	3	0.026207	0.173691	0.116762	5	0.0515328	0.369484	0.233999	8	0.0693571	0.470486	0.360068	7	0.0536755	0.349109	0.277622	16	0.181419	1.37192	0.830177	3	0.0237319	0.278253	0.198439	6	0.049872	0.303864	0.243088	8	0.0659446	0.503324	0.318106	7	0.0584128	0.420256	0.275103	11	0.0938101	0.763694	0.513943	0	0
SNRNP40	1	complement(31259568..31296782)	ENSG00000060688	1029	8.63146	62.0882	51.3267	1280	8.60594	57.0373	49.8186	773	6.13176	43.964	36.1762	661	4.41056	29.9192	29.7506	723	4.26686	27.7519	28.6744	624	5.44553	41.1799	32.3769	412	2.50842	29.4108	27.2523	718	4.59326	27.9862	29.0896	938	5.95091	45.4205	37.2979	921	5.91508	42.5567	36.1957	679	4.45675	36.2817	31.7243	547	32.5167
ZCCHC17	1	31296982..31364953	ENSG00000121766	543	9.20206	66.1927	27.0849	691	9.38604	62.2075	26.8942	489	7.83665	56.1879	22.8851	576	7.76481	52.6729	25.9249	652	7.77381	50.5614	25.8585	362	6.38234	48.2643	18.7828	375	4.61265	54.0825	24.8049	627	8.10365	49.3745	25.4027	515	6.60092	50.3817	20.4781	523	6.78608	48.8231	20.5541	466	6.17946	50.3061	21.7725	339	40.7131
FABP3	1	complement(31365625..31376850)	ENSG00000121769	71	2.2528	16.205	3.54149	116	2.95014	19.5525	4.51481	73	2.19041	15.705	3.41638	227	5.72947	38.8661	10.2169	91	2.03146	13.2127	3.60909	738	24.3617	184.227	38.2919	83	1.91151	22.4122	5.49015	115	2.78286	16.9556	4.65919	673	16.1507	123.271	26.7606	1472	35.7606	257.283	57.8503	1035	25.6972	209.197	48.3574	8	1.79889
SERINC2	1	31409565..31434680	ENSG00000168528	1444	13.2457	95.2794	72.027	1759	12.9328	85.7141	68.4616	2613	22.6664	162.515	122.288	4637	33.8351	229.521	208.705	4720	30.4614	198.123	187.197	4348	41.4937	313.782	225.601	1129	7.51682	88.1335	74.6793	5234	36.6158	223.095	212.054	4157	28.8402	220.124	165.296	4811	33.7889	243.098	189.075	5813	41.7241	339.669	271.595	75	4.87548
LINC01225	1	31500085..31509648	ENSG00000260386	0	0	0	0	1	0.0097875	0.0648683	0.0389208	0	0	0	0	0	0	0	0	0	0	0	0	0	0	0	0	0	0	0	0	0	0	0	0	0	0	0	0	0	0	0	0	0	0	0	0	0	0
LINC01226	1	31506226..31583306	ENSG00000284543	0	0	0	0	0	0	0	0	1	0.00472754	0.0338959	0.0467997	0	0	0	0	0	0	0	0	0	0	0	0	0	0	0	0	0	0	0	0	0	0	0	0	0	0	0	0	0	0	0	0	0	0
TINAGL1	1	31576485..31587686	ENSG00000142910	310	1.91099	13.7462	15.4629	341	1.68488	11.1668	13.272	17	0.0991019	0.710549	0.795595	20	0.0980731	0.665282	0.900171	108	0.468405	3.04654	4.28331	1	0.00641332	0.0484985	0.0518861	7	0.0313205	0.367227	0.463025	36	0.169249	1.03121	1.45853	9	0.0419615	0.320272	0.357869	12	0.0566383	0.40749	0.471606	7	0.0337656	0.27488	0.327055	1133	49.4967
HCRTR1	1	31617686..31632518	ENSG00000121764	3	0.0381798	0.274637	0.149641	3	0.0306022	0.202821	0.116762	6	0.0722104	0.51774	0.280798	2	0.0202472	0.137348	0.0900171	1	0.00895391	0.0582369	0.0396603	6	0.0794419	0.600752	0.311316	2	0.0184746	0.216612	0.132293	1	0.00970599	0.0591374	0.0405147	3	0.0288765	0.220401	0.11929	0	0	0	0	1	0.00995845	0.0810702	0.0467221	1	0.0901907
PEF1	1	complement(31629862..31644896)	ENSG00000162517	827	12.0892	86.9607	41.2509	922	10.803	71.5984	35.8849	802	11.0867	79.4905	37.5334	731	8.50028	57.6619	32.9012	788	8.10437	52.7114	31.2523	573	8.71432	65.8991	29.7307	480	5.09293	59.7137	31.7503	763	8.50638	51.8283	30.9127	786	8.69014	66.3278	31.2539	772	8.64056	62.1654	30.34	691	7.90406	64.3457	32.285	558	57.8064
AC114488.2	1	31644049..31660162	ENSG00000235790	5	0.0734536	0.52837	0.249401	4	0.0471001	0.312164	0.155683	8	0.11114	0.796859	0.374398	5	0.05843	0.396362	0.225043	10	0.103358	0.672247	0.396603	1	0.0152837	0.115578	0.0518861	0	0	0	0	7	0.0784276	0.477849	0.283603	1	0.011111	0.0848054	0.0397632	3	0.033744	0.242774	0.117901	1	0.0114954	0.093582	0.0467221	1	0.10411
AC114488.3	1	31644694..31649371	ENSG00000264078	1	0.0678221	0.487861	0.0498802	2	0.108723	0.720578	0.0778415	0	0	0	0	0	0	0	0	0	0	0	0	0	0	0	0	1	0.0492272	0.577181	0.0661464	1	0.0517249	0.315153	0.0405147	0	0	0	0	2	0.103856	0.747206	0.078601	0	0	0	0	0	0
COL16A1	1	complement(31652247..31704319)	ENSG00000084636	886	3.11181	22.384	44.1938	1224	3.44572	22.8371	47.639	1201	3.98896	28.6003	56.2064	1179	3.29395	22.3446	53.0651	1334	3.29637	21.4398	52.9068	382	1.39582	10.5554	19.8205	441	1.12422	13.1813	29.1706	1183	3.16878	19.307	47.9289	245	0.650815	4.96737	9.74199	268	0.720687	5.18506	10.5325	811	2.22885	18.1447	37.8916	2	0.0497805
ADGRB2	1	complement(31727117..31764893)	ENSG00000121753	67	0.281222	2.0229	3.34197	74	0.248958	1.65001	2.88014	206	0.817671	5.8626	9.64074	557	1.85974	12.6156	25.0698	248	0.732365	4.76335	9.83575	239	1.04366	7.89232	12.4008	317	0.965757	11.3233	20.9684	694	2.22158	13.5358	28.1172	212	0.673011	5.13678	8.4298	204	0.655597	4.71676	8.0173	316	1.03787	8.44911	14.7642	5	0.148729
AL354919.2	1	31789130..31791322	ENSG00000254545	1	0.0606231	0.436077	0.0498802	4	0.194365	1.28818	0.155683	2	0.114658	0.822085	0.0935994	0	0	0	0	1	0.042652	0.277411	0.0396603	0	0	0	0	0	0	0	0	2	0.092469	0.563402	0.0810294	0	0	0	0	0	0	0	0	0	0	0	0	2	0.859247
SPOCD1	1	complement(31790422..31816051)	ENSG00000134668	906	4.16295	29.9451	45.1914	1169	4.30533	28.5343	45.4984	481	2.09004	14.9853	22.5107	361	1.31948	8.95075	16.2481	401	1.29634	8.43147	15.9038	241	1.15206	8.71208	12.5045	269	0.897137	10.5188	17.7934	748	2.62121	15.9707	30.305	303	1.053	8.03704	12.0483	270	0.94988	6.83401	10.6111	155	0.557294	4.53684	7.24192	249	8.10815
AL354919.1	1	complement(31842019..31855568)	ENSG00000203620	0	0	0	0	0	0	0	0	1	0.0136401	0.0977979	0.0467997	1	0.0114737	0.0778324	0.0450085	0	0	0	0	0	0	0	0	0	0	0	0	0	0	0	0	2	0.0218184	0.16653	0.0795264	0	0	0	0	0	0	0	0	0	0
AL136115.2	1	complement(31851913..31921841)	ENSG00000269967	8	0.443674	3.19146	0.399041	5	0.222261	1.47307	0.194604	7	0.367121	2.63221	0.327598	4	0.176465	1.19705	0.180034	10	0.390189	2.53782	0.396603	3	0.173094	1.30896	0.155658	2	0.0805078	0.943942	0.132293	3	0.126889	0.773118	0.121544	11	0.461401	3.52166	0.437395	5	0.212313	1.52751	0.196502	1	0.0433964	0.353284	0.0467221	0	0
PTP4A2	1	complement(31906421..31944856)	ENSG00000184007	5195	25.1706	181.058	259.127	7046	27.3634	181.355	274.236	4033	18.4788	132.491	188.743	6087	23.4604	159.144	273.967	7147	24.3631	158.459	283.452	3939	19.8555	150.15	204.379	3464	12.182	142.832	229.131	6422	23.7305	144.587	260.185	6081	22.2841	170.084	241.8	6182	22.9334	164.997	242.956	5055	19.165	156.019	236.18	507	17.4087
AL136115.1	1	31933020..31933975	ENSG00000228634	6	0.37781	2.71768	0.299281	5	0.252355	1.67252	0.194604	6	0.357281	2.56166	0.280798	3	0.150268	1.01935	0.135026	4	0.177208	1.15257	0.158641	10	0.655101	4.95398	0.518861	3	0.137112	1.60762	0.198439	4	0.192092	1.17039	0.162059	10	0.476249	3.63498	0.397632	6	0.289271	2.08119	0.235803	7	0.344905	2.80782	0.327055	0	0
KHDRBS1	1	32013829..32060850	ENSG00000121774	4094	37.1456	267.198	204.209	5404	39.3002	260.469	210.328	3565	30.5884	219.315	166.841	3366	24.2939	164.799	151.499	3379	21.57	140.292	134.012	3915	36.9554	279.463	203.134	2115	13.9285	163.309	139.9	3182	22.0185	134.156	128.918	5044	34.6136	264.19	200.566	4836	33.5953	241.705	190.057	3389	24.0609	195.876	158.341	923	59.3487
AL445248.1	1	complement(32052291..32073474)	ENSG00000203325	2	0.104342	0.750556	0.0997603	5	0.209082	1.38573	0.194604	2	0.0986722	0.707468	0.0935994	1	0.0415003	0.281519	0.0450085	4	0.146821	0.954936	0.158641	6	0.325661	2.4627	0.311316	0	0	0	0	4	0.159153	0.969702	0.162059	2	0.0789169	0.602336	0.0795264	3	0.119834	0.862161	0.117901	1	0.0408233	0.332336	0.0467221	0	0
TMEM39B	1	32072031..32102866	ENSG00000121775	313	3.61333	25.9916	15.6125	406	3.75672	24.8983	15.8018	233	2.54364	18.2376	10.9043	220	2.02027	13.7046	9.90188	275	2.23356	14.5272	10.9066	233	2.79837	21.1618	12.0895	188	1.57527	18.4698	12.4355	237	2.0866	12.7134	9.60198	338	2.95115	22.5248	13.44	300	2.65165	19.0776	11.7901	254	2.29444	18.6787	11.8674	376	30.761
KPNA6	1	32108038..32176568	ENSG00000025800	4062	17.6787	127.167	202.613	5152	17.9724	119.115	200.52	3580	14.7343	105.643	167.543	3702	12.8165	86.9414	166.622	4539	13.8986	90.3977	180.018	3145	14.2403	107.687	163.182	2492	7.87214	92.2996	164.837	4440	14.7374	89.7933	179.885	4154	13.6738	104.366	165.176	4461	14.8654	106.95	175.319	3741	12.7403	103.717	174.787	849	26.186
AL049795.2	1	32170733..32176568	ENSG00000250135	0	0	0	0	2	0.0782413	0.518557	0.0778415	0	0	0	0	0	0	0	0	0	0	0	0	0	0	0	0	0	0	0	0	0	0	0	0	0	0	0	0	0	0	0	0	0	0	0	0	0	0
TXLNA	1	32179686..32198285	ENSG00000084652	3453	22.0284	158.456	172.236	4467	22.8414	151.385	173.859	2893	17.4531	125.137	135.392	2339	11.8697	80.5187	105.275	3020	13.5549	88.1617	119.774	1740	11.5484	87.331	90.2818	2008	9.29789	109.016	132.822	3313	16.1189	98.2107	134.225	3017	14.5571	111.107	119.966	2581	12.6069	90.7014	101.435	3268	16.3136	132.806	152.688	1568	70.8896
CCDC28B	1	32200386..32205387	ENSG00000160050	73	0.843324	6.06624	3.64125	89	0.824102	5.46187	3.46395	128	1.39836	10.0261	5.99036	134	1.2314	8.35326	6.03114	115	0.934696	6.07933	4.56093	104	1.24995	9.45229	5.39615	82	0.687574	8.06169	5.42401	108	0.951532	5.79756	4.37559	139	1.2145	9.26973	5.52709	158	1.39753	10.0547	6.20948	107	0.967242	7.87417	4.99926	79	6.46768
AL049795.1	1	complement(32204769..32206814)	ENSG00000224066	10	0.239901	1.72567	0.498802	3	0.0576864	0.382326	0.116762	11	0.249553	1.78926	0.514797	2	0.0381668	0.258906	0.0900171	6	0.101271	0.658673	0.237962	16	0.399337	3.01985	0.830177	7	0.121889	1.42913	0.463025	3	0.0548886	0.334429	0.121544	7	0.127011	0.969419	0.278343	3	0.0551044	0.396454	0.117901	8	0.150177	1.22257	0.373777	0	0
IQCC	1	32205661..32208687	ENSG00000160051	74	0.972172	6.99307	3.69113	132	1.38997	9.21224	5.13754	61	0.75784	5.43363	2.85478	57	0.595675	4.04078	2.56549	58	0.536093	3.48679	2.3003	91	1.24377	9.40556	4.72163	52	0.495848	5.81374	3.43961	56	0.561083	3.41861	2.26882	112	1.11286	8.49395	4.45348	80	0.804699	5.78949	3.14404	84	0.863516	7.02975	3.92465	29	2.69997
DCDC2B	1	32209094..32216196	ENSG00000222046	21	0.365782	2.63116	1.04748	27	0.376952	2.49831	1.05086	20	0.329435	2.36201	0.935994	15	0.207835	1.40985	0.675128	11	0.134802	0.876763	0.436263	29	0.525518	3.97405	1.5047	14	0.176997	2.07526	0.92605	11	0.146125	0.89032	0.445662	36	0.474261	3.61981	1.43148	31	0.413425	2.97443	1.21831	22	0.299851	2.44104	1.02789	1	0.123439
TMEM234	1	complement(32214472..32222359)	ENSG00000160055	214	1.95091	14.0334	10.6744	251	1.83407	12.1556	9.76911	225	1.93973	13.9077	10.5299	202	1.46486	9.93696	9.09172	238	1.52651	9.92855	9.43915	253	2.39955	18.1458	13.1272	155	1.02562	12.0253	10.2527	227	1.57825	9.61609	9.19684	244	1.68238	12.8408	9.70222	238	1.66124	11.9519	9.35351	243	1.73344	14.1117	11.3535	47	3.03648
EIF3I	1	32221928..32231604	ENSG00000084623	2723	51.3891	369.655	135.824	3375	51.0524	338.358	131.358	3156	56.3245	403.84	147.7	2987	44.8417	304.185	134.44	3161	41.971	272.982	125.366	2069	40.6229	307.196	107.352	1594	21.8346	256.007	105.437	2891	41.6102	253.526	117.128	2664	38.025	290.227	105.929	2527	36.5141	262.705	99.3123	1982	29.2689	238.274	92.6032	1283	171.593
MTMR9LP	1	complement(32231658..32241620)	ENSG00000220785	22	0.241878	1.73989	1.09736	35	0.308433	2.04419	1.36223	88	0.914942	6.56002	4.11837	71	0.620949	4.21223	3.19561	49	0.379028	2.46522	1.94335	55	0.629105	4.75739	2.85373	48	0.383044	4.49113	3.17503	26	0.21801	1.3283	1.05338	47	0.390826	2.983	1.86887	61	0.513495	3.69439	2.39733	60	0.516185	4.20218	2.80332	20	1.55831
FAM167B	1	32247233..32248856	ENSG00000183615	4	0.139122	1.00074	0.199521	2	0.0557553	0.369527	0.0778415	1	0.0328907	0.235823	0.0467997	1	0.0276669	0.187679	0.0450085	0	0	0	0	2	0.0723691	0.547267	0.103772	2	0.0504894	0.59198	0.132293	2	0.0530511	0.323234	0.0810294	5	0.131528	1.00389	0.198816	0	0	0	0	0	0	0	0	16	3.94372
HDAC1	1	32292086..32333635	ENSG00000116478	1165	9.57005	68.8398	58.1104	1328	8.74391	57.9517	51.6868	979	7.60515	54.528	45.8169	823	5.37789	36.4811	37.042	1042	6.02223	39.169	41.326	626	5.34994	40.4571	32.4807	609	3.63111	42.5742	40.2832	536	3.358	20.4599	21.7159	1089	6.76594	51.6413	43.3021	1059	6.66065	47.9207	41.6192	790	5.07803	41.3395	36.9104	167	9.72198
MARCKSL1	1	complement(32333832..32336379)	ENSG00000175130	242	4.63697	33.3549	12.071	348	5.34463	35.4224	13.5444	1029	18.6454	133.685	48.1569	1230	18.7477	127.176	55.3605	705	9.50406	61.8151	27.9605	1496	29.822	225.519	77.6216	592	8.23331	96.5343	39.1587	837	12.2313	74.5238	33.9108	1854	26.8683	205.073	73.721	1742	25.5564	183.868	68.4614	880	13.1942	107.412	41.1154	1731	235.053
AL109945.1	1	complement(32349194..32350663)	ENSG00000233775	0	0	0	0	1	0.0379818	0.25173	0.0389208	1	0.0448118	0.321295	0.0467997	1	0.0376946	0.255703	0.0450085	0	0	0	0	3	0.147898	1.11843	0.155658	0	0	0	0	0	0	0	0	1	0.03584	0.27355	0.0397632	3	0.108845	0.783098	0.117901	3	0.111239	0.905579	0.140166	0	0
TSSK3	1	32351521..32364312	ENSG00000162526	13	0.193158	1.38944	0.648442	17	0.20246	1.34183	0.661653	15	0.210765	1.51116	0.701996	20	0.236387	1.60354	0.900171	19	0.198621	1.29184	0.753545	25	0.386453	2.92242	1.29715	8	0.0862768	1.01158	0.529171	10	0.113318	0.690431	0.405147	18	0.202281	1.54391	0.715738	22	0.250279	1.80066	0.86461	20	0.23253	1.893	0.934442	6	0.631788
FAM229A	1	complement(32361270..32364278)	ENSG00000225828	52	0.595023	4.28015	2.59377	66	0.605332	4.01194	2.56877	100	1.0821	7.75852	4.67997	77	0.700881	4.75445	3.46566	90	0.724559	4.71258	3.56943	151	1.7976	13.5938	7.8348	72	0.597994	7.01138	4.76254	79	0.689422	4.20056	3.20066	89	0.770251	5.87896	3.53893	89	0.779745	5.60995	3.49774	85	0.761077	6.19582	3.97138	2	0.162185
BSDC1	1	complement(32365103..32394731)	ENSG00000160058	710	3.68582	26.513	35.4149	834	3.47025	22.9997	32.4599	1116	5.47869	39.2815	52.2285	1334	5.50877	37.369	60.0414	1425	5.20465	33.8514	56.5159	1083	5.84912	44.232	56.1926	791	2.98048	34.9456	52.3218	1425	5.64181	34.3748	57.7334	1088	4.27185	32.6051	43.2624	1213	4.82135	34.6877	47.6715	1118	4.54148	36.9715	52.2353	214	7.87298
LRRC37A12P	1	complement(32423214..32426789)	ENSG00000229259	0	0	0	0	1	0.0144883	0.0960238	0.0389208	0	0	0	0	0	0	0	0	0	0	0	0	0	0	0	0	0	0	0	0	0	0	0	0	0	0	0	0	0	0	0	0	0	0	0	0	0	0
AL033529.1	1	32465057..32600792	ENSG00000254553	0	0	0	0	0	0	0	0	0	0	0	0	0	0	0	0	3	0.019934	0.129652	0.118981	0	0	0	0	0	0	0	0	0	0	0	0	0	0	0	0	0	0	0	0	0	0	0	0	0	0
ZBTB8B	1	32465069..32496686	ENSG00000273274	0	0	0	0	0	0	0	0	1	0.00239876	0.0171988	0.0467997	3	0.00605334	0.041063	0.135026	2	0.00356929	0.0232149	0.0793206	5	0.0131949	0.0997821	0.25943	1	0.00184113	0.0215869	0.0661464	0	0	0	0	4	0.00767401	0.0585721	0.159053	3	0.00582645	0.041919	0.117901	4	0.00793945	0.0646338	0.186888	1	0.0179763
ZBTB8A	1	32539427..32605939	ENSG00000160062	316	1.45403	10.4592	15.7621	383	1.41255	9.36192	14.9066	332	1.44464	10.3579	15.5375	257	0.940681	6.38114	11.5672	333	1.07803	7.01159	13.2069	349	1.6707	12.6341	18.1082	236	0.788192	9.24142	15.6106	339	1.18964	7.2483	13.7345	476	1.65655	12.6437	18.9273	455	1.60299	11.5328	17.8817	305	1.09816	8.93995	14.2502	54	1.76088
ZBTB8OS	1	complement(32600172..32650903)	ENSG00000176261	242	2.23116	16.0493	12.071	354	2.616	17.338	13.7779	276	2.40636	17.2533	12.9167	308	2.25886	15.323	13.8626	391	2.53625	16.496	15.5072	257	2.4651	18.6415	13.3347	188	1.25807	14.7507	12.4355	349	2.45396	14.9517	14.1396	326	2.27323	17.3505	12.9628	336	2.37185	17.0645	13.205	281	2.02722	16.5033	13.1289	72	4.70432
RBBP4	1	32651142..32686211	ENSG00000162521	3203	11.0108	79.2035	159.766	4260	11.7379	77.7951	165.802	3584	11.6511	83.5371	167.73	4321	11.816	80.1542	194.482	3809	9.21244	59.9183	151.066	4744	16.9666	128.304	246.148	2599	6.48489	76.0343	171.915	3846	10.0832	61.4359	155.82	5892	15.3192	116.925	234.285	6110	16.0819	115.702	240.126	3872	10.4154	84.7905	180.908	1030	25.0928
SYNC	1	complement(32680360..32703596)	ENSG00000162520	737	6.88063	49.4941	36.7617	1051	7.86471	52.1247	40.9057	1307	11.5391	82.7342	61.1672	2028	15.0609	102.166	91.2773	1770	11.6261	75.6171	70.1987	2434	23.6411	178.778	126.291	777	5.26521	61.7337	51.3958	2364	16.832	102.555	95.7767	1459	10.3021	78.6315	58.0145	2257	16.1333	116.073	88.7012	1542	11.2648	91.7053	72.0454	19	1.25708
AC114489.1	1	complement(32717734..32725237)	ENSG00000224409	0	0	0	0	0	0	0	0	1	0.0779385	0.55881	0.0467997	0	0	0	0	0	0	0	0	0	0	0	0	0	0	0	0	1	0.0628555	0.382971	0.0405147	0	0	0	0	0	0	0	0	0	0	0	0	0	0
KIAA1522	1	32741885..32774970	ENSG00000162522	453	2.4723	17.7838	22.5957	517	2.26158	14.989	20.122	935	4.82559	34.5989	43.7577	459	1.99268	13.5174	20.6589	584	2.24241	14.5848	23.1616	759	4.30953	32.5894	39.3815	379	1.50133	17.6028	25.0695	512	2.13108	12.9844	20.7435	742	3.06279	23.3769	29.5043	909	3.79838	27.3278	35.7241	746	3.18582	25.9352	34.8547	107	4.13843
YARS	1	complement(32775237..32818153)	ENSG00000134684	2234	8.85619	63.7048	111.432	3065	9.73898	64.5467	119.292	1831	6.86418	49.2153	85.6903	1674	5.27889	35.8095	75.3443	1909	5.3244	34.6303	75.7115	1677	6.91645	52.3033	87.0129	1015	2.92054	34.2429	67.1386	1947	5.88651	35.8657	78.8821	1903	5.70577	43.5495	75.6694	1963	5.95822	42.867	77.1468	1681	5.21448	42.4503	78.5398	1051	29.5268
S100PBP	1	32816767..32858879	ENSG00000116497	551	1.95101	14.0341	27.484	716	2.03208	13.4679	27.8673	590	1.97559	14.1647	27.6118	574	1.61675	10.9673	25.8349	584	1.45486	9.46252	23.1616	564	2.07766	15.7116	29.2637	460	1.18222	13.8614	30.4273	622	1.67968	10.2341	25.2001	798	2.13709	16.3114	31.731	737	1.99806	14.3752	28.9645	596	1.65133	13.4432	27.8464	77	1.93218
FNDC5	1	complement(32862268..32872482)	ENSG00000160097	192	1.99123	14.3234	9.57699	250	2.07817	13.7734	9.73019	412	4.04069	28.9712	19.2815	1582	13.0512	88.5334	71.2035	1516	11.0617	71.946	60.125	2140	23.0899	174.609	111.036	531	3.99714	46.8658	35.1237	1262	9.98179	60.8178	51.1296	1633	12.8091	97.766	64.9333	2513	19.9547	143.566	98.7621	2252	18.2755	148.778	105.218	0	0
HPCA	1	32885994..32898441	ENSG00000121905	0	0	0	0	1	0.0131057	0.0868603	0.0389208	0	0	0	0	5	0.0650331	0.441154	0.225043	3	0.0345115	0.224465	0.118981	0	0	0	0	5	0.0593397	0.695748	0.330732	4	0.0498803	0.303915	0.162059	2	0.0247334	0.188778	0.0795264	3	0.0375573	0.27021	0.117901	4	0.0511777	0.41663	0.186888	0	0
TMEM54	1	complement(32894594..32901438)	ENSG00000121900	136	3.12451	22.4754	6.7837	137	2.5228	16.7203	5.33214	231	5.0187	35.9835	10.8107	338	6.17707	41.9024	15.2129	168	2.71552	17.6619	6.66293	62	1.48191	11.2064	3.21694	86	1.43409	16.8144	5.68859	197	3.45173	21.031	7.9814	157	2.72806	20.822	6.24282	130	2.28675	16.4522	5.10906	143	2.57074	20.928	6.68126	98	15.9558
RNF19B	1	complement(32936445..32964685)	ENSG00000116514	260	3.24299	23.3276	12.9688	349	3.48913	23.1248	13.5833	228	2.68933	19.2822	10.6703	201	1.9943	13.5284	9.04672	275	2.41327	15.6961	10.9066	291	3.77617	28.556	15.0988	161	1.45758	17.0899	10.6496	227	2.15936	13.1567	9.19684	317	2.9905	22.8251	12.6049	405	3.86776	27.827	15.9167	302	2.94753	23.9954	14.1101	66	5.83399
AL355864.2	1	32986952..32988233	ENSG00000239670	1	0.0377226	0.271348	0.0498802	1	0.0302358	0.200393	0.0389208	4	0.142692	1.02308	0.187199	0	0	0	0	2	0.0530802	0.345237	0.0793206	5	0.196227	1.4839	0.25943	0	0	0	0	3	0.086308	0.525864	0.121544	0	0	0	0	0	0	0	0	1	0.0295176	0.240299	0.0467221	0	0
AL020995.1	1	32987075..33032469	ENSG00000236065	16	0.310044	2.23022	0.798083	23	0.357232	2.36761	0.895177	11	0.201573	1.44526	0.514797	11	0.169558	1.15021	0.495094	15	0.204501	1.33009	0.594904	30	0.604799	4.57358	1.55658	8	0.112519	1.31927	0.529171	11	0.162564	0.990481	0.445662	17	0.249152	1.90166	0.675975	12	0.17804	1.28092	0.471606	9	0.136466	1.11095	0.420499	1	0.137326
AK2	1	complement(33007940..33080996)	ENSG00000004455	2139	12.159	87.4624	106.694	2877	13.1082	86.8771	111.975	1816	9.76198	69.9922	84.9883	1629	7.36597	49.9673	73.3189	2440	9.75834	63.4689	96.7711	2163	12.7917	96.7329	112.23	1364	5.62773	65.9843	90.2237	2364	10.2485	62.4429	95.7767	2442	10.4989	80.133	97.1018	2919	12.7043	91.4026	114.718	2369	10.5373	85.7827	110.685	555	22.3577
AZIN2	1	33081104..33120530	ENSG00000142920	73	0.362325	2.60629	3.64125	101	0.401805	2.66303	3.931	162	0.760373	5.45178	7.58155	190	0.750156	5.08871	8.55162	248	0.866019	5.63265	9.83575	758	3.91409	29.599	39.3296	76	0.273793	3.21018	5.02713	198	0.749494	4.56657	8.02191	265	0.994793	7.59279	10.5373	395	1.50108	10.7997	15.5237	223	0.866083	7.05065	10.419	7	0.24622
TRIM62	1	complement(33145402..33182059)	ENSG00000116525	288	2.57151	18.4975	14.3655	341	2.44045	16.1745	13.272	286	2.4149	17.3145	13.3847	413	2.93339	19.8987	18.5885	453	2.84574	18.5089	17.9661	290	2.69389	20.3716	15.047	248	1.60724	18.8447	16.4043	484	3.29586	20.0813	19.6091	346	2.3366	17.8342	13.7581	345	2.35856	16.9689	13.5587	466	3.25583	26.5052	21.7725	17	1.07571
AL662907.3	1	33194788..33200353	ENSG00000284721	2	0.0334408	0.240548	0.0997603	0	0	0	0	0	0	0	0	2	0.0266011	0.18045	0.0900171	0	0	0	0	0	0	0	0	0	0	0	0	0	0	0	0	1	0.0126462	0.0965222	0.0397632	0	0	0	0	0	0	0	0	0	0
ZNF362	1	33256545..33300719	ENSG00000160094	288	2.81469	20.2468	14.3655	400	3.13341	20.7672	15.5683	384	3.549	25.4459	17.9711	690	5.36427	36.3887	31.0559	760	5.2258	33.9889	30.1418	625	6.35484	48.0563	32.4288	448	3.17797	37.2612	29.6336	655	4.88211	29.7461	26.5371	846	6.25346	47.7297	33.6397	897	6.71217	48.2913	35.2525	638	4.87908	39.7199	29.8087	91	6.30274
A3GALT2	1	complement(33306766..33321098)	ENSG00000184389	1	0.0318227	0.228909	0.0498802	1	0.0255068	0.169051	0.0389208	3	0.0902807	0.647302	0.140399	2	0.0506279	0.343436	0.0900171	0	0	0	0	1	0.0331073	0.250362	0.0518861	1	0.0230978	0.270818	0.0661464	1	0.0242697	0.147872	0.0405147	2	0.048137	0.367407	0.0795264	1	0.0243652	0.175298	0.0393005	2	0.049802	0.40543	0.0934442	0	0
AL513327.1	1	33307348..33349245	ENSG00000225313	169	1.37029	9.85687	8.42975	254	1.65075	10.9406	9.88587	177	1.35718	9.73081	8.28355	139	0.896531	6.08165	6.25619	172	0.981197	6.38178	6.82157	179	1.50996	11.4186	9.28761	163	0.959287	11.2475	10.7819	212	1.31096	7.98754	8.58912	269	1.64965	12.591	10.6963	161	0.999505	7.19104	6.32738	199	1.26258	10.2785	9.29769	0	0
PHC2	1	complement(33323623..33431052)	ENSG00000134686	4014	26.2662	188.939	200.219	4985	26.1459	173.286	194.02	3531	21.8501	156.663	165.25	3749	19.5145	132.378	168.737	5747	26.4583	172.086	227.928	2866	19.5111	147.546	148.705	4012	19.0552	223.42	265.379	6000	29.9432	182.44	243.088	5647	27.9479	213.313	224.543	4887	24.4847	176.157	192.061	4430	22.6831	184.66	206.979	216	10.0167
AL513327.2	1	33350352..33363245	ENSG00000233246	2	0.132876	0.95581	0.0997603	0	0	0	0	0	0	0	0	0	0	0	0	1	0.0467431	0.30402	0.0396603	1	0.0691199	0.522695	0.0518861	0	0	0	0	3	0.152008	0.926164	0.121544	1	0.0502491	0.383528	0.0397632	1	0.0508685	0.365978	0.0393005	0	0	0	0	0	0
ZSCAN20	1	33472645..33496507	ENSG00000121903	139	0.852504	6.13227	6.93334	197	0.968428	6.41841	7.66739	196	1.13677	8.15054	9.17274	195	0.951348	6.4535	8.77666	175	0.755128	4.91141	6.94055	171	1.0911	8.25106	8.87252	128	0.569804	6.68086	8.46674	230	1.07581	6.5548	9.31838	238	1.104	8.42634	9.46365	215	1.00961	7.26372	8.4496	183	0.878238	7.1496	8.55014	9	0.391178
CSMD2	1	complement(33513999..34165842)	ENSG00000121904	0	0	0	0	0	0	0	0	1	0.00169553	0.0121567	0.0467997	2	0.00285247	0.0193499	0.0900171	2	0.0025229	0.0164091	0.0793206	4	0.00746131	0.0564236	0.207544	3	0.00390412	0.0457752	0.198439	2	0.00273481	0.0166628	0.0810294	0	0	0	0	1	0.00137278	0.0098766	0.0393005	1	0.00140297	0.0114214	0.0467221	0	0
SMIM12	1	complement(34712737..34859816)	ENSG00000163866	835	3.35967	24.167	41.6499	1054	3.39915	22.5284	41.0225	547	2.0813	14.9227	25.5994	554	1.77314	12.0282	24.9347	753	2.1316	13.8641	29.8642	451	1.88788	14.2764	23.4006	365	1.06595	12.4981	24.1434	755	2.31678	14.1159	30.5886	662	2.01456	15.3762	26.3232	652	2.00859	14.451	25.6239	511	1.60883	13.0973	23.875	353	10.0655
GJB5	1	34755047..34758512	ENSG00000189280	0	0	0	0	1	0.0192572	0.12763	0.0389208	0	0	0	0	0	0	0	0	0	0	0	0	0	0	0	0	1	0.0174384	0.204463	0.0661464	0	0	0	0	0	0	0	0	1	0.0183952	0.132346	0.0393005	0	0	0	0	0	0
GJB4	1	34759741..34763724	ENSG00000189433	0	0	0	0	0	0	0	0	0	0	0	0	0	0	0	0	0	0	0	0	1	0.0119256	0.0901834	0.0518861	0	0	0	0	0	0	0	0	0	0	0	0	1	0.0087766	0.0631442	0.0393005	0	0	0	0	0	0
AL121988.1	1	complement(34761426..34788097)	ENSG00000255811	0	0	0	0	0	0	0	0	0	0	0	0	0	0	0	0	0	0	0	0	0	0	0	0	0	0	0	0	0	0	0	0	1	0.043968	0.335587	0.0397632	0	0	0	0	0	0	0	0	0	0
GJB3	1	34781189..34786369	ENSG00000188910	2	0.0272766	0.196207	0.0997603	2	0.021863	0.144901	0.0778415	1	0.0128972	0.0924717	0.0467997	0	0	0	0	0	0	0	0	1	0.0141888	0.107298	0.0518861	2	0.0197981	0.23213	0.132293	0	0	0	0	2	0.0206301	0.15746	0.0795264	0	0	0	0	1	0.0106719	0.0868779	0.0467221	0	0
GJA4	1	34792998..34795747	ENSG00000187513	2	0.0379203	0.27277	0.0997603	0	0	0	0	4	0.0717198	0.514222	0.187199	0	0	0	0	3	0.0400188	0.260285	0.118981	2	0.0394511	0.298335	0.103772	0	0	0	0	0	0	0	0	2	0.0286803	0.218904	0.0795264	3	0.0435508	0.31333	0.117901	2	0.0296723	0.241558	0.0934442	115	15.4522
AL122010.1	1	34850694..34851555	ENSG00000230163	17	0.768651	5.5291	0.847963	24	0.869782	5.76463	0.934098	9	0.384821	2.75912	0.421197	10	0.359669	2.43983	0.450085	17	0.540792	3.51735	0.674225	10	0.470399	3.55723	0.518861	6	0.196909	2.30872	0.396878	17	0.586215	3.57173	0.68875	10	0.341973	2.61012	0.397632	8	0.276951	1.99255	0.314404	8	0.283041	2.3042	0.373777	17	5.44727
DLGAP3	1	complement(34865436..34929585)	ENSG00000116544	0	0	0	0	2	0.0131222	0.0869695	0.0778415	2	0.0154819	0.111003	0.0935994	2	0.013023	0.0883418	0.0900171	1	0.00575914	0.0374579	0.0396603	1	0.00851615	0.0644005	0.0518861	1	0.00594143	0.0696623	0.0661464	1	0.00624288	0.0380371	0.0405147	0	0	0	0	0	0	0	0	0	0	0	0	0	0
AC114490.3	1	complement(34974356..34985313)	ENSG00000284773	32	0.329354	2.36913	1.59617	56	0.461977	3.06183	2.17956	50	0.486654	3.48925	2.33999	33	0.270178	1.83276	1.48528	44	0.318616	2.0723	1.74505	64	0.685299	5.18234	3.32071	41	0.306289	3.59119	2.712	49	0.384625	2.34347	1.98522	36	0.280238	2.13893	1.43148	26	0.204889	1.4741	1.02181	49	0.394629	3.21262	2.28938	2	0.145879
AC114490.1	1	complement(34975699..34978706)	ENSG00000241014	18	0.310537	2.23377	0.897843	12	0.165936	1.09977	0.467049	41	0.6689	4.79593	1.91879	31	0.425428	2.8859	1.39526	48	0.582617	3.78938	1.90369	46	0.825629	6.24354	2.38676	23	0.288006	3.37683	1.52137	11	0.144731	0.881827	0.445662	28	0.365351	2.78856	1.11337	26	0.343436	2.47089	1.02181	20	0.269992	2.19796	0.934442	0	0
AC114490.2	1	complement(34981533..35031741)	ENSG00000271741	71	0.745846	5.36506	3.54149	165	1.38929	9.20778	6.42192	65	0.645715	4.6297	3.04198	145	1.21166	8.21937	6.52624	185	1.3673	8.89301	7.33715	66	0.721309	5.45465	3.42448	108	0.823471	9.65507	7.14381	151	1.20975	7.37086	6.11772	79	0.627668	4.7907	3.14129	93	0.748008	5.38162	3.65494	92	0.756238	6.15642	4.29843	10	0.744459
TMEM35B	1	complement(34981535..34985353)	ENSG00000243749	134	4.73136	34.0339	6.68394	158	4.47155	29.6359	6.14948	200	6.67803	47.8807	9.35994	177	4.97139	33.7236	7.96651	293	7.27864	47.3408	11.6205	97	3.5632	26.9455	5.03295	133	3.40853	39.9645	8.79747	220	5.92424	36.0956	8.91323	177	4.72679	36.0774	7.03809	155	4.1903	30.1476	6.09157	211	5.82967	47.4584	9.85836	96	24.0216
ZMYM6	1	complement(34986165..35031968)	ENSG00000163867	470	1.59532	11.4755	23.4437	659	1.79289	11.8827	25.6488	551	1.76863	12.6809	25.7866	455	1.22852	8.33373	20.4789	578	1.38031	8.97765	22.9236	444	1.5679	11.8567	23.0374	347	0.854893	10.0235	22.9528	479	1.23997	7.555	19.4065	506	1.29901	9.9147	20.1202	466	1.21106	8.71312	18.314	438	1.16333	9.47048	20.4643	35	0.841912
ZMYM1	1	35032172..35115859	ENSG00000197056	531	3.31159	23.8211	26.4864	697	3.48413	23.0916	27.1278	478	2.81907	20.2124	22.3703	383	1.90005	12.889	17.2383	395	1.73317	11.2726	15.6658	279	1.81023	13.6892	14.4762	290	1.31273	15.3915	19.1825	365	1.73605	10.5776	14.7879	529	2.49522	19.0449	21.0347	398	1.90045	13.673	15.6416	367	1.79097	14.58	17.147	49	2.16565
AL590434.1	1	complement(35141515..35146435)	ENSG00000284640	0	0	0	0	0	0	0	0	0	0	0	0	0	0	0	0	0	0	0	0	0	0	0	0	1	0.0125287	0.146897	0.0661464	2	0.0263287	0.160417	0.0810294	0	0	0	0	0	0	0	0	0	0	0	0	0	0
SFPQ	1	complement(35176378..35193148)	ENSG00000116560	8536	37.4207	269.176	425.777	11431	40.1662	266.208	444.903	6897	28.5927	205.006	322.778	5919	20.6409	140.018	266.406	7949	24.5172	159.462	315.26	8893	40.5595	306.717	461.423	3992	12.7023	148.932	264.056	7368	24.634	150.092	298.512	9653	32.006	244.287	383.834	9260	31.0814	223.618	363.922	6320	21.6798	176.492	295.284	958	29.7627
ZMYM4	1	35268967..35422058	ENSG00000146463	1986	8.45475	60.8171	99.062	2689	9.17554	60.8124	104.658	2405	9.68218	69.4201	112.553	2558	8.66254	58.7627	115.132	2635	7.89229	51.332	104.505	1973	8.73846	66.0816	102.371	1715	5.29931	62.1336	113.441	2641	8.57468	52.2444	106.999	2778	8.94469	68.2707	110.462	2837	9.24726	66.5303	111.495	2372	7.90161	64.3258	110.825	165	4.978
ZMYM4-AS1	1	complement(35358822..35366077)	ENSG00000227409	0	0	0	0	0	0	0	0	3	0.201214	1.44268	0.140399	0	0	0	0	1	0.0499	0.324553	0.0396603	0	0	0	0	1	0.0514794	0.603588	0.0661464	0	0	0	0	3	0.160928	1.22829	0.11929	1	0.054304	0.390696	0.0393005	0	0	0	0	0	0
KIAA0319L	1	complement(35433490..35557950)	ENSG00000142687	1086	3.67165	26.4111	54.1699	1448	3.92391	26.0064	56.3573	2028	6.4839	46.4888	94.9098	2208	5.93819	40.2819	99.3788	3675	8.74157	56.8558	145.752	2038	7.1684	54.2085	105.744	1152	2.82695	33.1455	76.2007	2972	7.66316	46.6907	120.41	1928	4.93004	37.6287	76.6635	2437	6.3084	45.3864	95.7753	1989	5.26194	42.8366	92.9302	125	2.99496
AC004865.1	1	35509742..35511438	ENSG00000236274	1	0.0324572	0.233473	0.0498802	5	0.130077	0.862108	0.194604	1	0.0306936	0.22007	0.0467997	0	0	0	0	1	0.0228356	0.148524	0.0396603	2	0.0675349	0.510709	0.103772	1	0.0235584	0.276218	0.0661464	3	0.074261	0.452463	0.121544	2	0.0490968	0.374733	0.0795264	6	0.149106	1.07276	0.235803	1	0.0253975	0.206757	0.0467221	0	0
NCDN	1	35557473..35567274	ENSG00000020129	1681	11.1296	80.0581	83.8486	1829	9.70611	64.3289	71.1861	1804	11.295	80.9837	84.4267	1203	6.3358	42.9791	54.1453	1869	8.70608	56.6249	74.1251	1497	10.3115	77.977	77.6734	731	3.51288	41.188	48.353	1929	9.74031	59.3465	78.1529	1624	8.13224	62.0696	64.5755	1912	9.69243	69.7331	75.1425	1552	8.04051	65.4566	72.5127	107	5.02049
AC004865.2	1	complement(35569813..35577729)	ENSG00000239636	5	0.158032	1.13676	0.249401	3	0.0760004	0.503705	0.116762	2	0.0597781	0.428602	0.0935994	1	0.0251419	0.170551	0.0450085	2	0.044474	0.289262	0.0793206	9	0.29594	2.23795	0.466975	2	0.0458817	0.537955	0.132293	5	0.120524	0.734337	0.202573	6	0.143429	1.09473	0.238579	9	0.217796	1.56696	0.353704	3	0.0741953	0.604012	0.140166	0	0
TFAP2E	1	35573370..35595328	ENSG00000116819	35	0.514175	3.69859	1.74581	50	0.588752	3.90205	1.94604	45	0.625161	4.48233	2.10599	28	0.327208	2.21963	1.26024	55	0.568469	3.69736	2.18132	50	0.764186	5.7789	2.5943	12	0.127955	1.50025	0.793757	24	0.268895	1.63834	0.972353	18	0.199999	1.5265	0.715738	25	0.2812	2.02312	0.982512	19	0.218412	1.77806	0.88772	0	0
PSMB2	1	complement(35599544..35641844)	ENSG00000126067	2214	14.8825	107.053	110.435	3110	16.7563	111.055	121.044	1926	12.2431	87.7815	90.1362	2367	12.6567	85.857	106.535	2807	13.2752	86.3429	111.326	1564	10.9376	82.7117	81.1498	1283	6.25977	73.3948	84.8658	2513	12.883	78.4948	101.813	2379	12.095	92.3152	94.5967	2342	12.0536	86.7209	92.0417	1943	10.22	83.1994	90.781	750	35.728
C1orf216	1	complement(35713875..35719472)	ENSG00000142686	670	6.01036	43.234	33.4197	719	5.1698	34.2637	27.984	669	5.67529	40.6912	31.309	639	4.55984	30.9318	28.7605	796	5.02388	32.6757	31.5696	482	4.49841	34.0177	25.0091	459	2.98863	35.0412	30.3612	657	4.49489	27.3868	26.6182	700	4.74936	36.2497	27.8343	699	4.80104	34.5415	27.471	647	4.54161	36.9725	30.2292	131	8.32811
CLSPN	1	complement(35720218..35769967)	ENSG00000092853	1669	10.0413	72.2298	83.25	2449	11.8098	78.2715	95.3169	617	3.5104	25.1692	28.8754	483	2.31156	15.6806	21.7391	264	1.11748	7.26817	10.4703	594	3.71799	28.116	30.8203	368	1.607	18.8418	24.3419	439	2.01432	12.273	17.786	1475	6.7118	51.228	58.6507	990	4.5604	32.8102	38.9075	821	3.86507	31.465	38.3588	85	3.62413
AL354864.1	1	35739389..35743576	ENSG00000232335	1	0.0603982	0.434459	0.0498802	3	0.145233	0.962554	0.116762	1	0.0571164	0.409517	0.0467997	1	0.0480449	0.325914	0.0450085	0	0	0	0	4	0.251345	1.90071	0.207544	0	0	0	0	0	0	0	0	0	0	0	0	2	0.0924881	0.665415	0.078601	0	0	0	0	0	0
AGO4	1	35808172..35857890	ENSG00000134698	428	1.91735	13.792	21.3487	480	1.72353	11.423	18.682	481	2.03769	14.61	22.5107	1037	3.69538	25.0678	46.6739	855	2.69479	17.5271	33.9095	808	3.76578	28.4774	41.9239	446	1.45019	17.0033	29.5013	724	2.47357	15.0711	29.3326	793	2.68684	20.5074	31.5322	860	2.94977	21.2224	33.7984	664	2.32758	18.9485	31.0235	37	1.17465
AGO1	1	35869808..35930528	ENSG00000092847	2018	4.73104	34.0315	100.658	2529	4.7523	31.4966	98.4306	1940	4.30104	30.838	90.7914	2656	4.95321	33.6003	119.543	2516	4.14999	26.9918	99.7853	1920	4.68299	35.4135	99.6213	1468	2.49802	29.2888	97.1029	2670	4.77391	29.0869	108.174	2811	4.98434	38.0432	111.774	2848	5.1122	36.7802	111.928	2116	3.88178	31.601	98.8639	187	3.1069
AGO3	1	35930718..36072500	ENSG00000126070	1234	1.89878	13.6584	61.5521	1606	1.98072	13.1276	62.5067	1568	2.28161	16.3589	73.3819	2123	2.59855	17.6274	95.5531	2547	2.75733	17.9338	101.015	1289	2.06347	15.6043	66.8811	1399	1.56246	18.3196	92.5388	2310	2.71081	16.5166	93.589	1880	2.1879	16.6992	74.7548	2061	2.42811	17.4693	80.9983	1680	2.02277	16.4671	78.4931	79	0.86146
AL138787.2	1	complement(35992109..36013630)	ENSG00000271554	0	0	0	0	2	0.0791911	0.524852	0.0778415	0	0	0	0	2	0.0785924	0.533134	0.0900171	0	0	0	0	1	0.0513941	0.388651	0.0518861	0	0	0	0	0	0	0	0	1	0.0373628	0.285173	0.0397632	1	0.0378233	0.272124	0.0393005	0	0	0	0	0	0
AL138787.1	1	complement(36080066..36084026)	ENSG00000232862	1	0.0194472	0.139889	0.0498802	0	0	0	0	2	0.036781	0.263716	0.0935994	0	0	0	0	2	0.0273645	0.177981	0.0793206	1	0.0202322	0.152999	0.0518861	0	0	0	0	1	0.0148315	0.0903665	0.0405147	1	0.0147085	0.112263	0.0397632	1	0.0148898	0.107126	0.0393005	0	0	0	0	0	0
TEKT2	1	36084075..36088275	ENSG00000092850	0	0	0	0	0	0	0	0	1	0.0155641	0.111592	0.0467997	1	0.0130921	0.0888108	0.0450085	1	0.0115794	0.0753134	0.0396603	0	0	0	0	1	0.0119459	0.140064	0.0661464	1	0.012552	0.076478	0.0405147	0	0	0	0	3	0.0378042	0.271986	0.117901	0	0	0	0	0	0
ADPRHL2	1	36088875..36093932	ENSG00000116863	447	8.72417	62.7551	22.2964	487	7.61842	50.4923	18.9544	484	8.93302	64.0487	22.6511	430	6.67588	45.286	19.3537	538	7.38754	48.0491	21.3372	494	10.0307	75.8535	25.6317	267	3.78235	44.3474	17.6611	498	7.41266	45.1644	20.1763	573	8.4583	64.5582	22.7843	553	8.26369	59.4539	21.7332	650	9.92681	80.8126	30.3694	235	32.5038
COL8A2	1	complement(36095236..36125220)	ENSG00000171812	32	0.223072	1.60461	1.59617	35	0.195561	1.29612	1.36223	610	4.02126	28.832	28.5478	138	0.765241	5.19104	6.21118	841	4.1247	26.8273	33.3543	155	1.12412	8.5008	8.04234	46	0.232749	2.72894	3.04273	224	1.19089	7.25594	9.07529	74	0.390157	2.97789	2.94248	102	0.544413	3.91683	4.00865	65	0.354559	2.88641	3.03694	12	0.592825
TRAPPC3	1	complement(36136570..36156053)	ENSG00000054116	832	7.67946	55.2402	41.5003	1069	7.90868	52.4161	41.6063	955	8.3358	59.7667	44.6937	835	6.1308	41.5885	37.5821	1096	7.11735	46.2918	43.4677	630	6.0497	45.7488	32.6882	550	3.68471	43.2027	36.3805	1038	7.30689	44.5199	42.0543	735	5.13105	39.1629	29.226	822	5.80913	41.7944	32.305	837	6.04522	49.2132	39.1064	188	12.2974
MAP7D1	1	36155579..36180849	ENSG00000116871	4403	27.1937	195.611	219.622	6242	30.9003	204.797	242.943	4995	29.1737	209.172	233.765	5156	25.3312	171.835	232.064	6528	28.3662	184.495	258.902	4977	31.9796	241.835	258.237	2716	12.1754	142.755	179.654	6755	31.818	193.863	273.677	5885	27.4902	209.82	234.007	7095	33.5509	241.385	278.837	5065	24.4782	199.273	236.647	728	31.864
THRAP3	1	36224416..36305357	ENSG00000054118	4344	29.8601	214.791	216.679	6198	34.1485	226.325	241.231	3752	24.3894	174.869	175.592	3980	21.7624	147.626	179.134	4864	23.5231	152.996	192.908	3736	26.7174	202.041	193.846	2615	13.0469	152.972	172.973	4559	23.9	145.62	184.707	4815	25.0328	191.063	191.46	5034	26.4939	190.613	197.839	3806	20.4715	166.655	177.824	407	19.8265
SH3D21	1	36306387..36324886	ENSG00000214193	175	1.27337	9.15967	8.72903	217	1.2656	8.38796	8.4458	246	1.69273	12.1367	11.5127	163	0.943469	6.40005	7.33639	370	1.89417	12.3198	14.6743	245	1.85468	14.0254	12.7121	340	1.79568	21.0541	22.4898	343	1.90344	11.5974	13.8965	294	1.61799	12.3494	11.6904	243	1.3538	9.74006	9.55002	430	2.4483	19.9312	20.0905	2	0.103133
EVA1B	1	complement(36322031..36324154)	ENSG00000142694	742	19.9468	143.482	37.0111	863	18.5951	123.242	33.5886	402	10.2195	73.2728	18.8135	351	7.50583	50.9161	15.798	418	7.9058	51.4198	16.578	159	4.44685	33.6277	8.24989	320	6.24385	73.2081	21.1669	448	9.1849	55.9624	18.1506	333	6.77056	51.6765	13.2412	242	4.98099	35.8363	9.51072	482	10.139	82.5401	22.52	141	26.8619
AL591845.1	1	36323734..36329221	ENSG00000116883	74	1.31069	9.42809	3.69113	77	1.09314	7.24499	2.9969	143	2.39519	17.1732	6.69236	46	0.648109	4.39647	2.07039	116	1.44553	9.4018	4.60059	108	1.99011	15.0495	5.6037	126	1.61984	18.9923	8.33445	142	1.91815	11.6871	5.75309	118	1.58074	12.0651	4.69206	76	1.03065	7.41514	2.98684	156	2.16208	17.6011	7.28864	1	0.125521
STK40	1	complement(36339624..36385896)	ENSG00000196182	436	2.53914	18.2647	21.7478	553	2.58134	17.1083	21.5232	493	2.71509	19.4669	23.0723	487	2.25607	15.3041	21.9192	883	3.61795	23.5314	35.02	301	1.8237	13.7911	15.6177	253	1.06944	12.539	16.735	724	3.21564	19.5925	29.3326	612	2.69565	20.5747	24.3351	571	2.54606	18.3179	22.4406	652	2.97117	24.1879	30.4628	211	8.70829
LSM10	1	complement(36391238..36397892)	ENSG00000181817	285	6.20192	44.6119	14.2158	403	7.02919	46.5871	15.6851	316	6.50286	46.6248	14.7887	276	4.77764	32.4093	12.4224	356	5.45044	35.4501	14.1191	160	3.62233	27.3926	8.30177	166	2.62194	30.7418	10.9803	346	5.74229	34.987	14.0181	231	3.80194	29.0184	9.1853	264	4.39863	31.6464	10.3753	236	4.01858	32.7146	11.0264	209	32.2312
OSCP1	1	complement(36415827..36450451)	ENSG00000116885	48	0.560481	4.03168	2.39425	69	0.645785	4.28005	2.68553	58	0.640449	4.59194	2.71438	51	0.473711	3.21343	2.29544	63	0.517561	3.36625	2.4986	42	0.510218	3.85835	2.17921	42	0.355961	4.17359	2.77815	77	0.685707	4.17793	3.11963	38	0.335595	2.56144	1.511	50	0.447015	3.21609	1.96502	45	0.411161	3.3472	2.10249	5	0.413751
MRPS15	1	complement(36455718..36464437)	ENSG00000116898	734	8.19447	58.9449	36.612	1015	9.0826	60.1965	39.5046	637	6.72514	48.2184	29.8114	658	5.84352	39.6397	29.6156	720	5.65534	36.7827	28.5554	491	5.70286	43.126	25.4761	392	3.17647	37.2436	25.9294	588	5.00646	30.5037	23.8226	757	6.39194	48.7867	30.1008	695	5.94076	42.7414	27.3138	514	4.49022	36.5542	24.0151	386	30.5395
CSF3R	1	complement(36466043..36483278)	ENSG00000119535	0	0	0	0	0	0	0	0	1	0.00365236	0.026187	0.0467997	0	0	0	0	0	0	0	0	0	0	0	0	0	0	0	0	0	0	0	0	0	0	0	0	0	0	0	0	0	0	0	0	0	0
GRIK3	1	complement(36795527..37034129)	ENSG00000163873	0	0	0	0	1	0.0025807	0.017104	0.0389208	0	0	0	0	0	0	0	0	0	0	0	0	0	0	0	0	0	0	0	0	0	0	0	0	0	0	0	0	0	0	0	0	0	0	0	0	0	0
LINC01137	1	complement(37454879..37474411)	ENSG00000233621	10	0.233366	1.67866	0.498802	22	0.41151	2.72735	0.856257	58	1.27998	9.1773	2.71438	20	0.371272	2.51853	0.900171	33	0.541818	3.52402	1.30879	16	0.388459	2.93759	0.830177	11	0.186322	2.1846	0.727611	17	0.302563	1.84348	0.68875	49	0.864861	6.60108	1.9484	44	0.786182	5.65627	1.72922	22	0.401736	3.27047	1.02789	5	0.82691
ZC3H12A	1	37474552..37484379	ENSG00000163874	121	1.26213	9.07882	6.0355	143	1.19557	7.92382	5.56567	181	1.78539	12.8011	8.47075	145	1.20312	8.16143	6.52624	202	1.48242	9.64176	8.01138	121	1.31308	9.92971	6.27821	83	0.628392	7.3678	5.49015	150	1.19327	7.27043	6.0772	168	1.32538	10.116	6.68022	151	1.20595	8.6763	5.93437	146	1.19166	9.7011	6.82142	17	1.25666
MEAF6	1	complement(37492575..37514774)	ENSG00000163875	624	5.82566	41.9054	31.1252	820	6.13612	40.6681	31.915	617	5.44731	39.0566	28.8754	639	4.74553	32.1915	28.7605	846	5.55689	36.1424	33.5526	524	5.08954	38.4879	27.1883	564	3.82185	44.8106	37.3066	890	6.33693	38.6101	36.0581	797	5.6277	42.9536	31.6913	798	5.70421	41.0395	31.3618	614	4.48548	36.5156	28.6874	278	18.3931
SNIP1	1	complement(37534449..37554344)	ENSG00000163877	420	2.37007	17.0485	20.9497	553	2.50125	16.5774	21.5232	381	2.03317	14.5776	17.8307	395	1.7731	12.0279	17.7784	470	1.866	12.1366	18.6403	409	2.40116	18.158	21.2214	273	1.11817	13.1104	18.058	459	1.97539	12.0358	18.5962	472	2.01449	15.3757	18.7682	482	2.08253	14.983	18.9428	429	1.8943	15.4212	20.0438	34	1.35969
DNALI1	1	37556919..37566857	ENSG00000163879	117	0.854778	6.14863	5.83598	169	0.989631	6.55894	6.57761	290	2.00356	14.3653	13.5719	231	1.34246	9.10665	10.397	309	1.58828	10.3303	12.255	226	1.71776	12.99	11.7263	190	1.00752	11.813	12.5678	466	2.59646	15.8199	18.8798	308	1.70188	12.9897	12.2471	371	2.07527	14.9307	14.5805	306	1.74932	14.2409	14.297	22	1.13904
GNL2	1	complement(37566816..37595935)	ENSG00000134697	1662	9.41789	67.7452	82.9008	2456	11.155	73.9317	95.5894	1235	6.61799	47.4502	57.7976	1347	6.07174	41.1879	60.6265	1657	6.60611	42.9666	65.7171	1032	6.08399	46.0081	53.5464	828	3.40554	39.9295	54.7692	1539	6.65103	40.5239	62.3521	1212	5.19442	39.6466	48.193	1279	5.54914	39.9238	50.2653	897	3.97736	32.3791	41.9097	237	9.51745
AL513220.1	1	37596126..37607336	ENSG00000284748	0	0	0	0	0	0	0	0	0	0	0	0	0	0	0	0	0	0	0	0	1	0.025542	0.193153	0.0518861	0	0	0	0	0	0	0	0	0	0	0	0	0	0	0	0	0	0	0	0	0	0
RSPO1	1	complement(37611350..37634923)	ENSG00000169218	0	0	0	0	0	0	0	0	0	0	0	0	0	0	0	0	0	0	0	0	0	0	0	0	0	0	0	0	0	0	0	0	1	0.00797088	0.060838	0.0397632	0	0	0	0	0	0	0	0	2	0.149374
C1orf109	1	complement(37681570..37692249)	ENSG00000116922	293	2.67935	19.2733	14.6149	336	2.46275	16.3223	13.0774	335	2.89697	20.7709	15.6779	372	2.70601	18.3563	16.7432	354	2.27754	14.8133	14.0397	278	2.64481	20.0004	14.4243	175	1.16154	13.6189	11.5756	308	2.14803	13.0877	12.4785	306	2.11639	16.1534	12.1675	326	2.28251	16.4217	12.812	257	1.83897	14.9708	12.0076	95	6.15653
CDCA8	1	37692418..37709719	ENSG00000134690	1712	22.5733	162.375	85.3949	2028	21.4328	142.049	78.9313	579	7.21949	51.7629	27.097	380	3.98564	27.0367	17.1032	230	2.13364	13.8773	9.12186	616	8.45004	63.9005	31.9618	236	2.25859	26.4816	15.6106	416	4.18324	25.488	16.8541	1110	11.0695	84.488	44.1372	843	8.51043	61.2291	33.1303	586	6.04601	49.2196	27.3791	417	38.9652
EPHA10	1	complement(37713880..37765133)	ENSG00000183317	0	0	0	0	0	0	0	0	0	0	0	0	0	0	0	0	1	0.00280963	0.018274	0.0396603	0	0	0	0	0	0	0	0	0	0	0	0	0	0	0	0	0	0	0	0	0	0	0	0	5	0.141504
MANEAL	1	37793802..37801137	ENSG00000185090	9	0.0970814	0.69833	0.448922	9	0.0778135	0.515722	0.350287	21	0.214215	1.53589	0.982794	15	0.128709	0.8731	0.675128	73	0.554009	3.60332	2.8952	47	0.527446	3.98863	2.43865	15	0.117441	1.37697	0.992196	36	0.296158	1.80445	1.45853	36	0.293702	2.24169	1.43148	22	0.181697	1.30724	0.86461	33	0.27854	2.26755	1.54183	0	0
AL929472.3	1	complement(37799720..37800879)	ENSG00000233728	0	0	0	0	0	0	0	0	0	0	0	0	0	0	0	0	0	0	0	0	0	0	0	0	0	0	0	0	0	0	0	0	0	0	0	0	3	0.106824	0.768555	0.117901	0	0	0	0	0	0
YRDC	1	complement(37802944..37808185)	ENSG00000196449	316	5.63377	40.5251	15.7621	416	5.94462	39.399	16.191	318	5.36137	38.4404	14.8823	294	4.16949	28.2838	13.2325	290	3.63756	23.659	11.5015	187	3.46849	26.2292	9.70269	123	1.59166	18.662	8.13601	308	4.18784	25.516	12.4785	251	3.38452	25.8325	9.98057	223	3.04403	21.9006	8.76401	230	3.20863	26.1209	10.7461	148	18.6992
C1orf122	1	37806979..37809454	ENSG00000197982	566	8.25904	59.4093	28.2322	638	7.46196	49.4554	24.8314	722	9.96292	71.433	33.7894	886	10.2842	69.7632	39.8776	972	9.97884	64.9031	38.5498	567	8.60761	65.0921	29.4194	431	4.56482	53.5218	28.5091	963	10.7169	65.2964	39.0157	708	7.81372	59.6385	28.1524	721	8.05528	57.9545	28.3356	727	8.30094	67.5767	33.967	160	16.5456
MTF1	1	complement(37809567..37859620)	ENSG00000188786	724	2.93738	21.1293	36.1132	888	2.88771	19.1388	34.5616	748	2.86985	20.5765	35.0062	645	2.08164	14.1208	29.0305	736	2.10088	13.6642	29.19	589	2.48613	18.8005	30.5609	432	1.27215	14.9158	28.5752	919	2.84358	17.3256	37.233	828	2.54076	19.3924	32.9239	878	2.7274	19.6225	34.5058	719	2.2826	18.5823	33.5932	37	1.06383
AL929472.2	1	37860697..37861580	ENSG00000230955	0	0	0	0	0	0	0	0	0	0	0	0	0	0	0	0	0	0	0	0	0	0	0	0	0	0	0	0	0	0	0	0	0	0	0	0	0	0	0	0	0	0	0	0	11	5.27606
INPP5B	1	complement(37860697..37947057)	ENSG00000204084	586	2.13628	15.3668	29.2298	716	2.09215	13.8661	27.8673	620	2.13742	15.325	29.0158	572	1.65875	11.2522	25.7449	569	1.4594	9.49204	22.5667	787	2.98485	22.5719	40.8343	478	1.2648	14.8296	31.618	532	1.47911	9.01204	21.5538	679	1.87216	14.2893	26.9992	641	1.78917	12.8724	25.1916	702	2.00252	16.3022	32.7989	67	1.73095
SF3A3	1	complement(37956975..37990921)	ENSG00000183431	1962	13.4751	96.93	97.8649	2667	14.6817	97.3054	103.802	1370	8.89798	63.7975	64.1156	1289	7.04223	47.7712	58.016	1409	6.80842	44.2824	55.8813	1305	9.32462	70.5143	67.7113	976	4.86539	57.0459	64.5589	1494	7.82551	47.6799	60.529	1876	9.74493	74.3785	74.5958	1882	9.8966	71.2021	73.9635	1426	7.66361	62.3883	66.6257	585	28.4734
FHL3	1	complement(37996770..38005606)	ENSG00000183386	697	11.3226	81.4466	34.7665	813	10.5858	70.1593	31.6426	690	10.5999	75.9998	32.2918	444	5.73748	38.9204	19.9838	702	8.0233	52.1841	27.8415	568	9.59952	72.5931	29.4713	236	2.78266	32.6263	15.6106	795	9.8494	60.0112	32.2092	656	8.05992	61.5176	26.0847	958	11.9155	85.7273	37.6499	560	7.1184	57.9498	26.1644	250	28.7809
UTP11	1	38009258..38024824	ENSG00000183520	1031	9.91545	71.3243	51.4265	1573	12.1256	80.3642	61.2224	897	8.15799	58.4918	41.9793	1090	8.3388	56.5666	49.0593	1185	8.01813	52.1505	46.9974	1072	10.7259	81.1112	55.6219	545	3.80438	44.6058	36.0498	1207	8.85297	53.94	48.9012	1224	8.90322	67.9541	48.6702	1574	11.5902	83.3868	61.8589	882	6.63746	54.0346	41.2089	243	16.5619
POU3F1	1	complement(38044611..38046794)	ENSG00000185668	0	0	0	0	0	0	0	0	1	0.014096	0.101067	0.0467997	3	0.0355717	0.241302	0.135026	6	0.0629234	0.409258	0.237962	9	0.139569	1.05544	0.466975	0	0	0	0	4	0.0454724	0.277058	0.162059	0	0	0	0	7	0.0798896	0.574774	0.275103	4	0.0466551	0.379812	0.186888	0	0
AL139158.2	1	38047314..38119025	ENSG00000224592	0	0	0	0	0	0	0	0	0	0	0	0	2	0.0757199	0.513648	0.0900171	0	0	0	0	1	0.0495157	0.374446	0.0518861	0	0	0	0	0	0	0	0	0	0	0	0	0	0	0	0	0	0	0	0	0	0
AL139158.3	1	complement(38129464..38140593)	ENSG00000284623	0	0	0	0	0	0	0	0	0	0	0	0	0	0	0	0	2	0.0293266	0.190743	0.0793206	3	0.0650488	0.491909	0.155658	0	0	0	0	0	0	0	0	0	0	0	0	0	0	0	0	0	0	0	0	0	0
LINC01343	1	complement(38209034..38214806)	ENSG00000237290	0	0	0	0	0	0	0	0	0	0	0	0	0	0	0	0	0	0	0	0	0	0	0	0	0	0	0	0	0	0	0	0	0	0	0	0	0	0	0	0	0	0	0	0	1	0.0896649
RRAGC	1	complement(38838198..38859823)	ENSG00000116954	1058	6.66591	47.9496	52.7732	1234	6.23173	41.3018	48.0282	731	4.3554	31.2277	34.2106	744	3.72881	25.2945	33.4864	959	4.25102	27.649	38.0342	586	3.84112	29.0472	30.4052	563	2.57464	30.1872	37.2404	842	4.04589	24.6511	34.1134	780	3.7169	28.3693	31.0153	745	3.59387	25.8565	29.2789	860	4.23987	34.5161	40.181	116	5.17943
AL139260.1	1	38860000..38919396	ENSG00000228436	9	0.300196	2.15939	0.448922	3	0.0802053	0.531574	0.116762	10	0.315427	2.26158	0.467997	8	0.212264	1.4399	0.360068	9	0.211206	1.3737	0.356943	7	0.242911	1.83693	0.363202	3	0.0726303	0.851578	0.198439	9	0.228946	1.39494	0.364632	6	0.151365	1.1553	0.238579	10	0.255385	1.83739	0.393005	12	0.313201	2.54972	0.560665	4	0.945524
MYCBP	1	complement(38862964..38874105)	ENSG00000214114	522	5.59181	40.2233	26.0375	720	6.18207	40.9727	28.0229	709	7.18232	51.4964	33.181	859	7.31979	49.654	38.6623	974	7.34077	47.7449	38.6291	476	5.30488	40.1163	24.6978	374	2.90795	34.0953	24.7388	811	6.62568	40.3695	32.8574	580	4.69918	35.8666	23.0627	537	4.40442	31.688	21.1044	496	4.1576	33.8464	23.1742	212	16.0941
GJA9-MYCBP	1	complement(38864501..38881617)	ENSG00000274944	30	0.300412	2.16094	1.49641	26	0.208684	1.38308	1.01194	46	0.435602	3.12322	2.15279	31	0.246934	1.67508	1.39526	60	0.422715	2.74937	2.37962	31	0.322956	2.44225	1.60847	15	0.109024	1.27828	0.992196	28	0.213836	1.30288	1.13441	29	0.219637	1.67639	1.15313	50	0.383352	2.75807	1.96502	22	0.172384	1.40336	1.02789	0	0
GJA9	1	complement(38874451..38881587)	ENSG00000131233	14	0.221568	1.59379	0.698322	0	0	0	0	6	0.0897979	0.64384	0.280798	5	0.0629465	0.427	0.225043	4	0.0445389	0.289684	0.158641	0	0	0	0	0	0	0	0	10	0.1207	0.735408	0.405147	11	0.131669	1.00497	0.437395	8	0.0969395	0.69744	0.314404	5	0.0619196	0.504078	0.23361	3	0.336472
RHBDL2	1	complement(38885807..38941799)	ENSG00000158315	32	0.372718	2.68106	1.59617	31	0.289409	1.9181	1.20654	6	0.0660874	0.473839	0.280798	7	0.0648563	0.439955	0.31506	13	0.106531	0.692883	0.515584	4	0.0484705	0.366541	0.207544	11	0.0929945	1.09035	0.727611	22	0.195426	1.1907	0.891323	8	0.0704746	0.5379	0.318106	13	0.115933	0.83409	0.510906	15	0.13671	1.11294	0.700831	5	0.412715
AKIRIN1	1	38991223..39006059	ENSG00000174574	1617	19.205	138.146	80.6562	1942	18.4872	122.527	75.5841	1240	13.9271	99.8559	58.0316	1076	10.1657	68.9597	48.4292	1557	13.0105	84.621	61.7511	801	9.89743	74.8459	41.5607	671	5.78442	67.8214	44.3842	1593	14.4294	87.9163	64.5399	1200	10.7794	82.2745	47.7159	1065	9.68468	69.6774	41.855	1069	9.93484	80.878	49.9459	265	22.3048
NDUFS5	1	39026318..39034636	ENSG00000168653	1043	61.9607	445.699	52.025	1726	82.1849	544.694	67.1772	779	43.7629	313.775	36.457	1802	85.155	577.652	81.1054	2546	106.412	692.112	100.975	1007	62.2369	470.645	52.2493	889	38.3325	449.443	58.8042	2203	99.8101	608.13	89.2539	1303	58.5448	446.845	51.8115	1551	70.5466	507.555	60.955	1235	57.4088	467.356	57.7018	459	193.239
MACF1	1	39081316..39487177	ENSG00000127603	13725	10.9677	78.8932	684.605	18066	11.5713	76.6909	703.142	24584	18.5777	133.2	1150.52	44909	28.5469	193.649	2021.29	55280	31.0793	202.142	2192.42	41615	34.597	261.628	2159.24	32162	18.6543	218.719	2127.4	53312	32.4904	197.96	2159.92	57663	34.8507	265.999	2292.87	55794	34.1367	245.6	2192.73	66395	41.5162	337.977	3102.11	792	4.48515
AL442071.1	1	complement(39249838..39257649)	ENSG00000226438	1	0.0583416	0.419666	0.0498802	1	0.0467625	0.309926	0.0389208	1	0.0551715	0.395573	0.0467997	0	0	0	0	2	0.0820936	0.533942	0.0793206	4	0.242787	1.83599	0.207544	3	0.127038	1.4895	0.198439	3	0.133484	0.813298	0.121544	3	0.132377	1.01037	0.11929	2	0.0893389	0.642758	0.078601	1	0.0456518	0.371644	0.0467221	0	0
HSPE1P8	1	complement(39304294..39304898)	ENSG00000217897	2	0.226074	1.6262	0.0997603	0	0	0	0	1	0.106895	0.766423	0.0467997	2	0.179835	1.21991	0.0900171	0	0	0	0	13	1.5288	11.561	0.674519	2	0.164091	1.92394	0.132293	7	0.603457	3.67679	0.283603	1	0.0854933	0.65253	0.0397632	7	0.605829	4.3587	0.275103	4	0.353802	2.88024	0.186888	0	0
BMP8A	1	39491646..39525935	ENSG00000183682	38	0.731132	5.25921	1.89545	24	0.37012	2.45303	0.934098	13	0.236533	1.69592	0.608396	37	0.566288	3.84143	1.66532	24	0.324881	2.11305	0.951847	12	0.240204	1.81646	0.622633	9	0.125686	1.47365	0.595318	14	0.205432	1.25167	0.567206	53	0.771258	5.88666	2.10745	18	0.265165	1.90776	0.707409	9	0.135498	1.10307	0.420499	1	0.136352
PPIEL	1	complement(39522280..39559671)	ENSG00000243970	63	0.378682	2.72395	3.14245	90	0.433606	2.8738	3.50287	124	0.704843	5.05364	5.80316	101	0.482924	3.27593	4.54586	90	0.380607	2.4755	3.56943	137	0.856724	6.47868	7.10839	78	0.3403	3.98997	5.15942	86	0.39424	2.40205	3.48426	198	0.900142	6.87036	7.87312	168	0.773171	5.56265	6.60248	84	0.395087	3.21634	3.92465	8	0.34078
PABPC4	1	complement(39560816..39576790)	ENSG00000090621	6829	32.7802	235.796	340.632	8428	32.4264	214.911	328.024	8789	39.8961	286.051	411.323	10730	40.9711	277.929	482.942	12918	43.6266	283.75	512.332	5641	28.1707	213.031	292.689	4437	15.4589	181.253	293.492	13238	48.4624	295.275	536.334	7073	25.6785	195.992	281.245	7164	26.3295	189.43	281.549	5926	22.2585	181.203	276.875	459	15.6141
AL365277.1	1	39565067..39573203	ENSG00000228060	1	0.0442318	0.31817	0.0498802	4	0.141812	0.939885	0.155683	1	0.0418284	0.299905	0.0467997	4	0.14074	0.954716	0.180034	4	0.124479	0.809619	0.158641	1	0.0460173	0.34799	0.0518861	1	0.0321047	0.376422	0.0661464	1	0.0337336	0.205535	0.0405147	2	0.0669078	0.510676	0.0795264	1	0.0338662	0.243654	0.0393005	1	0.034611	0.281763	0.0467221	0	0
HEYL	1	complement(39624153..39639945)	ENSG00000163909	1650	14.6723	105.541	82.3023	2218	15.8086	104.774	86.3262	3056	25.6982	184.253	143.02	14372	101.661	689.619	646.863	3631	22.7164	147.749	144.006	7828	72.4186	547.641	406.164	4766	30.761	360.668	315.254	5465	37.0622	225.815	221.413	7368	49.5535	378.219	292.975	11320	77.0711	554.496	444.881	5995	41.714	339.587	280.099	0	0
AL035404.2	1	39633416..39633903	ENSG00000225903	0	0	0	0	1	0.0858338	0.568878	0.0389208	0	0	0	0	2	0.17037	1.15571	0.0900171	2	0.150685	0.980065	0.0793206	4	0.445641	3.37001	0.207544	0	0	0	0	0	0	0	0	0	0	0	0	1	0.081992	0.589899	0.0393005	3	0.251385	2.04649	0.140166	0	0
NT5C1A	1	complement(39659121..39672038)	ENSG00000116981	11	0.323488	2.32693	0.548682	8	0.188571	1.24978	0.311366	2	0.0556201	0.398789	0.0935994	4	0.0935725	0.634752	0.180034	3	0.0620708	0.403713	0.118981	3	0.0917852	0.694094	0.155658	0	0	0	0	7	0.156997	0.956562	0.283603	3	0.0667264	0.509292	0.11929	2	0.0450326	0.323992	0.078601	0	0	0	0	0	0
HPCAL4	1	complement(39678648..39691689)	ENSG00000116983	83	0.544545	3.91705	4.14005	114	0.599487	3.9732	4.43697	36	0.223355	1.60143	1.68479	2	0.0104378	0.0708052	0.0900171	41	0.189252	1.23091	1.62607	30	0.204769	1.54849	1.55658	10	0.04762	0.558337	0.661464	112	0.560405	3.41448	4.53765	11	0.0545834	0.416609	0.437395	33	0.165769	1.19264	1.29692	13	0.0667389	0.543311	0.607387	0	0
PPIE	1	39692182..39763914	ENSG00000084072	615	2.48062	17.8437	30.6763	763	2.46677	16.3489	29.6965	570	2.17419	15.5887	26.6758	581	1.86417	12.6456	26.15	590	1.67432	10.8899	23.3996	487	2.04362	15.4542	25.2685	357	1.04517	12.2545	23.6143	512	1.57501	9.59633	20.7435	532	1.62296	12.3873	21.154	515	1.59047	11.4428	20.2397	474	1.49604	12.179	22.1463	352	10.0618
BMP8B	1	complement(39757182..39788861)	ENSG00000116985	32	0.216041	1.55403	1.59617	51	0.275978	1.82909	1.98496	47	0.300068	2.15145	2.19959	758	4.07078	27.6143	34.1165	47	0.223246	1.45201	1.86403	183	1.28535	9.72005	9.49515	224	1.09766	12.8699	14.8168	39	0.200807	1.22349	1.58007	342	1.74632	13.3288	13.599	462	2.38814	17.1817	18.1568	94	0.496584	4.04262	4.39188	1	0.0478448
OXCT2	1	complement(39769523..39771348)	ENSG00000198754	107	1.90764	13.7221	5.33718	118	1.68622	11.1757	4.59265	85	1.43307	10.2749	3.97797	120	1.70183	11.5444	5.40102	64	0.802773	5.22129	2.53826	55	1.02014	7.71448	2.85373	62	0.802301	9.40685	4.10108	51	0.693442	4.22505	2.06625	83	1.11918	8.54221	3.30035	76	1.03743	7.46387	2.98684	55	0.76728	6.24631	2.56971	14	1.76884
AL033527.6	1	39779969..39781418	ENSG00000285905	0	0	0	0	2	0.0428464	0.283972	0.0778415	0	0	0	0	5	0.106306	0.721132	0.225043	1	0.0188047	0.122307	0.0396603	2	0.0556137	0.42056	0.103772	3	0.0581996	0.682381	0.198439	1	0.0203842	0.124198	0.0405147	4	0.0808606	0.617171	0.159053	0	0	0	0	1	0.0209144	0.170261	0.0467221	0	0
AL033527.5	1	39799422..39809450	ENSG00000284719	3	0.0559999	0.402821	0.149641	5	0.0748093	0.495811	0.194604	1	0.0176524	0.126565	0.0467997	11	0.163336	1.108	0.495094	0	0	0	0	2	0.0388403	0.293716	0.103772	0	0	0	0	2	0.0284724	0.173479	0.0810294	1	0.0141182	0.107757	0.0397632	3	0.0428765	0.308479	0.117901	1	0.0146065	0.118909	0.0467221	0	0
TRIT1	1	complement(39838110..39883511)	ENSG00000043514	247	1.23083	8.85364	12.3204	337	1.34601	8.92092	13.1163	247	1.16395	8.34537	11.5595	209	0.828456	5.61986	9.40678	392	1.37432	8.93865	15.5468	366	1.89744	14.3487	18.9903	144	0.52083	6.10665	9.52508	399	1.51635	9.23896	16.1654	290	1.09297	8.34216	11.5313	364	1.38878	9.99172	14.3054	305	1.18927	9.68164	14.2502	34	1.20068
MYCL	1	complement(39895426..39902256)	ENSG00000116990	2	0.0128598	0.0925038	0.0997603	13	0.0669988	0.444046	0.50597	105	0.638455	4.57765	4.91397	404	2.06638	14.0173	18.1834	170	0.76905	5.00195	6.74225	562	3.75948	28.4298	29.16	56	0.261352	3.06431	3.7042	317	1.5545	9.4714	12.8432	213	1.03585	7.90615	8.46956	841	4.14031	29.7879	33.0517	143	0.719483	5.8572	6.68126	25	1.13919
AL033527.2	1	39897745..39899098	ENSG00000236546	0	0	0	0	0	0	0	0	0	0	0	0	5	0.164944	1.1189	0.225043	2	0.0583544	0.379541	0.0793206	4	0.17258	1.30507	0.207544	2	0.0602014	0.705852	0.132293	1	0.0316279	0.192705	0.0405147	2	0.0627314	0.478799	0.0795264	2	0.0635046	0.45689	0.078601	3	0.0973518	0.792526	0.140166	0	0
MFSD2A	1	39955112..39969968	ENSG00000168389	177	1.43803	10.3441	8.82879	211	1.37403	9.10658	8.21228	197	1.51355	10.852	9.21954	219	1.41534	9.60101	9.85687	177	1.01174	6.5804	7.01987	182	1.53834	11.6331	9.44326	55	0.324332	3.80274	3.63805	265	1.64198	10.0044	10.7364	115	0.706648	5.39351	4.57277	279	1.73552	12.4864	10.9648	99	0.629373	5.12363	4.62549	65	3.74245
CAP1	1	40040233..40072649	ENSG00000131236	10426	88.9917	640.14	520.051	13302	91.0056	603.155	517.724	7146	57.6808	413.565	334.431	3749	25.4549	172.674	168.737	6606	39.6708	258.022	261.996	2928	26.001	196.623	151.922	4616	28.5977	335.304	305.332	7020	45.698	278.432	284.413	6654	42.9563	327.865	264.584	4813	31.4543	226.301	189.153	7602	50.7738	413.342	355.181	2545	153.946
PPT1	1	complement(40071461..40097727)	ENSG00000131238	1357	8.68251	62.4555	67.6874	1688	8.6568	57.3743	65.6982	1555	9.40876	67.4597	72.7735	1263	6.42824	43.6062	56.8458	1267	5.70352	37.0961	50.2496	753	5.01241	37.9047	39.0702	915	4.24933	49.8227	60.524	1044	5.09441	31.0396	42.2973	1162	5.6232	42.9193	46.2049	1298	6.35876	45.7487	51.012	1002	5.01664	40.8397	46.8155	1132	51.3289
RLF	1	40161373..40240921	ENSG00000117000	675	3.51815	25.3069	33.6691	931	3.88937	25.7775	36.2352	907	4.47048	32.0528	42.4473	829	3.43707	23.3155	37.3121	1052	3.85769	25.0907	41.7226	887	4.80973	36.3719	46.0229	767	2.90161	34.021	50.7343	1079	4.28904	26.1326	43.7154	1458	5.74751	43.8681	57.9748	1458	5.81836	41.8608	57.3001	1072	4.37205	35.5922	50.0861	38	1.4036
TMCO2	1	40245947..40251691	ENSG00000188800	0	0	0	0	0	0	0	0	0	0	0	0	0	0	0	0	0	0	0	0	0	0	0	0	1	0.0265794	0.311639	0.0661464	1	0.0279279	0.170161	0.0405147	0	0	0	0	0	0	0	0	0	0	0	0	0	0
ZMPSTE24	1	40258107..40294184	ENSG00000084073	1779	16.2135	116.628	88.7368	2422	17.6927	117.261	94.2661	1458	12.5659	90.0964	68.234	1392	10.0917	68.4573	62.6519	1767	11.3302	73.6926	70.0797	899	8.52408	64.4604	46.6456	1055	6.97891	81.8266	69.7845	1712	11.8996	72.5028	69.3612	1496	10.312	78.707	59.4858	1549	10.809	77.7663	60.8764	1566	11.1679	90.9164	73.1668	355	22.9287
COL9A2	1	complement(40300487..40317813)	ENSG00000049089	15	0.115798	0.832962	0.748203	36	0.222757	1.47636	1.40115	16	0.116806	0.837486	0.748795	46	0.282482	1.91622	2.07039	50	0.271569	1.7663	1.98301	14	0.112441	0.850294	0.726405	39	0.218528	2.56221	2.57971	60	0.353255	2.15234	2.43088	26	0.151808	1.15868	1.03384	31	0.183233	1.31829	1.21831	9	0.0543665	0.442589	0.420499	0	0
SMAP2	1	40344850..40423326	ENSG00000084070	1899	17.0259	122.472	94.7224	2538	18.2388	120.881	98.7809	1024	8.68206	62.2494	47.9229	830	5.91954	40.1554	37.3571	1476	9.31051	60.5562	58.5386	495	4.61719	34.9159	25.6836	521	3.39045	39.7525	34.4623	1254	8.57456	52.2437	50.8054	808	5.4791	41.8194	32.1287	841	5.77317	41.5357	33.0517	603	4.23042	34.4392	28.1734	116	7.37045
AL031985.4	1	complement(40436199..40450039)	ENSG00000284677	1	0.0483724	0.347955	0.0498802	0	0	0	0	1	0.045744	0.327979	0.0467997	0	0	0	0	0	0	0	0	1	0.050325	0.380566	0.0518861	0	0	0	0	0	0	0	0	0	0	0	0	2	0.074073	0.532925	0.078601	0	0	0	0	0	0
ZFP69B	1	40450102..40463718	ENSG00000187801	129	1.76008	12.6607	6.43454	205	2.2419	14.8585	7.97876	75	0.967698	6.93828	3.50998	111	1.20473	8.1723	4.99595	135	1.29592	8.42873	5.35414	116	1.64659	12.4518	6.01878	62	0.613999	7.19904	4.10108	106	1.103	6.72045	4.29456	108	1.11449	8.50641	4.29443	105	1.09689	7.8917	4.12655	74	0.790048	6.43166	3.45743	5	0.483461
ZFP69	1	40477215..40496343	ENSG00000187815	95	0.952182	6.84929	4.73862	124	0.996179	6.60234	4.82617	88	0.834096	5.98037	4.11837	78	0.621891	4.21862	3.51067	111	0.782745	5.09103	4.40229	99	1.03233	7.80664	5.13672	52	0.378298	4.43548	3.43961	101	0.772051	4.70401	4.09198	128	0.970327	7.40606	5.08969	97	0.74439	5.35559	3.81215	81	0.635274	5.17167	3.78449	7	0.497215
AL603839.3	1	complement(40493157..40508661)	ENSG00000238287	2	0.107619	0.774127	0.0997603	5	0.215649	1.42925	0.194604	4	0.203542	1.45937	0.187199	2	0.0856072	0.58072	0.0900171	7	0.265006	1.72362	0.277622	4	0.223926	1.69336	0.207544	2	0.0781126	0.915857	0.132293	7	0.287265	1.75027	0.283603	3	0.122093	0.931878	0.11929	6	0.247196	1.77847	0.235803	6	0.252632	2.05664	0.280332	1	0.381335
EXO5	1	40508741..40516556	ENSG00000164002	226	2.37948	17.1162	11.2729	345	2.91146	19.2962	13.4277	171	1.70257	12.2072	8.00275	161	1.34841	9.14699	7.24637	214	1.58521	10.3103	8.4873	171	1.87308	14.1645	8.87252	103	0.787126	9.22892	6.81308	182	1.46141	8.90419	7.37368	228	1.8156	13.8576	9.06601	184	1.48328	10.6716	7.23129	176	1.44999	11.8042	8.22309	140	10.446
AL603839.1	1	complement(40514461..40515057)	ENSG00000227278	0	0	0	0	0	0	0	0	0	0	0	0	0	0	0	0	0	0	0	0	0	0	0	0	0	0	0	0	1	0.0574721	0.35017	0.0405147	0	0	0	0	0	0	0	0	0	0	0	0	0	0
AL603839.2	1	complement(40515754..40517174)	ENSG00000238186	1	0.0596238	0.428889	0.0498802	3	0.143371	0.950213	0.116762	1	0.0563841	0.404267	0.0467997	0	0	0	0	1	0.0419489	0.272839	0.0396603	0	0	0	0	3	0.12983	1.52224	0.198439	5	0.227362	1.38529	0.202573	2	0.0901907	0.688384	0.0795264	6	0.273907	1.97065	0.235803	2	0.0933103	0.759625	0.0934442	1	0.422542
ZNF684	1	40531561..40548169	ENSG00000117010	79	0.825623	5.93891	3.94053	113	0.946569	6.27354	4.39805	52	0.513919	3.68474	2.43358	63	0.523743	3.55283	2.83554	66	0.485288	3.15635	2.61758	61	0.66324	5.01553	3.16505	57	0.432378	5.06956	3.77035	94	0.749222	4.56491	3.80838	99	0.782531	5.97269	3.93656	75	0.600134	4.31772	2.94754	67	0.54791	4.46045	3.13038	19	1.40721
RIMS3	1	complement(40620679..40665657)	ENSG00000117016	3	0.0134988	0.0971003	0.149641	1	0.00360656	0.0239031	0.0389208	4	0.0170204	0.122035	0.187199	11	0.0393722	0.267083	0.495094	1	0.00316574	0.0205902	0.0396603	12	0.0561748	0.424803	0.622633	9	0.0293934	0.344633	0.595318	12	0.0411797	0.250903	0.486176	16	0.054451	0.415599	0.636211	24	0.0826833	0.594873	0.943211	24	0.0845016	0.687915	1.12133	0	0
NFYC	1	40691648..40771603	ENSG00000066136	621	3.37503	24.2774	30.9756	819	3.56771	23.6456	31.8761	609	3.12997	22.4415	28.501	663	2.86631	19.4437	29.8407	550	2.10305	13.6784	21.8132	576	3.25683	24.6286	29.8864	433	1.70808	20.0269	28.6414	713	2.95531	18.0063	28.887	956	3.92966	29.9933	38.0136	1084	4.51074	32.4529	42.6017	590	2.5091	20.4262	27.566	179	6.89427
KCNQ4	1	40783814..40840452	ENSG00000117013	13	0.0966012	0.694877	0.648442	9	0.0536045	0.355273	0.350287	73	0.512978	3.67799	3.41638	89	0.526081	3.56869	4.00576	75	0.392104	2.55027	2.97452	232	1.79355	13.5631	12.0376	47	0.253496	2.9722	3.10888	124	0.702731	4.28165	5.02382	188	1.0566	8.0645	7.47548	443	2.52043	18.1335	17.4101	150	0.872188	7.10035	7.00831	0	0
CITED4	1	complement(40861051..40862366)	ENSG00000179862	225	5.56595	40.0373	11.223	234	4.63972	30.7505	9.10746	55	1.28664	9.22503	2.57398	56	1.10197	7.47522	2.52048	64	1.11388	7.24474	2.53826	80	2.05889	15.5697	4.15089	56	1.00549	11.7892	3.7042	86	1.62249	9.88565	3.48426	82	1.5342	11.7098	3.26058	94	1.7804	12.8092	3.69424	67	1.29691	10.558	3.13038	8	1.40248
CTPS1	1	40979335..41012565	ENSG00000171793	2280	6.44478	46.3589	113.727	3050	6.91023	45.7987	118.708	1506	4.02564	28.8634	70.4803	1049	2.3587	16.0003	47.214	1308	2.60125	16.9187	51.8756	1144	3.36423	25.4408	59.3577	717	1.47105	17.2478	47.427	1353	2.91675	17.7714	54.8164	1398	2.98877	22.8119	55.589	1150	2.48888	17.9065	45.1955	1025	2.26713	18.4564	47.8901	525	10.5168
SLFNL1-AS1	1	41014590..41043890	ENSG00000281207	163	1.1055	7.95214	8.13047	161	0.875219	5.80066	6.26624	86	0.551577	3.95474	4.02477	52	0.280542	1.90307	2.34044	56	0.267215	1.73798	2.22098	77	0.543311	4.1086	3.99523	45	0.221522	2.59731	2.97659	55	0.284487	1.73334	2.22831	105	0.538608	4.11094	4.17514	76	0.394655	2.83938	2.98684	46	0.244123	1.98737	2.14922	5	0.240321
SLFNL1	1	complement(41015597..41023237)	ENSG00000171790	117	0.883733	6.35691	5.83598	104	0.629634	4.173	4.04776	73	0.521429	3.73858	3.41638	40	0.240336	1.63033	1.80034	30	0.159425	1.03691	1.18981	45	0.353618	2.67411	2.33487	31	0.169954	1.99268	2.05054	37	0.21314	1.29864	1.49904	50	0.285639	2.18015	1.98816	31	0.179279	1.28984	1.21831	31	0.183222	1.49158	1.44838	3	0.160585
SCMH1	1	complement(41027200..41242154)	ENSG00000010803	526	3.85062	27.6985	26.237	698	4.09562	27.1444	27.1667	643	4.45136	31.9157	30.0922	658	3.83173	25.9927	29.6156	769	3.96071	25.7607	30.4988	504	3.83851	29.0274	26.1506	397	2.10945	24.733	26.2601	674	3.76299	22.9274	27.3069	542	3.00093	22.9047	21.5517	630	3.53117	25.4053	24.7593	457	2.61783	21.3113	21.352	67	3.47592
AC093151.3	1	41242373..41284861	ENSG00000235358	3	0.0665285	0.478556	0.149641	2	0.0355497	0.235611	0.0778415	2	0.0419424	0.300722	0.0935994	3	0.0529214	0.358994	0.135026	0	0	0	0	2	0.0461427	0.348938	0.103772	0	0	0	0	1	0.0169128	0.103047	0.0405147	0	0	0	0	1	0.0169793	0.122159	0.0393005	1	0.0173527	0.141265	0.0467221	0	0
FOXO6	1	41361922..41383590	ENSG00000204060	22	0.298666	2.14838	1.09736	21	0.228508	1.51448	0.817336	78	1.00137	7.1797	3.65038	72	0.777534	5.27443	3.24061	72	0.687696	4.47283	2.85554	168	2.37279	17.9434	8.71686	9	0.0886828	1.03979	0.595318	123	1.27349	7.75923	4.98331	214	2.1973	16.771	8.50933	466	4.84375	34.8488	18.314	91	0.966684	7.86963	4.25171	0	0
AC093151.2	1	complement(41375004..41375669)	ENSG00000229901	1	0.0826259	0.594349	0.0498802	0	0	0	0	0	0	0	0	2	0.131453	0.891714	0.0900171	1	0.0581323	0.378096	0.0396603	0	0	0	0	0	0	0	0	1	0.0630151	0.383943	0.0405147	2	0.124985	0.953953	0.0795264	3	0.189788	1.36545	0.117901	1	0.0646541	0.526339	0.0467221	0	0
EDN2	1	complement(41478775..41484673)	ENSG00000127129	0	0	0	0	0	0	0	0	0	0	0	0	0	0	0	0	1	0.0139744	0.0908908	0.0396603	0	0	0	0	0	0	0	0	0	0	0	0	0	0	0	0	0	0	0	0	0	0	0	0	0	0
HIVEP3	1	complement(41506365..42035925)	ENSG00000127124	209	0.472166	3.39641	10.425	330	0.59756	3.96043	12.8438	298	0.636651	4.56471	13.9463	404	0.726028	4.92503	18.1834	512	0.813803	5.29303	20.3061	590	1.38671	10.4866	30.6128	259	0.4247	4.97954	17.1319	662	1.1406	6.94955	26.8207	986	1.68476	12.859	39.2065	1178	2.03763	14.66	46.296	711	1.25689	10.2322	33.2194	46	0.736472
AL445933.2	1	41535443..41535868	ENSG00000230881	0	0	0	0	0	0	0	0	0	0	0	0	0	0	0	0	0	0	0	0	1	0.127807	0.966493	0.0518861	0	0	0	0	0	0	0	0	0	0	0	0	0	0	0	0	0	0	0	0	0	0
GUCA2A	1	complement(42162691..42164718)	ENSG00000197273	0	0	0	0	0	0	0	0	0	0	0	0	0	0	0	0	1	0.0402533	0.26181	0.0396603	0	0	0	0	0	0	0	0	0	0	0	0	0	0	0	0	0	0	0	0	0	0	0	0	0	0
FOXJ3	1	complement(42176539..42335877)	ENSG00000198815	1310	6.18694	44.5042	65.343	1715	6.49214	43.0277	66.7491	1506	6.72614	48.2256	70.4803	1670	6.27399	42.5599	75.1643	1868	6.207	40.3708	74.0854	1463	7.18845	54.3602	75.9093	1160	3.97645	46.6233	76.7298	1684	6.06561	36.957	68.2268	1816	6.48682	49.5109	72.21	2014	7.28276	52.3965	79.1512	1455	5.37709	43.774	67.9806	93	3.1127
AC096540.1	1	complement(42335386..42338376)	ENSG00000227527	0	0	0	0	1	0.0394758	0.261632	0.0389208	3	0.139723	1.0018	0.140399	1	0.0391773	0.265761	0.0450085	2	0.0693014	0.450741	0.0793206	0	0	0	0	1	0.0357474	0.419133	0.0661464	0	0	0	0	1	0.0372497	0.28431	0.0397632	2	0.0754177	0.5426	0.078601	2	0.0770763	0.627466	0.0934442	2	0.698057
RIMKLA	1	42380795..42422578	ENSG00000177181	0	0	0	0	0	0	0	0	2	0.00685574	0.0491549	0.0935994	0	0	0	0	2	0.00510057	0.0331745	0.0793206	1	0.00377115	0.0285181	0.0518861	0	0	0	0	2	0.00552899	0.0336874	0.0810294	1	0.00274157	0.0209251	0.0397632	2	0.00555073	0.0399353	0.078601	2	0.0056728	0.0461814	0.0934442	0	0
ZMYND12	1	complement(42430329..42456267)	ENSG00000066185	1	0.0148313	0.106685	0.0498802	1	0.0118877	0.0787876	0.0389208	6	0.0841523	0.603362	0.280798	9	0.10618	0.720278	0.405077	4	0.0417387	0.271471	0.158641	0	0	0	0	19	0.204534	2.39813	1.25678	5	0.0565557	0.344586	0.202573	4	0.0448694	0.342467	0.159053	3	0.0340668	0.245097	0.117901	4	0.0464213	0.377909	0.186888	0	0
PPCS	1	42456117..42473385	ENSG00000127125	275	3.45657	24.864	13.717	374	3.76794	24.9726	14.5564	397	4.71889	33.8339	18.5795	442	4.41935	29.9788	19.8938	457	4.04138	26.2854	18.1247	299	3.90994	29.5676	15.5139	340	3.10188	36.3691	22.4898	513	4.91766	29.9627	20.784	329	3.12767	23.872	13.0821	292	2.81014	20.2178	11.4757	309	3.03914	24.7412	14.4371	181	16.1228
CCDC30	1	42463330..42654664	ENSG00000186409	6	0.0144644	0.104046	0.299281	16	0.0309164	0.204904	0.622732	19	0.0433152	0.310565	0.889194	13	0.0249297	0.169111	0.585111	22	0.0373142	0.242694	0.872526	21	0.0526691	0.398292	1.08961	18	0.0314961	0.369286	1.19064	24	0.0441255	0.268851	0.972353	21	0.0382896	0.292247	0.835028	21	0.0387616	0.278874	0.82531	20	0.0377277	0.307135	0.934442	6	0.102506
PPIH	1	42658425..42676758	ENSG00000171960	284	6.40271	46.0563	14.166	378	6.83056	45.2707	14.712	202	4.30659	30.8777	9.45354	222	3.98127	27.0071	9.99189	253	4.01298	26.1007	10.0341	189	4.43296	33.5227	9.80647	139	2.27454	26.6686	9.19435	234	4.02336	24.5138	9.48044	230	3.9218	29.9332	9.14554	210	3.62491	26.0798	8.2531	165	2.91078	23.6962	7.70914	54	8.62758
AC098484.4	1	complement(42658687..42682160)	ENSG00000285728	17	0.271156	1.95049	0.847963	19	0.242908	1.60992	0.739494	16	0.241338	1.73037	0.748795	2	0.025376	0.172139	0.0900171	12	0.134664	0.875864	0.475923	10	0.165942	1.25488	0.518861	2	0.0231544	0.271482	0.132293	9	0.109481	0.667056	0.364632	7	0.0844461	0.644537	0.278343	11	0.134337	0.966498	0.432305	5	0.062405	0.508029	0.23361	4	0.452147
AC098484.2	1	42678735..42681659	ENSG00000234917	3	0.162502	1.16892	0.149641	1	0.0434168	0.287752	0.0389208	6	0.307345	2.20363	0.280798	1	0.0430885	0.292292	0.0450085	2	0.07622	0.49574	0.0793206	0	0	0	0	1	0.0393162	0.460976	0.0661464	2	0.0826221	0.503406	0.0810294	3	0.122905	0.93808	0.11929	2	0.0829469	0.59677	0.078601	5	0.211928	1.72527	0.23361	0	0
YBX1	1	42682427..42702349	ENSG00000065978	11735	197.942	1423.85	585.344	19399	262.273	1738.26	755.024	12483	199.118	1427.65	584.201	20945	281.034	1906.4	942.704	22702	269.414	1752.29	900.368	11157	195.789	1480.59	578.893	10665	130.572	1530.94	705.451	20470	263.33	1604.44	829.336	21645	276.137	2107.63	860.675	22503	290.622	2090.91	884.379	14857	196.095	1596.38	694.15	1093	130.655
CLDN19	1	complement(42733093..42740254)	ENSG00000164007	2	0.0180759	0.130024	0.0997603	0	0	0	0	0	0	0	0	0	0	0	0	1	0.00635872	0.0413576	0.0396603	1	0.00940276	0.0711052	0.0518861	0	0	0	0	1	0.00689282	0.0419971	0.0405147	0	0	0	0	0	0	0	0	1	0.0070721	0.0575729	0.0467221	0	0
P3H1	1	complement(42746335..42767084)	ENSG00000117385	2269	10.9173	78.5308	113.178	2797	10.7868	71.4912	108.861	2617	11.9075	85.3754	122.475	1775	6.79364	46.0849	79.8902	3036	10.2774	66.8449	120.409	1292	6.4674	48.9075	67.0368	1428	4.98704	58.4722	94.4571	1987	7.29132	44.4251	80.5027	1773	6.4521	49.2459	70.5002	1781	6.5611	47.2045	69.9941	1763	6.63762	54.0359	82.371	510	17.39
C1orf50	1	42767269..42779488	ENSG00000164008	154	0.952577	6.85212	7.68155	172	0.85276	5.65181	6.69437	199	1.16404	8.34605	9.31314	276	1.35804	9.21229	12.4224	315	1.37085	8.91612	12.493	253	1.62812	12.3121	13.1272	157	0.704876	8.26456	10.385	304	1.4341	8.73782	12.3165	206	0.963736	7.35575	8.19122	204	0.966144	6.95102	8.0173	211	1.02127	8.31402	9.85836	7	0.306851
AC098484.3	1	42767292..42794493	ENSG00000283580	31	0.637922	4.58873	1.54629	59	0.973145	6.44968	2.29632	72	1.40112	10.0459	3.36958	50	0.818464	5.55208	2.25043	61	0.883155	5.7441	2.41928	54	1.15608	8.74243	2.80185	48	0.716937	8.40597	3.17503	72	1.12997	6.88476	2.91706	65	1.01165	7.72147	2.58461	73	1.15017	8.275	2.86893	47	0.756804	6.16103	2.19594	32	4.66666
TMEM269	1	42785007..42816619	ENSG00000274386	2	0.0148889	0.1071	0.0997603	0	0	0	0	1	0.00703995	0.0504756	0.0467997	8	0.0473747	0.321368	0.360068	7	0.0366633	0.238461	0.277622	6	0.0464698	0.351412	0.311316	0	0	0	0	2	0.0113551	0.0691852	0.0810294	4	0.0225219	0.171899	0.159053	5	0.0284994	0.205042	0.196502	1	0.00582523	0.0474223	0.0467221	0	0
SVBP	1	complement(42807052..42817252)	ENSG00000177868	70	1.88644	13.5697	3.49161	149	3.21848	21.331	5.79919	82	2.08976	14.9833	3.83758	141	3.02265	20.5043	6.3462	149	2.82509	18.3746	5.90938	94	2.63548	19.9299	4.87729	72	1.40835	16.5127	4.76254	102	2.0964	12.7731	4.1325	150	3.05737	23.3355	5.96448	166	3.4252	24.6429	6.52388	107	2.25636	18.3687	4.99926	10	1.90983
ERMAP	1	42817088..42844993	ENSG00000164010	143	0.808775	5.81772	7.13286	199	0.90212	5.97895	7.74523	366	1.95753	14.0353	17.1287	341	1.53416	10.407	15.3479	356	1.41659	9.21357	14.1191	336	1.97705	14.9508	17.4337	247	1.01396	11.8886	16.3382	362	1.56145	9.51372	14.6663	319	1.36457	10.4151	12.6845	373	1.61522	11.6209	14.6591	328	1.45159	11.8172	15.3248	17	0.681382
AL512353.1	1	complement(42834681..42846422)	ENSG00000228192	4	0.0805309	0.579279	0.199521	21	0.338876	2.24596	0.817336	11	0.209427	1.50156	0.514797	4	0.0640598	0.434552	0.180034	1	0.0141646	0.0921274	0.0396603	8	0.167563	1.26714	0.415089	4	0.0584516	0.685335	0.264586	7	0.10748	0.654863	0.283603	2	0.030454	0.232441	0.0795264	11	0.169562	1.21993	0.432305	4	0.0630147	0.512993	0.186888	2	0.285353
ZNF691	1	42846573..42852477	ENSG00000164011	76	1.2152	8.74125	3.79089	129	1.65327	10.9573	5.02078	127	1.92033	13.7685	5.94356	95	1.20832	8.19668	4.27581	106	1.19245	7.7558	4.20399	117	1.94629	14.7181	6.07067	59	0.684732	8.02837	3.90264	93	1.13409	6.90984	3.76787	133	1.60842	12.2763	5.28851	140	1.71394	12.3311	5.50207	114	1.42633	11.6115	5.32632	57	6.45891
AL512353.2	1	complement(42886597..42888767)	ENSG00000233708	0	0	0	0	0	0	0	0	0	0	0	0	1	0.0131989	0.089535	0.0450085	0	0	0	0	0	0	0	0	0	0	0	0	0	0	0	0	0	0	0	0	0	0	0	0	0	0	0	0	0	0
AL512353.3	1	complement(42891094..42892430)	ENSG00000237090	0	0	0	0	0	0	0	0	0	0	0	0	0	0	0	0	0	0	0	0	0	0	0	0	0	0	0	0	0	0	0	0	0	0	0	0	0	0	0	0	1	0.0192109	0.156393	0.0467221	0	0
SLC2A1	1	complement(42925375..42959176)	ENSG00000117394	1941	13.6241	98.0014	96.8174	2310	12.9961	86.1338	89.9069	2926	19.4219	139.253	136.936	2471	13.7968	93.591	111.216	5267	26.0103	169.173	208.891	3102	22.6522	171.299	160.951	2144	10.923	128.07	141.818	4449	23.8162	145.109	180.25	5923	31.4438	239.996	235.518	4872	26.1831	188.377	191.472	5576	30.6256	249.318	260.522	259	12.8834
SLC2A1-AS1	1	42959049..42983358	ENSG00000227533	11	0.106451	0.765728	0.548682	11	0.0853235	0.565495	0.428128	14	0.128121	0.918614	0.655196	25	0.192451	1.3055	1.12521	37	0.251918	1.63849	1.46743	25	0.2517	1.90339	1.29715	18	0.126434	1.48241	1.19064	17	0.125468	0.764462	0.68875	24	0.175663	1.34075	0.954317	22	0.163009	1.17278	0.86461	42	0.318043	2.58914	1.96233	0	0
AC099795.1	1	complement(42959065..42961864)	ENSG00000283973	0	0	0	0	0	0	0	0	0	0	0	0	0	0	0	0	0	0	0	0	2	0.0795041	0.601222	0.103772	0	0	0	0	0	0	0	0	0	0	0	0	1	0.0292553	0.210481	0.0393005	0	0	0	0	0	0
FAM183A	1	43145153..43156396	ENSG00000186973	0	0	0	0	1	0.0309531	0.205147	0.0389208	0	0	0	0	1	0.0307191	0.208384	0.0450085	0	0	0	0	0	0	0	0	0	0	0	0	0	0	0	0	0	0	0	0	0	0	0	0	0	0	0	0	1	0.273675
EBNA1BP2	1	complement(43164175..43270936)	ENSG00000117395	1262	11.5372	82.9899	62.9488	1787	13.0944	86.7851	69.5514	869	7.51272	53.8653	40.6689	1107	8.05029	54.6094	49.8244	1418	9.12048	59.3202	56.2383	734	6.98109	52.7921	38.0844	649	4.30645	50.4924	42.929	1048	7.30684	44.5197	42.4594	1186	8.20044	62.5901	47.1592	1056	7.39157	53.1794	41.5013	1092	7.81165	63.5935	51.0205	510	33.0416
CFAP57	1	43172149..43254358	ENSG00000243710	4	0.0225917	0.162508	0.199521	10	0.0452697	0.300033	0.389208	4	0.0213641	0.153178	0.187199	16	0.0718839	0.487627	0.720137	15	0.0596047	0.387673	0.594904	6	0.0352555	0.266607	0.311316	4	0.0163977	0.19226	0.264586	14	0.0603038	0.367423	0.567206	9	0.0384453	0.293435	0.357869	11	0.0475679	0.342232	0.432305	8	0.0353556	0.287825	0.373777	2	0.0800513
TMEM125	1	43269994..43274002	ENSG00000179178	0	0	0	0	0	0	0	0	0	0	0	0	0	0	0	0	0	0	0	0	0	0	0	0	0	0	0	0	1	0.0116727	0.0711206	0.0405147	0	0	0	0	0	0	0	0	0	0	0	0	0	0
C1orf210	1	complement(43281883..43285617)	ENSG00000253313	0	0	0	0	0	0	0	0	0	0	0	0	0	0	0	0	1	0.0151083	0.0982651	0.0396603	0	0	0	0	0	0	0	0	0	0	0	0	0	0	0	0	0	0	0	0	0	0	0	0	0	0
TIE1	1	43300993..43323108	ENSG00000066056	0	0	0	0	4	0.0155922	0.10334	0.155683	3	0.013797	0.0989229	0.140399	1	0.00386857	0.0262426	0.0450085	25	0.0855397	0.556356	0.991507	2	0.0101191	0.0765225	0.103772	1	0.00352989	0.0413873	0.0661464	6	0.0222539	0.13559	0.243088	1	0.00367823	0.0280742	0.0397632	0	0	0	0	1	0.00380545	0.0309796	0.0467221	1448	49.9051
MPL	1	43337849..43352772	ENSG00000117400	0	0	0	0	0	0	0	0	0	0	0	0	0	0	0	0	3	0.0310634	0.202039	0.118981	0	0	0	0	1	0.0106822	0.125247	0.0661464	0	0	0	0	0	0	0	0	0	0	0	0	0	0	0	0	0	0
AL139289.2	1	complement(43354684..43358658)	ENSG00000234694	3	0.147752	1.06281	0.149641	9	0.355282	2.35469	0.350287	1	0.0465745	0.333933	0.0467997	3	0.117532	0.797282	0.135026	1	0.0346507	0.225371	0.0396603	0	0	0	0	0	0	0	0	5	0.187806	1.14428	0.202573	3	0.111749	0.852929	0.11929	3	0.113127	0.8139	0.117901	1	0.0385381	0.313733	0.0467221	0	0
CDC20	1	43358955..43363203	ENSG00000117399	3213	51.3238	369.185	160.265	3891	49.8183	330.179	151.441	1256	18.9729	136.034	58.7804	637	8.09415	54.9069	28.6704	327	3.675	23.9024	12.9689	844	14.0261	106.068	43.7918	298	3.45508	40.5103	19.7116	677	8.24755	50.2513	27.4285	1991	24.0542	183.595	79.1686	1576	19.2751	138.677	61.9375	957	11.9619	97.38	44.713	1312	148.522
ELOVL1	1	complement(43363397..43368074)	ENSG00000066322	1619	21.0235	151.227	80.756	1822	18.9638	125.686	70.9136	1336	16.4059	117.629	62.5244	1180	12.1889	82.6836	53.1101	1464	13.3752	86.9932	58.0627	717	9.68643	73.2503	37.2023	910	8.57696	100.563	60.1932	1620	16.0436	97.7515	65.6338	1126	11.0588	84.4067	44.7734	1054	10.4793	75.3942	41.4227	1035	10.5167	85.6146	48.3574	1044	96.0746
MED8	1	complement(43383917..43389808)	ENSG00000159479	679	8.17477	58.8032	33.8686	868	8.37616	55.5144	33.7832	496	5.64708	40.4889	23.2127	393	3.76376	25.5316	17.6884	593	5.02298	32.6698	23.5185	372	4.65946	35.2355	19.3016	296	2.58661	30.3276	19.5793	502	4.60933	28.0841	20.3384	480	4.37078	33.3601	19.0863	488	4.4984	32.3642	19.1786	385	3.62699	29.5268	17.988	238	20.3064
AL139289.1	1	43385113..43389155	ENSG00000229431	6	0.267206	1.92208	0.299281	9	0.32126	2.12921	0.350287	5	0.210573	1.50978	0.233999	2	0.0708514	0.480623	0.0900171	6	0.187995	1.22274	0.237962	8	0.370657	2.80296	0.415089	5	0.161621	1.89499	0.330732	3	0.101893	0.620821	0.121544	10	0.336827	2.57084	0.397632	7	0.238685	1.71724	0.275103	3	0.104543	0.851071	0.140166	1	0.315606
SZT2	1	43389882..43454247	ENSG00000198198	1605	2.12114	15.2579	80.0577	1925	2.03913	13.5147	74.9225	1810	2.26209	16.2189	84.7075	1258	1.32251	8.9713	56.6207	1588	1.47654	9.60355	62.9805	1660	2.28239	17.2598	86.1309	984	0.943896	11.067	65.0881	1470	1.48163	9.0274	59.5566	1844	1.84318	14.0681	73.3234	1779	1.80013	12.9512	69.9155	1604	1.65874	13.5036	74.9422	53	0.496388
SZT2-AS1	1	complement(43447776..43448644)	ENSG00000229372	1	0.0465731	0.335012	0.0498802	4	0.149319	0.989635	0.155683	2	0.088085	0.631559	0.0935994	3	0.111142	0.753939	0.135026	0	0	0	0	3	0.145359	1.09923	0.155658	0	0	0	0	1	0.0355192	0.216414	0.0405147	6	0.211348	1.61312	0.238579	2	0.0713178	0.513103	0.078601	1	0.0364431	0.296678	0.0467221	0	0
HYI	1	complement(43451003..43453989)	ENSG00000178922	206	2.44754	17.6057	10.2753	228	2.17128	14.3905	8.87393	328	3.6853	26.4231	15.3503	283	2.67468	18.1438	12.7374	254	2.12323	13.8096	10.0737	229	2.83064	21.4057	11.8819	218	1.87998	22.0424	14.4199	161	1.45887	8.8887	6.52287	385	3.45967	26.406	15.3088	321	2.92011	21.009	12.6155	227	2.11041	17.1806	10.6059	314	26.4388
HYI-AS1	1	43453927..43456995	ENSG00000229348	0	0	0	0	2	0.0957559	0.634638	0.0778415	1	0.0564875	0.405009	0.0467997	1	0.0475159	0.322326	0.0450085	1	0.0420259	0.273339	0.0396603	0	0	0	0	1	0.0433561	0.508343	0.0661464	1	0.0455558	0.277566	0.0405147	0	0	0	0	0	0	0	0	0	0	0	0	0	0
PTPRF	1	43525187..43623666	ENSG00000142949	467	1.41925	10.209	23.294	608	1.48103	9.81579	23.6638	3823	10.9871	78.7762	178.915	5644	13.6443	92.5568	254.028	5859	12.5276	81.4801	232.37	2230	7.05072	53.3186	115.706	3167	6.98592	81.9088	209.486	3711	8.60124	52.4063	150.35	2866	6.58764	50.2804	113.961	2746	6.38962	45.9707	107.919	3276	7.7905	63.4213	153.062	869	18.7159
AL451062.3	1	43650149..43931014	ENSG00000284989	33	0.266114	1.91422	1.64605	32	0.206835	1.37083	1.24546	34	0.25928	1.85901	1.59119	51	0.32715	2.21924	2.29544	34	0.192901	1.25464	1.34845	48	0.4027	3.04528	2.49053	69	0.403865	4.73526	4.5641	26	0.159902	0.974266	1.05338	7	0.0426937	0.325861	0.278343	13	0.0802656	0.577479	0.510906	62	0.391224	3.18489	2.89677	0	0
KDM4A	1	43650158..43705515	ENSG00000066135	800	5.03552	36.2217	39.9041	970	4.89379	32.4344	37.7531	1197	7.125	51.0854	56.0192	1015	5.0821	34.4746	45.6837	1347	5.96517	38.7979	53.4224	1049	6.86936	51.9472	54.4285	675	3.08384	36.1575	44.6488	1276	6.12538	37.3211	51.6968	1475	7.02195	53.5953	58.6507	1543	7.43622	53.5006	60.6406	1273	6.26992	51.0425	59.4772	28	1.249
KDM4A-AS1	1	complement(43699765..43708138)	ENSG00000236200	23	0.387756	2.78922	1.14724	47	0.635108	4.20928	1.82928	26	0.414515	2.97202	1.21679	12	0.160929	1.09167	0.540102	21	0.249087	1.62008	0.832866	23	0.403408	3.05064	1.19338	9	0.11013	1.29126	0.595318	18	0.231436	1.41011	0.729265	26	0.331524	2.53037	1.03384	18	0.232346	1.67164	0.707409	17	0.224264	1.8257	0.794275	4	0.477903
ST3GAL3	1	43705824..43931165	ENSG00000126091	452	0.755568	5.43499	22.5458	471	0.631067	4.1825	18.3317	534	0.844137	6.05236	24.991	661	0.878941	5.96233	29.7506	668	0.78562	5.10973	26.4931	478	0.831284	6.2863	24.8015	408	0.495027	5.80411	26.9877	618	0.787865	4.80036	25.0381	719	0.909025	6.93816	28.5898	567	0.725689	5.22104	22.2834	507	0.663167	5.39874	23.6881	43	0.509393
AL451062.1	1	complement(43709392..43727343)	ENSG00000229444	0	0	0	0	1	0.0556364	0.368739	0.0389208	0	0	0	0	0	0	0	0	0	0	0	0	0	0	0	0	0	0	0	0	0	0	0	0	0	0	0	0	0	0	0	0	0	0	0	0	0	0
ARTN	1	43933320..43937241	ENSG00000117407	7	0.0857345	0.61671	0.349161	5	0.0490848	0.325318	0.194604	8	0.0926583	0.664349	0.374398	4	0.0389709	0.264361	0.180034	8	0.0689364	0.448367	0.317282	9	0.11468	0.867226	0.466975	2	0.0177796	0.208463	0.132293	5	0.0467042	0.284563	0.202573	3	0.0277901	0.212109	0.11929	7	0.0656429	0.472275	0.275103	15	0.143757	1.1703	0.700831	0	0
AL357079.1	1	complement(43944370..43946551)	ENSG00000237950	2	0.116893	0.840838	0.0997603	2	0.0936929	0.620965	0.0778415	3	0.165812	1.18885	0.140399	0	0	0	0	7	0.287843	1.87215	0.277622	3	0.182417	1.37947	0.155658	1	0.042422	0.497391	0.0661464	3	0.133723	0.814758	0.121544	2	0.0884095	0.674789	0.0795264	1	0.0447497	0.321956	0.0393005	0	0	0	0	0	0
IPO13	1	43946939..43968022	ENSG00000117408	807	5.16852	37.1784	40.2533	1006	5.16428	34.2271	39.1543	1098	6.65015	47.6808	51.3861	929	4.73295	32.1061	41.8129	1183	5.33062	34.6708	46.9181	600	3.99788	30.2326	31.1316	645	2.99837	35.1555	42.6644	1397	6.82365	41.5756	56.599	887	4.29663	32.7942	35.27	930	4.56045	32.8106	36.5494	897	4.49536	36.596	41.9097	143	6.4905
AL357079.2	1	complement(43968351..43974821)	ENSG00000285649	9	0.143342	1.0311	0.448922	3	0.0382977	0.253824	0.116762	4	0.060246	0.431957	0.187199	1	0.0126694	0.0859431	0.0450085	3	0.0336166	0.218645	0.118981	1	0.0165698	0.125304	0.0518861	2	0.0231204	0.271083	0.132293	5	0.0607337	0.370043	0.202573	6	0.0722761	0.55165	0.238579	6	0.073167	0.526407	0.235803	5	0.0623134	0.507284	0.23361	0	0
DPH2	1	43970000..43973369	ENSG00000132768	407	4.52209	32.5285	20.3012	533	4.7467	31.4595	20.7448	472	4.95934	35.5579	22.0895	380	3.35855	22.7828	17.1032	322	2.51711	16.3714	12.7706	365	4.21914	31.9058	18.9384	196	1.58065	18.5328	12.9647	343	2.90648	17.7088	13.8965	367	3.08406	23.5392	14.5931	345	2.93492	21.1156	13.5587	316	2.74734	22.3656	14.7642	290	22.8346
ATP6V0B	1	43974487..43978295	ENSG00000117410	1105	10.1762	73.1999	55.1176	1116	8.23771	54.5968	43.4356	1120	9.75389	69.9342	52.4157	822	6.02169	40.8483	36.997	1024	6.63474	43.1528	40.6121	766	7.33903	55.4989	39.7447	480	3.20847	37.6188	31.7503	1294	9.08836	55.3742	52.426	1063	7.40403	56.5115	42.2683	1105	7.79144	56.0563	43.427	1092	7.86911	64.0612	51.0205	716	46.7289
B4GALT2	1	43978943..43991170	ENSG00000117411	1429	12.3331	88.7152	71.2788	1754	12.1336	80.4175	68.267	1500	12.2425	87.777	70.1996	1453	9.97539	67.6684	65.3974	1984	12.0471	78.3553	78.686	989	8.88022	67.1536	51.3153	898	5.62537	65.9565	59.3995	1668	10.9791	66.894	67.5785	1097	7.16076	54.6548	43.6202	1111	7.34154	52.8194	43.6628	1164	7.86092	63.9946	54.3845	235	14.3734
CCDC24	1	43991359..43996528	ENSG00000159214	30	0.2748	1.9767	1.49641	35	0.25697	1.70311	1.36223	48	0.415789	2.98116	2.24639	36	0.262314	1.77941	1.62031	34	0.219116	1.42515	1.34845	50	0.476488	3.60327	2.5943	36	0.239349	2.80633	2.38127	47	0.328338	2.00052	1.90419	46	0.318687	2.43239	1.82911	44	0.308589	2.22017	1.72922	46	0.32971	2.68412	2.14922	20	1.2983
SLC6A9	1	complement(43991500..44031467)	ENSG00000196517	57	0.359685	2.5873	2.84317	64	0.323703	2.14539	2.49093	19	0.11338	0.812923	0.889194	0	0	0	0	6	0.0266379	0.173254	0.237962	12	0.0787798	0.595745	0.622633	7	0.0320611	0.375912	0.463025	11	0.052938	0.322545	0.445662	9	0.0429538	0.327846	0.357869	12	0.0579776	0.417126	0.471606	7	0.0345641	0.281381	0.327055	15	0.670792
AL139220.2	1	44030443..44115913	ENSG00000230615	27	0.109886	0.790434	1.34676	33	0.107649	0.713462	1.28438	43	0.165494	1.18657	2.01239	4	0.0129497	0.0878448	0.180034	6	0.0171802	0.111741	0.237962	3	0.0127024	0.0960573	0.155658	7	0.020678	0.242446	0.463025	16	0.0496621	0.302585	0.648235	4	0.0123126	0.0939761	0.159053	4	0.0124643	0.0896759	0.157202	2	0.00636922	0.0518509	0.0934442	0	0
KLF17	1	44118850..44135140	ENSG00000171872	0	0	0	0	2	0.0166678	0.110469	0.0778415	3	0.0294976	0.211495	0.140399	0	0	0	0	0	0	0	0	1	0.0108172	0.0818016	0.0518861	0	0	0	0	4	0.0317189	0.193259	0.162059	1	0.00786396	0.0600219	0.0397632	0	0	0	0	0	0	0	0	0	0
AL035417.2	1	complement(44187943..44189049)	ENSG00000271329	0	0	0	0	0	0	0	0	0	0	0	0	0	0	0	0	0	0	0	0	0	0	0	0	0	0	0	0	0	0	0	0	0	0	0	0	0	0	0	0	0	0	0	0	2	0.579668
DMAP1	1	44213455..44220681	ENSG00000178028	539	3.13394	22.5432	26.8854	671	3.12712	20.7255	26.1158	685	3.76642	27.0048	32.0578	599	2.77046	18.7935	26.9601	644	2.63444	17.1346	25.5412	645	3.90165	29.5049	33.4665	450	1.8991	22.2667	29.7659	538	2.38568	14.5357	21.7969	685	3.01234	22.9918	27.2378	605	2.69333	19.3774	23.7768	502	2.28394	18.5932	23.4545	148	6.09837
ERI3	1	complement(44221070..44355260)	ENSG00000117419	669	7.82012	56.2521	33.3698	779	7.29868	48.3732	30.3193	752	8.3127	59.601	35.1934	893	8.30352	56.3272	40.1926	985	8.10074	52.6878	39.0654	667	8.11147	61.3402	34.608	541	4.59006	53.8177	35.7852	932	8.30867	50.6236	37.7597	800	7.07276	53.9831	31.8106	878	7.85804	56.5354	34.5058	619	5.66184	46.0922	28.921	486	40.26
ERI3-IT1	1	complement(44243408..44244273)	ENSG00000233602	5	0.262961	1.89155	0.249401	3	0.126463	0.838152	0.116762	6	0.298408	2.13955	0.280798	3	0.125507	0.851378	0.135026	7	0.259013	1.68464	0.277622	9	0.492437	3.72389	0.466975	3	0.114519	1.34272	0.198439	5	0.200549	1.22192	0.202573	11	0.437549	3.33961	0.437395	9	0.362407	2.60737	0.353704	8	0.329224	2.68016	0.373777	0	0
RNF220	1	44405194..44651724	ENSG00000187147	922	3.09852	22.2884	45.9895	1211	3.26202	21.6196	47.133	898	2.85388	20.462	42.0261	1226	3.27746	22.2327	55.1805	1158	2.738	17.8081	45.9266	935	3.26905	24.7211	48.5135	783	1.90994	22.3937	51.7926	1142	2.92696	17.8336	46.2678	1253	3.18483	24.3083	49.8233	1390	3.5766	25.7322	54.6277	1059	2.78483	22.6709	49.4787	363	8.64529
TMEM53	1	complement(44635238..44674555)	ENSG00000126106	90	0.806029	5.79797	4.48922	106	0.76091	5.04306	4.1256	145	1.22804	8.80491	6.78596	138	0.983129	6.66909	6.21118	123	0.775022	5.0408	4.87821	112	1.04355	7.89148	5.81124	109	0.708547	8.3076	7.20996	166	1.13382	6.90822	6.72544	130	0.880569	6.72097	5.16922	147	1.00799	7.25211	5.77717	120	0.840948	6.84603	5.60665	34	2.15793
ARMH1	1	44674692..44725591	ENSG00000198520	2	0.01979	0.142355	0.0997603	2	0.0158623	0.10513	0.0778415	4	0.0374294	0.268365	0.187199	4	0.0314847	0.213578	0.180034	7	0.0487322	0.316957	0.277622	2	0.0205889	0.155697	0.103772	4	0.0287283	0.336835	0.264586	4	0.0301859	0.183919	0.162059	7	0.0523874	0.399848	0.278343	5	0.0378808	0.272537	0.196502	6	0.0464566	0.378196	0.280332	0	0
KIF2C	1	44739818..44767767	ENSG00000142945	2120	18.9292	136.162	105.746	2674	19.1371	126.834	104.074	795	6.71274	48.1295	37.2058	598	4.24737	28.8122	26.9151	284	1.78408	11.6038	11.2635	842	7.82158	59.148	43.6881	315	2.04146	23.9358	20.8361	669	4.55565	27.757	27.1043	1550	10.4674	79.8929	61.633	1209	8.26522	59.465	47.5143	873	6.09944	49.6546	40.7884	305	19.2995
AL592166.1	1	complement(44759037..44775810)	ENSG00000225721	25	1.06388	7.65273	1.247	29	0.989164	6.55585	1.1287	21	0.845098	6.05925	0.982794	22	0.744727	5.05188	0.990188	11	0.32934	2.14205	0.436263	13	0.575547	4.35238	0.674519	9	0.277989	3.25937	0.595318	11	0.357003	2.17517	0.445662	12	0.386228	2.9479	0.477159	19	0.619066	4.45393	0.746709	11	0.366289	2.9819	0.513943	1	0.301579
RPS8	1	44775251..44778779	ENSG00000142937	11598	132.62	953.967	578.51	15994	146.589	971.543	622.499	14244	154.026	1104.35	666.615	18275	166.229	1127.62	822.531	20868	167.883	1091.92	827.631	10879	129.42	978.693	564.469	9811	81.4277	954.727	648.962	17338	151.2	921.243	702.444	13153	113.753	868.221	523.006	14346	125.6	903.639	563.805	9333	83.5076	679.823	436.057	2124	172.119
BEST4	1	complement(44783585..44787705)	ENSG00000142959	6	0.0954214	0.68639	0.299281	4	0.0509887	0.337936	0.155683	12	0.180473	1.29397	0.561596	3	0.0379524	0.257451	0.135026	12	0.134269	0.873297	0.475923	12	0.198547	1.50144	0.622633	10	0.115433	1.35343	0.661464	4	0.0485157	0.2956	0.162059	8	0.0962269	0.734455	0.318106	3	0.0365299	0.262818	0.117901	3	0.0373332	0.303924	0.140166	0	0
PLK3	1	44800225..44805990	ENSG00000173846	477	4.46351	32.1071	23.7928	551	4.13265	27.3898	21.4453	430	3.80508	27.2819	20.1239	509	3.78878	25.7013	22.9093	517	3.40369	22.1378	20.5044	473	4.60475	34.8218	24.5421	303	2.05795	24.1291	20.0424	515	3.6753	22.3932	20.8651	512	3.6236	27.6572	20.3588	482	3.45333	24.8453	18.9428	542	3.9686	32.3078	25.3234	113	7.49353
TCTEX1D4	1	complement(44805913..44806675)	ENSG00000188396	22	0.938665	6.75205	1.09736	24	0.820765	5.43975	0.934098	29	1.1701	8.38947	1.35719	21	0.712739	4.83489	0.945179	21	0.630388	4.10009	0.832866	32	1.42045	10.7416	1.66035	15	0.464529	5.44653	0.992196	25	0.813497	4.95654	1.01287	28	0.903562	6.89647	1.11337	13	0.424682	3.05542	0.510906	31	1.03497	8.42556	1.44838	0	0
BTBD19	1	44808482..44815585	ENSG00000222009	142	1.31328	9.44677	7.08298	181	1.34174	8.89259	7.04466	236	2.06404	14.7989	11.0447	113	0.831327	5.63933	5.08596	221	1.43801	9.35294	8.76492	253	2.43432	18.4087	13.1272	100	0.67128	7.87065	6.61464	229	1.61523	9.84137	9.27787	280	1.95857	14.9489	11.1337	226	1.60033	11.5138	8.88191	265	1.91777	15.6122	12.3814	81	5.3089
PTCH2	1	complement(44819844..44843063)	ENSG00000117425	11	0.0695476	0.500273	0.548682	21	0.106421	0.705324	0.817336	16	0.0956635	0.685896	0.748795	13	0.0653817	0.443519	0.585111	13	0.0578274	0.376114	0.515584	13	0.0855105	0.646644	0.674519	10	0.0458906	0.53806	0.661464	16	0.0771503	0.470067	0.648235	16	0.0765106	0.58397	0.636211	27	0.130703	0.940356	1.06111	16	0.079157	0.644405	0.747553	3	0.134419
EIF2B3	1	complement(44850522..44986722)	ENSG00000070785	651	6.21315	44.6927	32.472	783	5.98979	39.6983	30.475	561	5.06326	36.303	26.2546	538	4.08448	27.7072	24.2146	520	3.49169	22.7102	20.6233	362	3.5944	27.1814	18.7828	291	2.01585	23.6355	19.2486	545	3.96694	24.17	22.0805	520	3.75358	28.6493	20.6769	513	3.7487	26.9704	20.1611	390	2.91256	23.7107	18.2216	385	26.04
HECTD3	1	complement(45002540..45011329)	ENSG00000126107	1153	7.39324	53.1814	57.5118	1348	6.92811	45.9172	52.4652	1318	7.99204	57.302	61.682	1158	5.9066	40.0676	52.1199	1349	6.08581	39.5825	53.5017	1115	7.43818	56.2487	57.853	891	4.14684	48.621	58.9365	1443	7.05667	42.9954	58.4627	1421	6.89146	52.5993	56.5035	1516	7.44281	53.548	59.5795	1261	6.32703	51.5074	58.9165	358	16.2681
UROD	1	45012147..45015575	ENSG00000126088	1103	12.3479	88.8216	55.0178	1274	11.4316	75.7648	49.585	1060	11.2218	80.4586	49.6077	999	8.89625	60.348	44.9635	1029	8.10465	52.7132	40.8104	712	8.29248	62.7091	36.9429	810	6.58168	77.1692	53.5786	953	8.13653	49.5748	38.6105	946	8.00979	61.135	37.616	919	7.87709	56.6725	36.1171	771	6.75386	54.9822	36.0227	889	70.5293
ZSWIM5	1	complement(45016399..45306209)	ENSG00000162415	9	0.0484604	0.348588	0.448922	14	0.0604215	0.400454	0.544891	3	0.0152757	0.109525	0.140399	0	0	0	0	4	0.0151532	0.0985577	0.158641	6	0.0336111	0.254172	0.311316	9	0.0351739	0.412409	0.595318	11	0.0451716	0.275225	0.445662	8	0.0325796	0.248665	0.318106	9	0.0371039	0.266947	0.353704	13	0.0547731	0.4459	0.607387	17	0.648699
HPDL	1	45326905..45328533	ENSG00000186603	51	1.01921	7.3314	2.54389	57	0.913031	6.05127	2.21848	32	0.604753	4.33601	1.49759	23	0.365631	2.48027	1.0352	19	0.267144	1.73753	0.753545	27	0.56136	4.2451	1.40092	14	0.203073	2.381	0.92605	13	0.198136	1.20722	0.526691	24	0.362756	2.76875	0.954317	24	0.367227	2.64205	0.943211	17	0.26584	2.16416	0.794275	82	11.6133
MUTYH	1	complement(45329163..45340470)	ENSG00000132781	188	1.56569	11.2624	9.37747	255	1.70218	11.2815	9.92479	152	1.19709	8.583	7.11355	114	0.755223	5.12308	5.13097	144	0.843743	5.48776	5.71108	130	1.12636	8.5177	6.74519	103	0.622613	7.30003	6.81308	116	0.736772	4.48906	4.69971	179	1.12749	8.60559	7.11762	194	1.23703	8.89995	7.62429	126	0.821102	6.68447	5.88698	52	3.06902
TOE1	1	45339670..45343975	ENSG00000132773	359	4.26226	30.6595	17.907	495	4.71053	31.2198	19.2658	219	2.45882	17.6294	10.2491	228	2.15329	14.6069	10.2619	168	1.40332	9.12726	6.66293	198	2.44566	18.4945	10.2734	156	1.34432	15.762	10.3188	248	2.24556	13.6819	10.0476	299	2.6849	20.4926	11.8892	233	2.11804	15.2384	9.15701	177	1.64436	13.3865	8.26981	109	9.1711
TESK2	1	complement(45343883..45491166)	ENSG00000070759	42	0.411588	2.96065	2.09497	72	0.565542	3.74822	2.80229	34	0.315086	2.25913	1.59119	86	0.670401	4.54769	3.87073	41	0.282682	1.83858	1.62607	40	0.407811	3.08393	2.07544	50	0.355645	4.16988	3.30732	53	0.396111	2.41345	2.14728	38	0.281649	2.1497	1.511	31	0.232599	1.67345	1.21831	51	0.391077	3.1837	2.38283	19	1.31952
CCDC163	1	complement(45493866..45500079)	ENSG00000280670	34	0.401471	2.88788	1.69593	51	0.482687	3.19909	1.98496	11	0.12283	0.880678	0.514797	15	0.140893	0.955755	0.675128	65	0.539995	3.51217	2.57792	58	0.712509	5.3881	3.00939	15	0.128558	1.50733	0.992196	51	0.459276	2.79831	2.06625	42	0.375091	2.8629	1.67006	58	0.524368	3.77262	2.27943	31	0.286429	2.33178	1.44838	25	2.09202
MMACHC	1	45500053..45513382	ENSG00000132763	261	1.60437	11.5406	13.0187	350	1.72446	11.4291	13.6223	300	1.7439	12.5036	14.0399	316	1.54517	10.4817	14.2227	292	1.26284	8.2136	11.5808	252	1.61158	12.187	13.0753	179	0.798641	9.36393	11.8402	293	1.3736	8.36917	11.8708	311	1.44589	11.0358	12.3664	298	1.40253	10.0907	11.7115	230	1.1063	9.0062	10.7461	25	1.08907
PRDX1	1	complement(45511036..45523047)	ENSG00000117450	6101	130.497	938.694	304.319	7278	124.775	826.97	283.265	7188	145.393	1042.45	336.396	7034	119.681	811.857	316.59	9900	148.982	968.99	392.637	4669	103.898	785.695	242.256	2902	45.0536	528.246	191.957	7545	123.079	749.907	305.683	4617	74.6912	570.083	183.587	4888	80.05	575.928	192.101	4930	82.5134	671.729	230.34	1986	301.042
AKR1A1	1	45550543..45570049	ENSG00000117448	824	8.595	61.826	41.1013	864	7.22357	47.8754	33.6275	869	8.57186	61.4592	40.6689	870	7.21874	48.9686	39.1574	870	6.38468	41.5264	34.5044	643	6.97776	52.7669	33.3627	423	3.20253	37.5491	27.9799	797	6.34023	38.6302	32.2902	751	5.92476	45.2209	29.8622	695	5.55055	39.934	27.3138	698	5.6971	46.3792	32.612	918	67.8596
NASP	1	45583846..45618904	ENSG00000132780	2039	7.9936	57.5	101.706	2932	9.21316	61.0617	114.116	1535	5.69076	40.8021	71.8375	1318	4.11021	27.8817	59.3212	1145	3.15814	20.5408	45.411	2057	8.38969	63.4442	106.73	875	2.48981	29.1927	57.8781	1170	3.49816	21.3138	47.4022	2779	8.23997	62.8918	110.502	2518	7.55811	54.3776	98.9586	1575	4.83154	39.3328	73.5873	529	14.6971
AL355480.2	1	complement(45592722..45592814)	ENSG00000281112	0	0	0	0	0	0	0	0	0	0	0	0	0	0	0	0	0	0	0	0	0	0	0	0	0	0	0	0	0	0	0	0	0	0	0	0	0	0	0	0	0	0	0	0	1	2.74652
CCDC17	1	complement(45620044..45624057)	ENSG00000159588	22	0.215529	1.55035	1.09736	33	0.259129	1.71742	1.28438	26	0.240875	1.72705	1.21679	23	0.179239	1.21588	1.0352	40	0.275704	1.7932	1.58641	58	0.591149	4.47036	3.00939	14	0.0995506	1.16722	0.92605	21	0.156902	0.955986	0.850809	52	0.385299	2.9408	2.06769	30	0.225028	1.61898	1.17901	21	0.160983	1.31054	0.981164	0	0
GPBP1L1	1	complement(45627304..45688113)	ENSG00000159592	1423	6.23237	44.831	70.9795	1966	6.90162	45.7416	76.5182	1667	6.90432	49.5031	78.0151	1893	6.59511	44.7382	85.2012	2040	6.28607	40.8851	80.907	1595	7.26768	54.9593	82.7583	1244	3.9546	46.3671	82.2861	1910	6.37984	38.8716	77.3831	1905	6.31038	48.1642	75.7489	2102	7.04877	50.7131	82.6096	1576	5.40113	43.9697	73.634	283	8.78384
TMEM69	1	45687214..45694443	ENSG00000159596	393	5.24558	37.7327	19.6029	540	5.77715	38.289	21.0172	316	3.98864	28.5981	14.7887	361	3.83293	26.0008	16.2481	307	2.88297	18.751	12.1757	307	4.2631	32.2382	15.929	246	2.38325	27.9432	16.272	271	2.75866	16.8082	10.9795	318	3.21026	24.5024	12.6447	329	3.36224	24.19	12.9299	250	2.61108	21.2564	11.6805	134	12.6752
IPP	1	complement(45694324..45750650)	ENSG00000197429	431	3.78705	27.2412	21.4984	527	3.71154	24.5989	20.5112	536	4.45375	31.9329	25.0846	534	3.73241	25.3189	24.0346	582	3.59789	23.4009	23.0823	428	3.9125	29.587	22.2072	321	2.04721	24.0033	21.233	575	3.85319	23.477	23.296	544	3.61522	27.5933	21.6312	511	3.43778	24.7334	20.0825	448	3.08022	25.0756	20.9315	21	1.30766
AL604028.1	1	complement(45694684..45697075)	ENSG00000230896	14	0.762148	5.48232	0.698322	20	0.872691	5.78391	0.778415	15	0.772217	5.5367	0.701996	29	1.25584	8.519	1.30525	29	1.11073	7.22429	1.15015	18	1.01946	7.70932	0.933949	18	0.711242	8.3392	1.19064	30	1.24555	7.58897	1.21544	27	1.1117	8.48508	1.07361	16	0.666905	4.79811	0.628808	23	0.979758	7.97606	1.07461	0	0
MAST2	1	45786987..46036124	ENSG00000086015	1528	6.31502	45.4255	76.2169	1978	6.55235	43.4268	76.9853	2869	11.2129	80.3953	134.268	2517	8.27481	56.1325	113.286	2341	6.80697	44.273	92.8447	2200	9.45934	71.533	114.149	1654	4.96159	58.1739	109.406	2889	9.10599	55.4817	117.047	2346	7.33317	55.9706	93.2845	2565	8.11655	58.3953	100.806	1989	6.4323	52.3644	92.9302	140	4.10043
PIK3R3	1	complement(46040140..46133036)	ENSG00000117461	236	1.03683	7.45816	11.7717	295	1.03881	6.88488	11.4816	711	2.95393	21.1793	33.2746	489	1.70894	11.5926	22.0092	828	2.55933	16.646	32.8387	621	2.83839	21.4644	32.2212	274	0.873733	10.2444	18.1241	872	2.92172	17.8017	35.3288	885	2.94069	22.4449	35.1904	896	3.01394	21.6841	35.2132	979	3.36555	27.3985	45.7409	89	2.77098
AL358075.4	1	complement(46043661..46176488)	ENSG00000278139	0	0	0	0	0	0	0	0	0	0	0	0	0	0	0	0	0	0	0	0	0	0	0	0	0	0	0	0	0	0	0	0	16	0.253672	1.93616	0.636211	14	0.224699	1.61662	0.550207	0	0	0	0	0	0
AL358075.1	1	46046818..46048368	ENSG00000226957	0	0	0	0	0	0	0	0	1	0.0474356	0.340108	0.0467997	0	0	0	0	0	0	0	0	0	0	0	0	0	0	0	0	2	0.0765113	0.466174	0.0810294	1	0.0379385	0.289567	0.0397632	1	0.0384061	0.276316	0.0393005	0	0	0	0	0	0
TSPAN1	1	46175073..46185958	ENSG00000117472	6	0.0825561	0.593846	0.299281	5	0.0551426	0.365467	0.194604	16	0.208187	1.49268	0.748795	19	0.207958	1.41069	0.855162	47	0.454984	2.95925	1.86403	21	0.30061	2.27326	1.08961	14	0.139817	1.63933	0.92605	21	0.220366	1.34266	0.850809	16	0.166506	1.27086	0.636211	10	0.105349	0.757943	0.393005	25	0.269164	2.19123	1.16805	0	0
POMGNT1	1	complement(46188682..46220305)	ENSG00000085998	1510	7.93118	57.051	75.3191	1993	8.3905	55.6094	77.5691	2223	11.0417	79.1679	104.036	3045	12.7225	86.3034	137.051	3070	11.3449	73.788	121.757	1686	9.21308	69.6708	87.4799	1476	5.62705	65.9763	97.6321	3244	12.9948	79.1757	131.43	1942	7.71475	58.8831	77.2202	1897	7.62888	54.8867	74.553	2062	8.4748	68.992	96.3409	324	12.0602
LURAP1	1	46203334..46221261	ENSG00000171357	55	0.965752	6.94689	2.74341	57	0.802227	5.31689	2.21848	73	1.21217	8.69109	3.41638	67	0.935839	6.34829	3.01557	93	1.14891	7.4726	3.68841	38	0.694181	5.24951	1.97167	37	0.471561	5.52898	2.44742	78	1.04454	6.36426	3.16015	50	0.664025	5.0682	1.98816	33	0.443659	3.19195	1.29692	62	0.851872	6.93496	2.89677	13	1.61769
RAD54L	1	46247688..46278473	ENSG00000085999	418	4.23656	30.4746	20.8499	494	4.01313	26.5977	19.2269	198	1.89775	13.6066	9.26634	101	0.814295	5.5238	4.54586	91	0.648902	4.22051	3.60909	195	2.05617	15.549	10.1178	64	0.470815	5.52024	4.23337	102	0.788434	4.80383	4.1325	370	2.83629	21.6481	14.7124	266	2.0642	14.8511	10.4539	179	1.41961	11.5568	8.36325	76	5.45884
LRRC41	1	complement(46261196..46303608)	ENSG00000132128	2665	10.0811	72.5159	132.931	3218	9.75701	64.6662	125.247	3106	11.1109	79.6638	145.36	2586	7.7815	52.786	116.392	3482	9.26704	60.2735	138.097	2209	8.69347	65.7414	114.616	1757	4.8241	56.5619	116.219	3533	10.1926	62.1019	143.138	2653	7.59032	57.9334	105.492	2674	7.74471	55.7201	105.089	2494	7.38223	60.0976	116.525	530	14.2081
UQCRH	1	46303631..46316776	ENSG00000173660	1310	30.2887	217.874	65.343	1888	34.989	231.895	73.4824	1324	28.9491	207.561	61.9628	1597	29.3723	199.248	71.8786	1730	28.1421	183.038	68.6123	1053	25.3294	191.545	54.636	950	15.9429	186.928	62.8391	1696	29.9064	182.216	68.7129	1496	26.1609	199.674	59.4858	1620	28.6786	206.331	63.6668	1246	22.5428	183.517	58.2157	392	64.2312
NSUN4	1	46340177..46365152	ENSG00000117481	401	1.54162	11.0892	20.0019	463	1.4267	9.45568	18.0203	467	1.69779	12.173	21.8555	381	1.16515	7.9038	17.1483	379	1.02511	6.66741	15.0312	350	1.39987	10.586	18.1601	237	0.661323	7.75391	15.6767	422	1.23729	7.53866	17.0972	372	1.08165	8.25572	14.7919	424	1.24804	8.97918	16.6634	328	0.9867	8.03258	15.3248	209	5.69413
FAAH	1	46394265..46413848	ENSG00000117480	17	0.199362	1.43406	0.847963	16	0.150395	0.996765	0.622732	53	0.587768	4.21422	2.48038	25	0.233215	1.58202	1.12521	20	0.165015	1.07327	0.793206	13	0.158607	1.19941	0.674519	30	0.255357	2.99402	1.98439	20	0.178876	1.08987	0.810294	22	0.195132	1.48935	0.874791	17	0.152642	1.0982	0.668108	19	0.174352	1.41937	0.88772	0	0
FAAHP1	1	46432129..46482493	ENSG00000232022	0	0	0	0	0	0	0	0	0	0	0	0	0	0	0	0	0	0	0	0	1	0.0136788	0.103441	0.0518861	0	0	0	0	1	0.0100274	0.0610959	0.0405147	0	0	0	0	0	0	0	0	0	0	0	0	0	0
LINC01398	1	complement(46446673..46451281)	ENSG00000224863	0	0	0	0	0	0	0	0	0	0	0	0	0	0	0	0	1	0.0163835	0.106559	0.0396603	0	0	0	0	0	0	0	0	0	0	0	0	0	0	0	0	0	0	0	0	0	0	0	0	0	0
DMBX1	1	46506996..46514226	ENSG00000197587	0	0	0	0	0	0	0	0	0	0	0	0	0	0	0	0	0	0	0	0	0	0	0	0	0	0	0	0	0	0	0	0	0	0	0	0	0	0	0	0	0	0	0	0	3	0.238993
AL136373.1	1	complement(46532166..46543969)	ENSG00000282881	0	0	0	0	0	0	0	0	1	0.0188522	0.135168	0.0467997	1	0.015858	0.107574	0.0450085	0	0	0	0	0	0	0	0	0	0	0	0	0	0	0	0	0	0	0	0	0	0	0	0	0	0	0	0	0	0
MKNK1-AS1	1	46538696..46570255	ENSG00000269956	14	0.186407	1.34087	0.698322	8	0.0853774	0.565853	0.311366	13	0.163687	1.17362	0.608396	7	0.0741404	0.502934	0.31506	10	0.0936774	0.609284	0.396603	7	0.0969657	0.73327	0.363202	5	0.0483212	0.566558	0.330732	7	0.071082	0.433094	0.283603	19	0.191337	1.46039	0.755501	11	0.11214	0.806799	0.432305	11	0.114606	0.932987	0.513943	0	0
MKNK1	1	complement(46557408..46616843)	ENSG00000079277	397	1.60151	11.5201	19.8024	523	1.69106	11.2078	20.3556	489	1.86545	13.3751	22.8851	523	1.67828	11.3847	23.5395	593	1.68304	10.9466	23.5185	431	1.80885	13.6788	22.3629	299	0.875475	10.2648	19.7778	427	1.3137	8.00418	17.2998	467	1.42485	10.8752	18.5694	471	1.45476	10.4664	18.5105	444	1.40153	11.4096	20.7446	102	2.91601
MOB3C	1	complement(46607715..46616891)	ENSG00000142961	202	1.11157	7.99578	10.0758	229	1.01004	6.69422	8.91285	275	1.43105	10.2604	12.8699	220	0.963009	6.53261	9.90188	282	1.09178	7.101	11.1842	253	1.44841	10.9531	13.1272	167	0.667013	7.82063	11.0465	210	0.881316	5.36975	8.50809	287	1.19448	9.11689	11.412	313	1.31875	9.48785	12.301	303	1.30469	10.6213	14.1568	45	1.75488
ATPAF1	1	complement(46632737..46673867)	ENSG00000123472	653	3.74461	26.9359	32.5718	874	4.01721	26.6247	34.0167	631	3.42184	24.5342	29.5306	575	2.62292	17.7927	25.8799	657	2.6507	17.2403	26.0568	539	3.21565	24.3173	27.9666	377	1.56917	18.3982	24.9372	665	2.90833	17.7201	26.9423	616	2.67169	20.3918	24.4941	685	3.00758	21.6383	26.9208	607	2.72372	22.1734	28.3603	201	8.16845
TEX38	1	46668855..46673594	ENSG00000186118	0	0	0	0	2	0.0350248	0.232133	0.0778415	1	0.0206616	0.148141	0.0467997	4	0.06952	0.471591	0.180034	5	0.0768594	0.499899	0.198301	5	0.113653	0.859466	0.25943	1	0.0158584	0.185937	0.0661464	7	0.116641	0.710681	0.283603	4	0.0660995	0.504507	0.159053	5	0.0836428	0.601776	0.196502	5	0.0854822	0.695898	0.23361	0	0
EFCAB14-AS1	1	46674036..46692098	ENSG00000228237	2	0.111488	0.801964	0.0997603	2	0.0893612	0.592256	0.0778415	0	0	0	0	0	0	0	0	0	0	0	0	0	0	0	0	0	0	0	0	2	0.0850272	0.51806	0.0810294	0	0	0	0	0	0	0	0	0	0	0	0	0	0
EFCAB14	1	complement(46675159..46719064)	ENSG00000159658	2072	10.7324	77.2009	103.352	2747	11.4047	75.5868	106.915	1960	9.60064	68.8354	91.7274	2248	9.26247	62.8323	101.179	2768	10.0873	65.6084	109.78	1660	8.94544	67.6468	86.1309	1518	5.70706	66.9144	100.41	2736	10.8082	65.8527	110.848	2736	10.7185	81.8095	108.792	2741	10.8705	78.2087	107.723	2329	9.43966	76.8468	108.816	313	11.4895
CYP4B1	1	46757838..46819413	ENSG00000142973	0	0	0	0	0	0	0	0	0	0	0	0	0	0	0	0	0	0	0	0	0	0	0	0	0	0	0	0	4	0.0286531	0.17458	0.162059	0	0	0	0	0	0	0	0	0	0	0	0	0	0
CYP4A11	1	complement(46929177..46941484)	ENSG00000187048	1	0.0083688	0.0601988	0.0498802	0	0	0	0	0	0	0	0	0	0	0	0	0	0	0	0	0	0	0	0	0	0	0	0	0	0	0	0	0	0	0	0	0	0	0	0	0	0	0	0	0	0
CYP4X1	1	47023568..47050751	ENSG00000186377	0	0	0	0	0	0	0	0	0	0	0	0	0	0	0	0	0	0	0	0	0	0	0	0	0	0	0	0	0	0	0	0	0	0	0	0	0	0	0	0	0	0	0	0	6	0.543268
CYP4Z1	1	47067488..47118319	ENSG00000186160	0	0	0	0	1	0.0130729	0.0866427	0.0389208	0	0	0	0	0	0	0	0	0	0	0	0	0	0	0	0	0	0	0	0	0	0	0	0	0	0	0	0	0	0	0	0	0	0	0	0	0	0
CYP4A22-AS1	1	complement(47096653..47179271)	ENSG00000225506	0	0	0	0	1	0.0283317	0.187773	0.0389208	3	0.100279	0.71899	0.140399	0	0	0	0	1	0.0248687	0.161748	0.0396603	0	0	0	0	0	0	0	0	0	0	0	0	0	0	0	0	0	0	0	0	1	0.0276588	0.225166	0.0467221	0	0
CYP4A22	1	47137435..47149741	ENSG00000162365	1	0.00843602	0.0606824	0.0498802	0	0	0	0	0	0	0	0	1	0.0067106	0.0455216	0.0450085	1	0.00593525	0.0386032	0.0396603	0	0	0	0	0	0	0	0	0	0	0	0	0	0	0	0	0	0	0	0	0	0	0	0	0	0
MTND1P34	1	complement(47164510..47165920)	ENSG00000225514	0	0	0	0	0	0	0	0	0	0	0	0	1	0.0385934	0.2618	0.0450085	0	0	0	0	0	0	0	0	1	0.0352147	0.412887	0.0661464	0	0	0	0	1	0.0366946	0.280073	0.0397632	0	0	0	0	0	0	0	0	0	0
LINC00853	1	47179250..47180339	ENSG00000224805	0	0	0	0	1	0.0394758	0.261632	0.0389208	0	0	0	0	0	0	0	0	1	0.0346507	0.225371	0.0396603	0	0	0	0	0	0	0	0	0	0	0	0	0	0	0	0	0	0	0	0	1	0.0385381	0.313733	0.0467221	0	0
PDZK1IP1	1	complement(47183593..47191044)	ENSG00000162366	0	0	0	0	0	0	0	0	0	0	0	0	0	0	0	0	0	0	0	0	0	0	0	0	0	0	0	0	0	0	0	0	0	0	0	0	0	0	0	0	0	0	0	0	3	0.48131
TAL1	1	complement(47216290..47232220)	ENSG00000162367	0	0	0	0	0	0	0	0	1	0.005401	0.0387245	0.0467997	0	0	0	0	0	0	0	0	0	0	0	0	0	0	0	0	1	0.00435578	0.0265392	0.0405147	0	0	0	0	0	0	0	0	0	0	0	0	281	11.3735
AL135960.1	1	47225797..47230750	ENSG00000226252	1	0.00806606	0.0580212	0.0498802	0	0	0	0	0	0	0	0	0	0	0	0	0	0	0	0	0	0	0	0	0	0	0	0	0	0	0	0	0	0	0	0	0	0	0	0	0	0	0	0	0	0
STIL	1	complement(47250139..47314147)	ENSG00000123473	1084	4.8401	34.8161	54.0701	1392	4.98177	33.0175	54.1777	532	2.24633	16.1059	24.8974	319	1.13302	7.68591	14.3577	348	1.09322	7.11035	13.8018	535	2.48523	18.7937	27.759	268	0.868548	10.1836	17.7272	402	1.36892	8.34068	16.2869	1108	3.74177	28.5592	44.0576	802	2.74178	19.726	31.519	575	2.00897	16.3547	26.8652	90	2.84785
CMPK1	1	47333797..47378839	ENSG00000162368	3323	28.1423	202.435	165.752	4522	30.6958	203.442	176	3207	25.6841	184.152	150.087	3836	25.8423	175.302	172.653	4048	24.1196	156.876	160.545	2418	21.3045	161.108	125.461	2227	13.6894	160.506	147.308	3812	24.6212	150.014	154.442	3033	19.4273	148.28	120.602	2871	18.6164	133.937	112.832	2827	18.7342	152.512	132.083	290	17.4051
LINC01389	1	complement(47380928..47408477)	ENSG00000225762	1	0.0674009	0.484831	0.0498802	1	0.0540238	0.358051	0.0389208	1	0.0637385	0.456998	0.0467997	0	0	0	0	0	0	0	0	1	0.0701216	0.530271	0.0518861	0	0	0	0	1	0.0514036	0.313196	0.0405147	0	0	0	0	3	0.154817	1.11385	0.117901	2	0.105481	0.858706	0.0934442	0	0
FOXE3	1	47416072..47418052	ENSG00000186790	1	0.0164334	0.11821	0.0498802	3	0.0395156	0.261896	0.116762	2	0.031081	0.222847	0.0935994	4	0.0522891	0.354705	0.180034	5	0.0578095	0.375997	0.198301	3	0.0512904	0.387866	0.155658	2	0.0238557	0.279704	0.132293	1	0.012533	0.0763622	0.0405147	3	0.0372873	0.284597	0.11929	3	0.0377469	0.271574	0.117901	2	0.025718	0.209367	0.0934442	0	0
FOXD2	1	47436017..47440691	ENSG00000186564	55	0.382995	2.75498	2.74341	59	0.329308	2.18254	2.29632	22	0.144874	1.03873	1.02959	25	0.138482	0.9394	1.12521	33	0.161676	1.05155	1.30879	39	0.282541	2.13662	2.02356	13	0.0657065	0.770398	0.859903	13	0.0690402	0.420653	0.526691	79	0.416073	3.17569	3.14129	66	0.35189	2.53171	2.59383	32	0.174365	1.41948	1.49511	1	0.0493493
TRABD2B	1	complement(47760528..47996895)	ENSG00000269113	0	0	0	0	0	0	0	0	0	0	0	0	1	0.00368157	0.0249741	0.0450085	0	0	0	0	0	0	0	0	0	0	0	0	1	0.0035297	0.021506	0.0405147	0	0	0	0	0	0	0	0	0	0	0	0	0	0
SKINT1L	1	complement(48096092..48182428)	ENSG00000242267	0	0	0	0	0	0	0	0	0	0	0	0	1	0.0128837	0.0873969	0.0450085	1	0.0113951	0.0741144	0.0396603	0	0	0	0	0	0	0	0	0	0	0	0	0	0	0	0	0	0	0	0	1	0.0126735	0.103173	0.0467221	0	0
SLC5A9	1	48222685..48248644	ENSG00000117834	1	0.00717853	0.0516369	0.0498802	3	0.0172614	0.114403	0.116762	5	0.0339424	0.243363	0.233999	6	0.0342618	0.232416	0.270051	14	0.0707073	0.459885	0.555244	2	0.0149366	0.112953	0.103772	13	0.0677349	0.794181	0.859903	18	0.0985453	0.600424	0.729265	13	0.0705814	0.538715	0.516922	14	0.0769477	0.553608	0.550207	13	0.0730228	0.594467	0.607387	0	0
SPATA6	1	complement(48295372..48472208)	ENSG00000132122	179	0.981188	7.05793	8.92855	216	0.949013	6.28974	8.40688	268	1.38922	9.96053	12.5423	407	1.77467	12.0385	18.3185	584	2.25223	14.6487	23.1616	175	0.997984	7.54692	9.08006	340	1.35273	15.8606	22.4898	470	1.96483	11.9715	19.0419	418	1.73296	13.2268	16.621	423	1.7753	12.7726	16.6241	302	1.29535	10.5452	14.1101	3	0.116539
AGBL4	1	complement(48532855..50023913)	ENSG00000186094	0	0	0	0	0	0	0	0	0	0	0	0	0	0	0	0	0	0	0	0	0	0	0	0	0	0	0	0	0	0	0	0	1	0.00329966	0.0251848	0.0397632	0	0	0	0	0	0	0	0	0	0
BEND5	1	complement(48727523..48776969)	ENSG00000162373	0	0	0	0	0	0	0	0	2	0.0287986	0.206483	0.0935994	1	0.0121123	0.0821645	0.0450085	5	0.0535643	0.348386	0.198301	35	0.554446	4.19281	1.81601	3	0.0331558	0.388747	0.198439	9	0.104514	0.636792	0.364632	21	0.241844	1.84589	0.835028	26	0.303117	2.18081	1.02181	5	0.0595737	0.48498	0.23361	0	0
AC099788.1	1	49025595..49187585	ENSG00000229846	0	0	0	0	0	0	0	0	1	0.0388218	0.278348	0.0467997	0	0	0	0	0	0	0	0	0	0	0	0	0	0	0	0	0	0	0	0	0	0	0	0	0	0	0	0	0	0	0	0	0	0
DMRTA2	1	complement(50417550..50423500)	ENSG00000142700	0	0	0	0	1	0.008091	0.0536244	0.0389208	0	0	0	0	2	0.0160597	0.108941	0.0900171	0	0	0	0	2	0.0210039	0.158835	0.103772	0	0	0	0	1	0.00769858	0.0469065	0.0405147	2	0.0152695	0.116545	0.0795264	3	0.0231866	0.166818	0.117901	1	0.00789882	0.0643031	0.0467221	0	0
AL049637.2	1	50423609..50425316	ENSG00000284700	0	0	0	0	0	0	0	0	0	0	0	0	0	0	0	0	0	0	0	0	0	0	0	0	0	0	0	0	1	0.0266967	0.16266	0.0405147	0	0	0	0	0	0	0	0	0	0	0	0	0	0
FAF1	1	complement(50437028..50960263)	ENSG00000185104	1134	4.8929	35.1959	56.5641	1476	5.10457	33.8314	57.447	894	3.64777	26.1541	41.8389	968	3.3224	22.5376	43.5683	1009	3.06299	19.9219	40.0172	815	3.65845	27.6658	42.2871	686	2.14838	25.1894	45.3764	891	2.93197	17.8641	36.0986	1145	3.73655	28.5193	45.5289	1089	3.59761	25.8833	42.7982	768	2.59295	21.1088	35.8826	94	2.87429
CDKN2C	1	50960745..50974633	ENSG00000123080	967	9.48774	68.2477	48.2341	1123	8.83152	58.5323	43.708	677	6.28147	45.0374	31.6834	620	4.83895	32.8252	27.9053	335	2.3125	15.0407	13.2862	531	5.42022	40.9886	27.5515	404	2.87708	33.7333	26.7231	342	2.55912	15.5924	13.856	1226	9.09784	69.4396	48.7497	1106	8.30852	59.7765	43.4663	644	4.94426	40.2505	30.089	78	5.42351
C1orf185	1	51102221..51148086	ENSG00000204006	0	0	0	0	0	0	0	0	0	0	0	0	0	0	0	0	1	0.0204867	0.133247	0.0396603	0	0	0	0	0	0	0	0	0	0	0	0	0	0	0	0	0	0	0	0	0	0	0	0	0	0
LINC01562	1	complement(51195095..51235096)	ENSG00000203356	0	0	0	0	3	0.0330856	0.21928	0.116762	1	0.0130117	0.0932924	0.0467997	1	0.0109451	0.0742467	0.0450085	2	0.019361	0.125926	0.0793206	0	0	0	0	0	0	0	0	2	0.0209873	0.127873	0.0810294	0	0	0	0	0	0	0	0	1	0.0107666	0.087649	0.0467221	0	0
RNF11	1	51236271..51273455	ENSG00000123091	2666	27.7997	199.97	132.981	3527	29.4784	195.373	137.274	2608	25.7172	184.389	122.054	3964	32.8804	223.045	178.414	3299	24.2026	157.416	130.839	4124	44.7388	338.322	213.978	2176	16.4692	193.099	143.935	3057	24.311	148.124	123.853	4399	34.6933	264.798	174.918	4878	38.9452	280.195	191.708	4747	38.7328	315.318	221.79	329	24.3123
AL162430.2	1	complement(51264916..51266074)	ENSG00000236434	0	0	0	0	0	0	0	0	0	0	0	0	0	0	0	0	1	0.0526531	0.34246	0.0396603	2	0.155718	1.17757	0.103772	0	0	0	0	0	0	0	0	1	0.0566024	0.43202	0.0397632	1	0.0573001	0.412251	0.0393005	0	0	0	0	0	0
TTC39A	1	complement(51287258..51345116)	ENSG00000085831	6	0.0208639	0.150079	0.299281	11	0.0306589	0.203197	0.428128	11	0.0361721	0.259349	0.514797	20	0.0553219	0.375278	0.900171	14	0.034251	0.222771	0.555244	35	0.126619	0.957512	1.81601	9	0.0227154	0.266334	0.595318	19	0.0503878	0.307007	0.769779	13	0.03419	0.260956	0.516922	25	0.0665604	0.478876	0.982512	24	0.0653033	0.531624	1.12133	11	0.271073
TTC39A-AS1	1	51329654..51335324	ENSG00000261664	0	0	0	0	0	0	0	0	0	0	0	0	0	0	0	0	0	0	0	0	0	0	0	0	0	0	0	0	0	0	0	0	0	0	0	0	0	0	0	0	0	0	0	0	1	0.188795
EPS15	1	complement(51354263..51519328)	ENSG00000085832	1597	6.98787	50.2655	79.6586	2203	7.72633	51.2075	85.7424	1691	6.99713	50.1686	79.1383	2385	8.3014	56.3128	107.345	2733	8.41357	54.7224	108.392	1706	7.76614	58.7288	88.5176	1671	5.30701	62.2238	110.531	2421	8.07909	49.2249	98.0861	2173	7.19136	54.8883	86.4055	2234	7.48437	53.847	87.7973	1945	6.65946	54.2136	90.8744	130	4.03118
AC104170.2	1	51461721..51463416	ENSG00000238140	1	0.0480157	0.345389	0.0498802	4	0.153944	1.02029	0.155683	2	0.0908133	0.651121	0.0935994	2	0.0763899	0.518194	0.0900171	2	0.0675638	0.439439	0.0793206	2	0.0999078	0.755518	0.103772	2	0.0697022	0.817247	0.132293	1	0.0366194	0.223117	0.0405147	1	0.0363157	0.277181	0.0397632	0	0	0	0	1	0.0375718	0.305867	0.0467221	0	0
AC104170.1	1	51518309..51561629	ENSG00000227070	0	0	0	0	0	0	0	0	0	0	0	0	0	0	0	0	0	0	0	0	1	0.0711528	0.538069	0.0518861	0	0	0	0	0	0	0	0	0	0	0	0	0	0	0	0	0	0	0	0	0	0
CALR4P	1	complement(51561866..51594897)	ENSG00000227742	0	0	0	0	0	0	0	0	0	0	0	0	1	0.00957699	0.0649659	0.0450085	0	0	0	0	0	0	0	0	0	0	0	0	0	0	0	0	0	0	0	0	0	0	0	0	0	0	0	0	2	0.170642
OSBPL9	1	51577179..51798427	ENSG00000117859	896	3.063	22.0329	44.6926	1165	3.19216	21.1565	45.3427	1079	3.48816	25.0097	50.4969	697	1.89537	12.8573	31.3709	1112	2.67451	17.3952	44.1022	683	2.4291	18.3693	35.4382	555	1.3771	16.1463	36.7113	894	2.3308	14.2012	36.2201	1154	2.98371	22.7733	45.8867	1221	3.19585	22.9929	47.9859	890	2.38072	19.3811	41.5827	389	9.42406
NRDC	1	complement(51789191..51878937)	ENSG00000078618	4124	19.8221	142.585	205.706	5368	20.6806	137.064	208.927	4059	18.4496	132.282	189.96	4157	15.8941	107.818	187.1	5518	18.6601	121.367	218.845	3088	15.4417	116.773	160.224	2832	9.88003	115.842	187.327	5323	19.5126	118.888	215.66	4049	14.7194	112.347	161.001	4106	15.1106	108.715	161.368	3668	13.7956	112.308	171.377	595	20.2674
AL050343.1	1	51793934..51799154	ENSG00000266993	24	0.429528	3.0897	1.19712	51	0.731593	4.84875	1.98496	27	0.456962	3.27636	1.26359	11	0.156601	1.06231	0.495094	18	0.226649	1.47414	0.713885	37	0.688919	5.20971	1.91978	18	0.233822	2.74153	1.19064	11	0.150141	0.914793	0.445662	27	0.365473	2.78949	1.07361	14	0.19184	1.38022	0.550207	19	0.266081	2.16612	0.88772	0	0
RAB3B	1	complement(51907956..51990764)	ENSG00000169213	2536	6.42779	46.2367	126.496	3282	6.66761	44.1907	127.738	2022	4.84652	34.749	94.629	3951	7.96604	54.0379	177.829	3779	6.73892	43.8304	149.876	1031	2.71868	20.5591	53.4945	3878	7.13434	83.649	256.516	2104	4.06711	24.7804	85.2429	1179	2.26015	17.2507	46.8808	707	1.37203	9.87121	27.7854	1490	2.95514	24.0574	69.6159	144	2.58657
TXNDC12	1	complement(52020131..52056171)	ENSG00000117862	767	6.49568	46.725	38.2581	996	6.76095	44.8093	38.7651	768	6.15074	44.1	35.9422	726	4.8909	33.1776	32.6762	1183	7.04879	45.8458	46.9181	578	5.09265	38.5114	29.9901	390	2.39733	28.1083	25.7971	1092	7.0531	42.9736	44.2421	827	5.2972	40.4311	32.8842	742	4.81133	34.6156	29.161	814	5.39428	43.914	38.0318	111	6.66196
AL445685.3	1	complement(52020153..52033350)	ENSG00000285839	252	4.1308	29.7139	12.5698	327	4.29636	28.4748	12.7271	178	2.75924	19.7834	8.33035	239	3.11641	21.1403	10.757	343	3.95575	25.7284	13.6035	101	1.72243	13.0253	5.24049	233	2.77219	32.5035	15.4121	417	5.21312	31.7629	16.8946	194	2.40518	18.3576	7.71406	228	2.86154	20.5877	8.96051	125	1.60333	13.0525	5.84026	139	16.1472
KTI12	1	complement(52032103..52033816)	ENSG00000198841	275	5.22317	37.5716	13.717	272	4.14085	27.4442	10.5864	226	4.05926	29.1044	10.5767	222	3.35412	22.7528	9.99189	185	2.47215	16.079	7.33715	165	3.26041	24.6557	8.5612	121	1.6681	19.5582	8.00372	245	3.54892	21.6231	9.9261	217	3.11726	23.7926	8.62862	181	2.63216	18.9374	7.11339	214	3.1805	25.892	9.99853	49	6.5955
AL445685.1	1	52033391..52044279	ENSG00000223390	5	0.213613	1.53657	0.249401	7	0.239704	1.58868	0.272445	6	0.242407	1.73803	0.280798	0	0	0	0	1	0.0300579	0.195499	0.0396603	3	0.133341	1.00835	0.155658	2	0.0620185	0.727157	0.132293	1	0.0325826	0.198522	0.0405147	0	0	0	0	0	0	0	0	1	0.0334301	0.272149	0.0467221	0	0
TXNDC12-AS1	1	52050918..52052683	ENSG00000228369	1	0.0832599	0.598909	0.0498802	0	0	0	0	0	0	0	0	1	0.0662307	0.449278	0.0450085	0	0	0	0	2	0.173242	1.31008	0.103772	0	0	0	0	2	0.126997	0.773777	0.0810294	0	0	0	0	0	0	0	0	2	0.1303	1.06076	0.0934442	0	0
BTF3L4	1	52056125..52090716	ENSG00000134717	1217	6.57904	47.3247	60.7042	1611	6.9805	46.2644	62.7013	1084	5.54163	39.7328	50.7309	1230	5.28932	35.8803	55.3605	1491	5.67088	36.8838	59.1335	1146	6.4453	48.7403	59.4614	952	3.73545	43.7975	62.9714	1403	5.78439	35.2436	56.8421	1405	5.7446	43.8459	55.8673	1434	5.93544	42.7031	56.3569	1120	4.73772	38.5691	52.3287	206	7.89203
ZFYVE9	1	52142094..52346686	ENSG00000157077	997	5.58736	40.1912	49.7305	1298	5.83049	38.6425	50.5191	1004	5.32086	38.1499	46.9869	1080	4.81458	32.6599	48.6092	1526	6.01681	39.1338	60.5216	698	4.06961	30.7751	36.2165	832	3.3843	39.6803	55.0338	1467	6.27003	38.2025	59.4351	1127	4.77691	36.4599	44.8131	1095	4.69848	33.8037	43.034	855	3.74936	30.523	39.9474	19	0.754596
DNAJC19P7	1	complement(52252062..52252773)	ENSG00000237663	0	0	0	0	1	0.0758531	0.502729	0.0389208	0	0	0	0	0	0	0	0	0	0	0	0	0	0	0	0	0	0	0	0	0	0	0	0	2	0.143151	1.09261	0.0795264	0	0	0	0	0	0	0	0	0	0
CC2D1B	1	complement(52345723..52366193)	ENSG00000154222	1237	5.37292	38.6488	61.7018	1571	5.46936	36.2491	61.1445	1101	4.52236	32.4248	51.5265	1039	3.58988	24.3521	46.7639	1077	3.29122	21.4064	42.7141	903	4.08052	30.8575	46.8531	723	2.27936	26.7251	47.8239	903	2.99128	18.2255	36.5848	1062	3.48881	26.6285	42.2285	1086	3.61163	25.9842	42.6803	960	3.26281	26.562	44.8532	25	0.769539
ORC1	1	complement(52372829..52404459)	ENSG00000085840	506	5.21781	37.533	25.2394	690	5.70304	37.7978	26.8553	167	1.62851	11.6762	7.81555	84	0.689034	4.67409	3.78072	70	0.507852	3.3031	2.77622	156	1.67359	12.656	8.09423	50	0.374233	4.38782	3.30732	90	0.707797	4.31252	3.64632	307	2.39435	18.275	12.2073	170	1.34221	9.65663	6.68108	125	1.00862	8.21102	5.84026	95	6.94243
PRPF38A	1	52404564..52420839	ENSG00000134748	691	3.97583	28.5991	34.4672	980	4.51955	29.954	38.1423	668	3.63465	26.06	31.2622	571	2.61342	17.7282	25.6999	614	2.48553	16.1661	24.3514	677	4.05252	30.6458	35.1269	483	2.01711	23.6503	31.9487	590	2.58899	15.7744	23.9037	979	4.26034	32.5172	38.9282	1018	4.48466	32.2653	40.0079	678	3.05252	24.8501	31.6776	200	8.1551
TUT4	1	complement(52408282..52553487)	ENSG00000134744	818	1.64391	11.825	40.802	1122	1.80733	11.9784	43.6691	1107	2.10382	15.0841	51.8073	1243	1.9871	13.4795	55.9456	1416	2.00211	13.0219	56.159	1235	2.58213	19.5265	64.0793	789	1.15089	13.494	52.1895	1067	1.63537	9.96412	43.2292	1419	2.15684	16.4622	56.424	1392	2.14188	15.41	54.7063	1007	1.58356	12.8915	47.0491	111	1.58087
GPX7	1	52602372..52609051	ENSG00000116157	276	5.31347	38.2211	13.7669	401	6.18775	41.0103	15.6072	401	7.30046	52.3434	18.7667	431	6.60039	44.774	19.3987	732	9.91473	64.4861	29.0313	126	2.52363	19.0841	6.53764	330	4.61123	54.0659	21.8283	557	8.17809	49.8281	22.5667	281	4.09154	31.2288	11.1735	295	4.34834	31.2845	11.5936	169	2.54586	20.7255	7.89603	85	11.5968
SHISAL2A	1	52633344..52669683	ENSG00000182183	0	0	0	0	0	0	0	0	0	0	0	0	2	0.0206509	0.140086	0.0900171	7	0.063927	0.415785	0.277622	0	0	0	0	2	0.0188429	0.220931	0.132293	7	0.0692965	0.422215	0.283603	0	0	0	0	0	0	0	0	0	0	0	0	0	0
COA7	1	complement(52684451..52698366)	ENSG00000162377	742	5.79965	41.7183	37.0111	971	6.08326	40.3178	37.7921	674	4.98189	35.7196	31.543	688	4.27769	29.0179	30.9659	890	4.89428	31.8327	35.2977	552	4.48873	33.9445	28.6411	437	2.47921	29.0683	28.906	953	5.68092	34.6131	38.6105	606	3.58247	27.3433	24.0965	616	3.68647	26.5227	24.2091	503	3.07642	25.0446	23.5012	76	4.20979
ZYG11B	1	52726467..52827342	ENSG00000162378	1784	7.08434	50.9594	88.9862	2254	7.17427	47.5487	87.7274	1944	7.30025	52.3419	90.9786	2688	8.49097	57.5988	120.983	2853	7.9709	51.8433	113.151	1751	7.23398	54.7045	90.8525	1731	4.98925	58.4982	114.499	2695	8.1619	49.7294	109.187	2345	7.04303	53.7561	93.2447	2410	7.32747	52.7182	94.7141	1904	5.91631	48.1638	88.9588	66	1.85737
ZYG11A	1	52842511..52894998	ENSG00000203995	132	0.915468	6.58519	6.58418	164	0.911659	6.04217	6.383	29	0.190197	1.36369	1.35719	7	0.0386181	0.261967	0.31506	3	0.0146383	0.0952087	0.118981	3	0.021646	0.16369	0.155658	10	0.0503388	0.590215	0.661464	1	0.00528929	0.032227	0.0405147	45	0.236044	1.80162	1.78934	35	0.185853	1.33714	1.37552	3	0.0162806	0.132538	0.140166	4	0.196598
AC099677.4	1	complement(52881216..52881730)	ENSG00000242391	0	0	0	0	0	0	0	0	0	0	0	0	1	0.0681479	0.462283	0.0450085	0	0	0	0	0	0	0	0	0	0	0	0	0	0	0	0	0	0	0	0	0	0	0	0	0	0	0	0	0	0
ECHDC2	1	complement(52895910..52927212)	ENSG00000121310	134	0.551076	3.96403	6.68394	173	0.570259	3.77949	6.73329	250	0.972262	6.97101	11.6999	29	0.0948698	0.643553	1.30525	61	0.176497	1.14795	2.41928	37	0.158305	1.19713	1.91978	17	0.0507446	0.594972	1.12449	22	0.0690013	0.420416	0.891323	57	0.177294	1.3532	2.2665	44	0.138545	0.996778	1.72922	11	0.035398	0.28817	0.513943	35	1.02006
SCP2	1	52927229..53051703	ENSG00000116171	1053	4.12763	29.6911	52.5238	1367	4.29498	28.4657	53.2047	1242	4.60396	33.0098	58.1252	1551	4.83624	32.8068	69.8082	1906	5.2565	34.1886	75.5925	1150	4.68983	35.4652	59.669	1070	3.04432	35.6942	70.7767	1847	5.52164	33.6426	74.8306	1496	4.43523	33.8521	59.4858	1481	4.44488	31.9791	58.204	1605	4.92297	40.0772	74.9889	340	9.44499
PODN	1	53062052..53085502	ENSG00000174348	4	0.0265752	0.191162	0.199521	2	0.0106504	0.0705873	0.0778415	5	0.031414	0.225235	0.233999	2	0.0105699	0.0717011	0.0900171	14	0.0654403	0.425628	0.555244	13	0.0898558	0.679504	0.674519	1	0.00482226	0.0565402	0.0661464	14	0.0709369	0.43221	0.567206	6	0.0301495	0.230117	0.238579	13	0.066129	0.475772	0.510906	12	0.0623846	0.507864	0.560665	3	0.14125
SLC1A7	1	complement(53087179..53142632)	ENSG00000162383	0	0	0	0	0	0	0	0	0	0	0	0	0	0	0	0	0	0	0	0	8	0.050111	0.378947	0.415089	0	0	0	0	0	0	0	0	0	0	0	0	1	0.00460987	0.0331662	0.0393005	2	0.00942249	0.0767071	0.0934442	0	0
AL445183.2	1	53114576..53118609	ENSG00000235563	0	0	0	0	0	0	0	0	0	0	0	0	0	0	0	0	0	0	0	0	0	0	0	0	0	0	0	0	1	0.0132699	0.0808517	0.0405147	0	0	0	0	4	0.0532882	0.383387	0.157202	0	0	0	0	0	0
CPT2	1	53196429..53214197	ENSG00000157184	318	2.77395	19.9537	15.8619	368	2.57299	17.0529	14.3228	407	3.35739	24.0721	19.0475	423	2.93518	19.9109	19.0386	383	2.35056	15.2882	15.1899	322	2.92222	22.0983	16.7073	278	1.76015	20.6375	18.3887	379	2.52138	15.3624	15.3551	414	2.73139	20.8474	16.462	408	2.72498	19.6051	16.0346	286	1.95217	15.8923	13.3625	47	2.90548
AL606760.2	1	complement(53209783..53213775)	ENSG00000236723	4	0.106128	0.763402	0.199521	2	0.0425321	0.281889	0.0778415	3	0.0752707	0.539682	0.140399	7	0.147737	1.00218	0.31506	5	0.0933338	0.607049	0.198301	4	0.110412	0.834949	0.207544	2	0.0385152	0.451584	0.132293	3	0.060704	0.369862	0.121544	5	0.100334	0.765806	0.198816	5	0.101571	0.730764	0.196502	2	0.0415219	0.338024	0.0934442	17	3.19644
C1orf123	1	complement(53214099..53220617)	ENSG00000162384	499	3.6204	26.0425	24.8902	714	4.15216	27.5191	27.7894	539	3.69813	26.5151	25.225	644	3.71677	25.2128	28.9855	808	4.12448	26.8259	32.0455	517	3.90242	29.5107	26.8251	415	2.18544	25.6239	27.4508	714	3.95078	24.0716	28.9275	737	4.04423	30.8677	29.3055	750	4.1663	29.9748	29.4754	565	3.20763	26.1128	26.398	149	7.66112
MAGOH	1	complement(53226892..53238610)	ENSG00000162385	339	7.54341	54.2617	16.9094	509	9.07832	60.168	19.8107	216	4.54526	32.589	10.1087	278	4.92081	33.3805	12.5124	330	5.16634	33.6022	13.0879	218	5.04674	38.1643	11.3112	191	3.08486	36.1695	12.634	290	4.92146	29.9859	11.7493	369	6.21021	47.3997	14.6726	411	7.00233	50.3789	16.1525	325	5.65889	46.0682	15.1847	36	5.67702
AL606760.1	1	53238610..53242783	ENSG00000226754	5	0.137826	0.99142	0.249401	8	0.176755	1.17147	0.311366	6	0.156405	1.12141	0.280798	6	0.131564	0.892469	0.270051	6	0.116363	0.756833	0.237962	5	0.14339	1.08434	0.25943	4	0.0800307	0.938347	0.264586	6	0.126137	0.768536	0.243088	13	0.27103	2.06865	0.516922	7	0.147738	1.06292	0.275103	7	0.150987	1.22916	0.327055	0	0
LRP8	1	complement(53242364..53328070)	ENSG00000157193	899	2.85166	20.5127	44.8423	1147	2.91622	19.3278	44.6421	917	2.75071	19.7222	42.9153	317	0.799873	5.42596	14.2677	445	0.993114	6.45928	17.6488	817	2.69617	20.3888	42.3909	205	0.471982	5.53392	13.56	330	0.798326	4.8641	13.3699	877	2.10402	16.059	34.8723	911	2.21253	15.9183	35.8027	428	1.06234	8.64831	19.9971	173	3.88897
AL355483.4	1	53267935..53268601	ENSG00000234578	0	0	0	0	0	0	0	0	0	0	0	0	0	0	0	0	2	0.0974643	0.633915	0.0793206	0	0	0	0	0	0	0	0	0	0	0	0	0	0	0	0	0	0	0	0	0	0	0	0	0	0
AL355483.2	1	53288024..53289706	ENSG00000228838	3	0.144687	1.04077	0.149641	0	0	0	0	4	0.182434	1.30803	0.187199	0	0	0	0	3	0.101796	0.662089	0.118981	0	0	0	0	0	0	0	0	0	0	0	0	4	0.145908	1.11365	0.159053	0	0	0	0	0	0	0	0	0	0
AL355483.3	1	53304536..53307462	ENSG00000232762	0	0	0	0	1	0.0346988	0.229972	0.0389208	0	0	0	0	0	0	0	0	1	0.0304576	0.198098	0.0396603	1	0.0450382	0.340586	0.0518861	0	0	0	0	1	0.0330159	0.201162	0.0405147	0	0	0	0	0	0	0	0	0	0	0	0	0	0
LINC01771	1	53328233..53336509	ENSG00000225675	1	0.0574155	0.413004	0.0498802	2	0.0920405	0.610013	0.0778415	0	0	0	0	0	0	0	0	0	0	0	0	0	0	0	0	0	0	0	0	0	0	0	0	0	0	0	0	0	0	0	0	1	0.0449272	0.365745	0.0467221	0	0
GLIS1	1	complement(53506237..53738106)	ENSG00000174332	181	1.89283	13.6156	9.02831	283	2.37213	15.7217	11.0146	304	3.00638	21.5554	14.2271	400	3.32749	22.5721	18.0034	364	2.67816	17.4189	14.4363	133	1.44701	10.9425	6.90085	267	2.02665	23.7621	17.6611	372	2.96691	18.077	15.0715	183	1.44743	11.0475	7.27667	161	1.28911	9.27466	6.32738	162	1.32565	10.7919	7.56898	0	0
NDC1	1	complement(53765460..53838860)	ENSG00000058804	1672	10.6001	76.2489	83.3996	2056	10.4476	69.2429	80.0211	799	4.79022	34.3453	37.393	558	2.81404	19.0891	25.1148	689	3.07321	19.9884	27.3259	632	4.16846	31.5226	32.792	423	1.94646	22.822	27.9799	738	3.56826	21.741	29.8998	1131	5.42309	41.3919	44.9722	891	4.32496	31.1164	35.0167	652	3.23444	26.3311	30.4628	316	14.1974
YIPF1	1	complement(53851719..53889834)	ENSG00000058799	236	3.70796	26.6723	11.7717	307	3.86617	25.6237	11.9487	336	4.99228	35.794	15.7247	452	5.64917	38.3213	20.3439	524	5.79235	37.6739	20.782	240	3.92302	29.6665	12.4527	257	2.93082	34.3634	16.9996	490	5.87147	35.7741	19.8522	307	3.64815	27.8446	12.2073	328	3.94574	28.388	12.8906	333	4.09399	33.3285	15.5585	72	8.01687
DIO1	1	53891239..53911086	ENSG00000211452	2	0.0285317	0.205235	0.0997603	9	0.10291	0.682055	0.350287	7	0.0944347	0.677086	0.327598	2	0.022696	0.153959	0.0900171	5	0.0501843	0.326402	0.198301	3	0.0445251	0.336706	0.155658	1	0.0103545	0.121405	0.0661464	2	0.0217598	0.13258	0.0810294	4	0.0431587	0.329411	0.159053	8	0.0873814	0.628674	0.314404	2	0.0223258	0.181751	0.0934442	0	0
HSPB11	1	complement(53916574..53945929)	ENSG00000081870	497	4.99989	35.9655	24.7904	643	5.18483	34.3633	25.026	322	3.06335	21.9639	15.0695	271	2.16869	14.7114	12.1973	339	2.39941	15.6059	13.4448	270	2.82588	21.3698	14.0092	170	1.24133	14.5544	11.2449	330	2.5319	15.4265	13.3699	383	2.91417	22.2425	15.2293	346	2.66509	19.1743	13.598	342	2.69222	21.9169	15.979	43	3.06565
LRRC42	1	53946077..53968168	ENSG00000116212	638	8.61462	61.9671	31.8236	836	9.04776	59.9655	32.5378	627	8.00607	57.4026	29.3434	529	5.68191	38.5434	23.8095	724	6.87788	44.7342	28.714	525	7.37498	55.7708	27.2402	361	3.53799	41.4823	23.8789	644	6.63177	40.4065	26.0915	563	5.74957	43.8838	22.3867	530	5.47928	39.4212	20.8293	477	5.0398	41.0283	22.2864	156	14.9276
TMEM59	1	complement(54026681..54053504)	ENSG00000116209	1787	6.35863	45.7392	89.1359	2193	6.25456	41.4531	85.3532	2583	8.69161	62.3178	120.884	3101	8.77736	59.5415	139.571	3889	9.73594	63.3232	154.239	1734	6.41911	48.5423	89.9704	2421	6.2527	73.3119	160.14	3969	10.7708	65.6251	160.803	2638	7.09946	54.1869	104.895	3049	8.3067	59.7634	119.827	3118	8.6815	70.6748	145.679	377	9.50671
TCEANC2	1	54053584..54112519	ENSG00000116205	330	0.882891	6.35086	16.4605	404	0.866351	5.74189	15.724	364	0.92094	6.60303	17.0351	464	0.987494	6.6987	20.884	514	0.967514	6.29278	20.3854	256	0.712557	5.38847	13.2828	335	0.650537	7.62744	22.159	517	1.0549	6.42738	20.9461	394	0.797263	6.08513	15.6667	336	0.68828	4.9519	13.205	311	0.651079	5.30033	14.5306	39	0.739448
AL357673.1	1	complement(54132686..54200073)	ENSG00000256407	4	0.03295	0.237018	0.199521	0	0	0	0	3	0.0233697	0.167558	0.140399	1	0.00655268	0.0444503	0.0450085	2	0.0115912	0.0753896	0.0793206	3	0.0257101	0.194424	0.155658	1	0.00597901	0.070103	0.0661464	10	0.0628237	0.382777	0.405147	3	0.0186908	0.142658	0.11929	3	0.0189212	0.136131	0.117901	4	0.0257831	0.209896	0.186888	1	0.0583775
CDCP2	1	complement(54132968..54153770)	ENSG00000157211	1	0.0100819	0.072522	0.0498802	0	0	0	0	2	0.0190683	0.136717	0.0935994	0	0	0	0	0	0	0	0	0	0	0	0	0	0	0	0	2	0.0153781	0.0936968	0.0810294	0	0	0	0	0	0	0	0	0	0	0	0	0	0
AL357673.2	1	54137746..54142980	ENSG00000280425	0	0	0	0	0	0	0	0	0	0	0	0	0	0	0	0	0	0	0	0	0	0	0	0	0	0	0	0	1	0.00499657	0.0304434	0.0405147	0	0	0	0	0	0	0	0	0	0	0	0	0	0
CYB5RL	1	complement(54169651..54200036)	ENSG00000215883	171	0.623666	4.48618	8.52951	211	0.616819	4.08807	8.21228	163	0.562186	4.03081	7.62835	263	0.763018	5.17596	11.8372	205	0.52603	3.42134	8.13036	185	0.701962	5.30835	9.59892	134	0.354727	4.15912	8.86362	195	0.542398	3.30476	7.90037	218	0.601345	4.58979	8.66838	224	0.625512	4.50031	8.80331	224	0.639269	5.20419	10.4657	65	1.68004
MRPL37	1	54184041..54225464	ENSG00000116221	1647	21.0347	151.308	82.1526	2172	22.2342	147.361	84.5359	1390	16.7878	120.367	65.0516	1223	12.4249	84.2847	55.0454	1514	13.6041	88.4819	60.0457	1049	13.9381	105.402	54.4285	766	7.10077	83.2554	50.6682	1494	14.552	88.6632	60.529	1486	14.354	109.557	59.0881	1473	14.4038	103.63	57.8896	981	9.80373	79.8107	45.8344	1626	147.168
SSBP3	1	complement(54225432..54413479)	ENSG00000157216	450	2.80267	20.1603	22.4461	641	3.19991	21.2079	24.9482	475	2.79763	20.0587	22.2299	558	2.76451	18.7531	25.1148	681	2.98406	19.4086	27.0087	433	2.80566	21.2168	22.4667	381	1.72234	20.1942	25.2018	755	3.5862	21.8503	30.5886	767	3.61299	27.5763	30.4984	825	3.93411	28.3043	32.4229	499	2.43187	19.7975	23.3143	171	7.54755
AL161644.1	1	54285405..54287371	ENSG00000225632	2	0.0586042	0.421554	0.0997603	0	0	0	0	1	0.0277099	0.198677	0.0467997	1	0.0233089	0.158117	0.0450085	3	0.0618473	0.402259	0.118981	4	0.12194	0.922127	0.207544	2	0.0425365	0.498734	0.132293	3	0.0670421	0.408479	0.121544	6	0.132972	1.01492	0.238579	4	0.089741	0.64565	0.157202	3	0.0687859	0.559976	0.140166	0	0
AC099796.1	1	complement(54516412..54517259)	ENSG00000235741	0	0	0	0	0	0	0	0	0	0	0	0	0	0	0	0	0	0	0	0	1	0.0495882	0.374994	0.0518861	0	0	0	0	0	0	0	0	0	0	0	0	0	0	0	0	0	0	0	0	0	0
ACOT11	1	54542257..54639192	ENSG00000162390	146	0.486586	3.50014	7.28251	171	0.456796	3.02749	6.65545	429	1.35208	9.69422	20.0771	329	0.87222	5.91674	14.8078	730	1.71171	11.1331	28.952	1248	4.32721	32.723	64.7538	200	0.483805	5.67254	13.2293	1018	2.58751	15.7654	41.244	853	2.15014	16.4111	33.918	1239	3.16163	22.7466	48.6933	912	2.37838	19.362	42.6105	60	1.41712
FAM151A	1	complement(54609182..54623556)	ENSG00000162391	0	0	0	0	3	0.0390426	0.258761	0.116762	1	0.0153545	0.11009	0.0467997	1	0.0129158	0.0876148	0.0450085	4	0.045694	0.297197	0.158641	4	0.0675686	0.510964	0.207544	1	0.0117851	0.138178	0.0661464	16	0.198128	1.20717	0.648235	10	0.122803	0.9373	0.397632	6	0.0745902	0.536647	0.235803	3	0.0381153	0.310291	0.140166	0	0
AL590093.1	1	complement(54621477..54628438)	ENSG00000230728	0	0	0	0	0	0	0	0	0	0	0	0	1	0.0415669	0.281971	0.0450085	3	0.110293	0.717351	0.118981	3	0.163092	1.23333	0.155658	0	0	0	0	1	0.0398522	0.242815	0.0405147	0	0	0	0	0	0	0	0	1	0.0408888	0.332869	0.0467221	0	0
MROH7	1	54641754..54710266	ENSG00000184313	0	0	0	0	1	0.0028712	0.0190294	0.0389208	32	0.1084	0.777218	1.49759	26	0.0740868	0.50257	1.17022	123	0.309992	2.01621	4.87821	111	0.41367	3.12824	5.75935	21	0.0546006	0.640183	1.38907	154	0.42072	2.56339	6.23926	81	0.219453	1.67498	3.22082	97	0.266041	1.91406	3.81215	51	0.142953	1.16376	2.38283	0	0
MROH7-TTC4	1	54641786..54742308	ENSG00000271723	10	0.0459162	0.330287	0.498802	12	0.0441638	0.292703	0.467049	49	0.212764	1.5255	2.29319	41	0.149752	1.01585	1.84535	147	0.474881	3.08866	5.83006	127	0.606676	4.58778	6.58953	42	0.139975	1.64118	2.77815	201	0.703867	4.28857	8.14345	50	0.173639	1.32531	1.98816	72	0.253123	1.82112	2.82963	55	0.19761	1.60871	2.56971	0	0
TTC4	1	54715822..54742657	ENSG00000243725	552	5.09502	36.6498	27.5339	760	5.62264	37.2649	29.5798	438	3.82312	27.4113	20.4983	441	3.23794	21.9647	19.8488	396	2.5716	16.7259	15.7055	354	3.39936	25.7065	18.3677	284	1.90265	22.3083	18.7856	462	3.2522	19.8152	18.7178	411	2.8692	21.8993	16.3427	462	3.26499	23.4903	18.1568	350	2.52787	20.579	16.3527	237	15.5026
PARS2	1	complement(54756898..54764514)	ENSG00000162396	83	1.15127	8.28138	4.14005	92	1.02284	6.77902	3.58071	113	1.48223	10.6274	5.28837	122	1.34612	9.13143	5.49104	128	1.24914	8.12448	5.07652	77	1.11116	8.40277	3.99523	78	0.785286	9.20735	5.15942	100	1.05786	6.4454	4.05147	112	1.17498	8.96805	4.45348	138	1.46558	10.5443	5.42347	88	0.955128	7.77556	4.11154	17	1.67108
LEXM	1	54806063..54842252	ENSG00000162398	1	0.01832	0.13178	0.0498802	1	0.014684	0.0973206	0.0389208	1	0.0173245	0.124215	0.0467997	0	0	0	0	0	0	0	0	1	0.0190595	0.144131	0.0518861	0	0	0	0	0	0	0	0	0	0	0	0	2	0.0280535	0.201834	0.078601	0	0	0	0	0	0
DHCR24	1	complement(54849627..54887271)	ENSG00000116133	3087	15.9771	114.927	153.98	3768	15.6312	103.598	146.653	2102	10.288	73.7638	98.373	489	2.01323	13.6568	22.0092	1613	5.8735	38.2017	63.972	1355	7.29605	55.1739	70.3056	386	1.45005	17.0016	25.5325	1002	3.9551	24.0979	40.5957	3112	12.1819	92.9784	123.743	3364	13.3306	95.9084	132.207	1937	7.84461	63.8618	90.5007	2298	84.2872
AC096536.2	1	54886875..54888001	ENSG00000242396	3	0.16985	1.22177	0.149641	7	0.31766	2.10534	0.272445	5	0.267702	1.91939	0.233999	0	0	0	0	1	0.0398332	0.259078	0.0396603	0	0	0	0	0	0	0	0	0	0	0	0	0	0	0	0	1	0.0433488	0.311877	0.0393005	0	0	0	0	0	0
DHCR24-DT	1	54887563..54888850	ENSG00000233203	1	0.0425551	0.306109	0.0498802	1	0.0341091	0.226064	0.0389208	0	0	0	0	0	0	0	0	1	0.02994	0.194732	0.0396603	3	0.132819	1.0044	0.155658	2	0.0617753	0.724306	0.132293	0	0	0	0	1	0.0321857	0.245658	0.0397632	1	0.0325824	0.234417	0.0393005	2	0.0665979	0.542164	0.0934442	0	0
TMEM61	1	54980792..54992293	ENSG00000143001	0	0	0	0	0	0	0	0	0	0	0	0	0	0	0	0	0	0	0	0	0	0	0	0	0	0	0	0	1	0.0226326	0.137897	0.0405147	1	0.0224449	0.171311	0.0397632	1	0.0227216	0.163473	0.0393005	0	0	0	0	0	0
BSND	1	54998193..55011784	ENSG00000162399	0	0	0	0	0	0	0	0	0	0	0	0	0	0	0	0	0	0	0	0	0	0	0	0	0	0	0	0	0	0	0	0	0	0	0	0	1	0.00487494	0.0350732	0.0393005	0	0	0	0	0	0
PCSK9	1	55039548..55064852	ENSG00000169174	14	0.0915006	0.658187	0.698322	10	0.052386	0.347197	0.389208	3	0.0185419	0.132943	0.140399	4	0.020796	0.14107	0.180034	15	0.0689744	0.448615	0.594904	155	1.05394	7.97003	8.04234	2	0.00948767	0.111241	0.132293	11	0.0548298	0.334071	0.445662	52	0.257046	1.96191	2.06769	160	0.80066	5.76043	6.28808	15	0.0767126	0.624506	0.700831	0	0
USP24	1	complement(55066359..55215113)	ENSG00000162402	3035	8.39307	60.3735	151.386	3760	8.33431	55.237	146.342	1783	4.66284	33.432	83.4439	1973	4.34023	29.4421	88.8018	2339	4.55086	29.5991	92.7654	1641	4.72125	35.7029	85.145	1509	3.0289	35.5134	99.8149	2072	4.36999	26.6258	83.9465	2234	4.67259	35.6637	88.831	2028	4.29401	30.8936	79.7014	1861	4.02706	32.7837	86.9498	134	2.62613
MIR4422HG	1	55217645..55324691	ENSG00000231090	0	0	0	0	0	0	0	0	0	0	0	0	0	0	0	0	1	0.00891905	0.0580101	0.0396603	0	0	0	0	0	0	0	0	0	0	0	0	0	0	0	0	0	0	0	0	0	0	0	0	0	0
AL603840.1	1	55329288..56070513	ENSG00000234810	50	0.260146	1.87129	2.49401	43	0.179322	1.18849	1.67359	87	0.428058	3.06912	4.07157	106	0.438708	2.97599	4.7709	74	0.270881	1.76183	2.93486	37	0.200279	1.51454	1.91978	66	0.249244	2.92234	4.36566	122	0.484099	2.94955	4.94279	40	0.157405	1.2014	1.59053	38	0.151378	1.0891	1.49342	75	0.305343	2.48575	3.50416	0	0
LINC01755	1	55868254..55950119	ENSG00000233079	0	0	0	0	1	0.00787609	0.0522001	0.0389208	3	0.0278772	0.199876	0.140399	3	0.0234496	0.159071	0.135026	1	0.00691341	0.0449653	0.0396603	0	0	0	0	6	0.0427933	0.501745	0.396878	1	0.00749409	0.0456606	0.0405147	1	0.00743195	0.0567246	0.0397632	1	0.00752356	0.054129	0.0393005	2	0.015378	0.12519	0.0934442	0	0
LINC01753	1	complement(55915607..55944974)	ENSG00000230250	0	0	0	0	0	0	0	0	1	0.0478039	0.342748	0.0467997	0	0	0	0	1	0.0355654	0.23132	0.0396603	0	0	0	0	0	0	0	0	0	0	0	0	0	0	0	0	0	0	0	0	0	0	0	0	0	0
AL353681.1	1	56145721..56155224	ENSG00000235612	1	0.0445344	0.320347	0.0498802	0	0	0	0	0	0	0	0	0	0	0	0	0	0	0	0	0	0	0	0	0	0	0	0	0	0	0	0	0	0	0	0	0	0	0	0	0	0	0	0	0	0
AC119674.1	1	complement(56154545..56477687)	ENSG00000260971	7	0.0302793	0.217807	0.349161	8	0.0277369	0.183831	0.311366	6	0.0245435	0.175974	0.280798	4	0.0137636	0.0933658	0.180034	8	0.0243467	0.158352	0.317282	6	0.0270014	0.204189	0.311316	10	0.0313966	0.36812	0.661464	6	0.0197937	0.120601	0.243088	7	0.0229012	0.174794	0.278343	7	0.0231835	0.166796	0.275103	3	0.0101543	0.0826645	0.140166	0	0
AC119674.2	1	complement(56173433..56524495)	ENSG00000284686	5	0.0613081	0.441005	0.249401	6	0.0589683	0.390822	0.233525	7	0.0811676	0.581962	0.327598	9	0.0877837	0.595484	0.405077	4	0.0345071	0.224437	0.158641	5	0.0637829	0.482337	0.25943	3	0.0266995	0.313047	0.198439	5	0.0467569	0.284884	0.202573	2	0.0185477	0.141566	0.0795264	6	0.0563289	0.405264	0.235803	9	0.0863516	0.702975	0.420499	3	0.260687
LINC01767	1	56414963..56415966	ENSG00000223956	1	0.0597332	0.429676	0.0498802	0	0	0	0	1	0.0564875	0.405009	0.0467997	0	0	0	0	0	0	0	0	0	0	0	0	0	0	0	0	0	0	0	0	0	0	0	0	0	0	0	0	0	0	0	0	0	0
PLPP3	1	complement(56494747..56645301)	ENSG00000162407	4905	30.2082	217.295	244.662	6059	29.9093	198.229	235.821	4730	27.5476	197.513	221.363	3911	19.16	129.973	176.028	5277	22.8651	148.716	209.287	1686	10.8026	81.6912	87.4799	2986	13.3478	156.501	197.513	5520	25.927	157.97	223.641	1979	9.21813	70.3577	78.6914	2315	10.9161	78.5372	90.9806	3517	16.9487	137.977	164.322	155	6.76498
PRKAA2	1	56645322..56715335	ENSG00000162409	496	1.72622	12.4172	24.7406	672	1.87458	12.4241	26.1547	42	0.13823	0.99109	1.96559	26	0.07198	0.488279	1.17022	66	0.161607	1.0511	2.61758	81	0.293283	2.21785	4.20277	124	0.313235	3.67263	8.20215	84	0.222958	1.35845	3.40323	101	0.265857	2.02916	4.01608	141	0.375722	2.70317	5.54137	299	0.814265	6.62881	13.9699	12	0.295969
FYB2	1	complement(56718804..56819696)	ENSG00000187889	3	0.02108	0.151634	0.149641	2	0.0112642	0.0746552	0.0778415	0	0	0	0	0	0	0	0	0	0	0	0	0	0	0	0	1	0.00510016	0.0597986	0.0661464	0	0	0	0	0	0	0	0	1	0.00538	0.038707	0.0393005	1	0.00549832	0.044761	0.0467221	0	0
DAB1	1	complement(56994778..58546734)	ENSG00000173406	0	0	0	0	0	0	0	0	0	0	0	0	1	0.00343087	0.0232734	0.0450085	0	0	0	0	0	0	0	0	0	0	0	0	0	0	0	0	0	0	0	0	1	0.00330227	0.0237585	0.0393005	1	0.0033749	0.0274745	0.0467221	0	0
OMA1	1	complement(58415384..58546802)	ENSG00000162600	112	0.980666	7.05418	5.58658	169	1.18607	7.86085	6.57761	161	1.33311	9.55823	7.53475	182	1.26765	8.59912	8.19155	180	1.10886	7.2121	7.13885	150	1.36641	10.333	7.78291	121	0.768993	9.01632	8.00372	246	1.64273	10.0089	9.96662	201	1.3311	10.1597	7.99241	238	1.59556	11.4794	9.35351	177	1.21271	9.87247	8.26981	6	0.37231
TACSTD2	1	complement(58575423..58577773)	ENSG00000184292	5	0.0692357	0.498029	0.249401	6	0.0665933	0.441358	0.233525	6	0.0785684	0.563326	0.280798	1	0.011015	0.0747204	0.0450085	27	0.263042	1.71084	1.07083	4	0.0576244	0.435765	0.207544	2	0.0201013	0.235684	0.132293	38	0.401302	2.44508	1.53956	5	0.0523651	0.399678	0.198816	11	0.116623	0.839057	0.432305	4	0.0433411	0.352833	0.186888	145	14.2291
MYSM1	1	complement(58654739..58700092)	ENSG00000162601	1029	3.7479	26.9596	51.3267	1446	4.22143	27.9782	56.2794	1097	3.77847	27.0912	51.3393	829	2.40187	16.2932	37.3121	1155	2.95975	19.2504	45.8076	1157	4.38422	33.1541	60.0322	646	1.70781	20.0238	42.7306	907	2.51946	15.3508	36.7468	1197	3.29745	25.1679	47.5966	1075	2.99787	21.5685	42.248	997	2.8415	23.1322	46.5819	57	1.47128
AL136985.3	1	58715609..58771295	ENSG00000283445	3	0.0206085	0.148242	0.149641	8	0.0440489	0.291941	0.311366	4	0.025985	0.186309	0.187199	0	0	0	0	1	0.00483311	0.0314349	0.0396603	0	0	0	0	3	0.0149583	0.175383	0.198439	0	0	0	0	8	0.041565	0.317246	0.318106	3	0.015779	0.113524	0.117901	2	0.0107507	0.0875196	0.0934442	7	0.34078
JUN	1	complement(58780788..58784327)	ENSG00000177606	1312	12.0654	86.7897	65.4428	1736	12.7961	84.8084	67.5664	3149	27.3854	196.35	147.372	2917	21.3388	144.752	131.29	3004	19.4361	126.414	119.139	917	8.77334	66.3454	47.5795	1518	10.1325	118.801	100.41	4070	28.5451	173.922	164.895	2039	14.182	108.245	81.0772	2073	14.5962	105.014	81.4699	1855	13.3485	108.668	86.6695	32	2.08549
LINC01135	1	58785128..58901105	ENSG00000234807	2	0.0256437	0.184461	0.0997603	2	0.0205541	0.136226	0.0778415	4	0.0485005	0.347743	0.187199	12	0.122392	0.830253	0.540102	7	0.0631464	0.410709	0.277622	4	0.0533576	0.403499	0.207544	6	0.0558386	0.654699	0.396878	15	0.146679	0.893699	0.60772	5	0.0484877	0.370084	0.198816	5	0.0490854	0.35315	0.196502	11	0.110363	0.898446	0.513943	0	0
AC105277.1	1	complement(58882868..58903747)	ENSG00000232453	19	0.35426	2.54828	0.947723	20	0.298894	1.98097	0.778415	39	0.687653	4.93039	1.82519	47	0.697091	4.72874	2.1154	44	0.577194	3.75411	1.74505	22	0.426754	3.22718	1.14149	43	0.58193	6.82303	2.8443	54	0.767874	4.67856	2.18779	14	0.197428	1.50687	0.556685	20	0.285516	2.05417	0.78601	39	0.569	4.63215	1.82216	7	0.924945
LINC01358	1	58933643..59240555	ENSG00000237352	6	0.0290234	0.208773	0.299281	4	0.0155088	0.102787	0.155683	16	0.0731904	0.524766	0.748795	33	0.12698	0.861372	1.48528	13	0.0442427	0.287758	0.515584	6	0.030195	0.228339	0.311316	20	0.0702201	0.823319	1.32293	29	0.106985	0.651847	1.17493	16	0.0585368	0.446784	0.636211	16	0.0592584	0.42634	0.628808	10	0.037851	0.308139	0.467221	1	0.0342805
HSD52	1	complement(59131936..59296491)	ENSG00000224609	1	0.00708479	0.0509627	0.0498802	6	0.034072	0.225818	0.233525	11	0.0736981	0.528407	0.514797	8	0.0450859	0.305841	0.360068	17	0.0847377	0.55114	0.674225	5	0.0368539	0.278695	0.25943	11	0.0565657	0.663224	0.727611	18	0.0972585	0.592584	0.729265	8	0.0428676	0.327188	0.318106	9	0.0488205	0.351244	0.353704	4	0.0221752	0.180525	0.186888	1	0.0502084
FGGY	1	59296638..59810647	ENSG00000172456	76	0.203232	1.4619	3.79089	98	0.210051	1.39215	3.81423	195	0.493118	3.53559	9.12594	260	0.553065	3.75173	11.7022	234	0.440247	2.86339	9.28051	134	0.372795	2.81914	6.95273	152	0.295023	3.4591	10.0543	271	0.552684	3.36743	10.9795	216	0.436863	3.33437	8.58885	236	0.483196	3.4764	9.27491	174	0.364089	2.964	8.12964	15	0.284263
AL035416.1	1	complement(59754747..59789182)	ENSG00000226883	0	0	0	0	0	0	0	0	0	0	0	0	1	0.033763	0.229032	0.0450085	0	0	0	0	0	0	0	0	0	0	0	0	2	0.0647404	0.394455	0.0810294	1	0.0321018	0.245018	0.0397632	2	0.0649949	0.467612	0.078601	2	0.0664243	0.54075	0.0934442	0	0
HOOK1	1	59814786..59876378	ENSG00000134709	0	0	0	0	0	0	0	0	6	0.0273327	0.195972	0.280798	0	0	0	0	1	0.00338919	0.0220435	0.0396603	4	0.0200466	0.151596	0.207544	1	0.00349646	0.0409954	0.0661464	2	0.00734772	0.0447687	0.0810294	0	0	0	0	1	0.0036883	0.0265359	0.0393005	1	0.00376942	0.0306862	0.0467221	0	0
CYP2J2	1	complement(59893308..59926790)	ENSG00000134716	0	0	0	0	2	0.0174538	0.115678	0.0778415	3	0.0308887	0.221468	0.140399	1	0.00866093	0.0587517	0.0450085	5	0.0383012	0.249114	0.198301	4	0.0453094	0.342636	0.207544	1	0.00790269	0.0926578	0.0661464	7	0.0581256	0.354152	0.283603	0	0	0	0	18	0.150054	1.07957	0.707409	0	0	0	0	1	0.0771598
C1orf87	1	complement(59987269..60073770)	ENSG00000162598	0	0	0	0	2	0.0118017	0.0782175	0.0778415	0	0	0	0	0	0	0	0	1	0.00517958	0.0336884	0.0396603	0	0	0	0	1	0.00534352	0.0626519	0.0661464	0	0	0	0	0	0	0	0	0	0	0	0	0	0	0	0	0	0
LINC01748	1	complement(60515716..60640491)	ENSG00000226476	0	0	0	0	1	0.00245655	0.0162812	0.0389208	2	0.00579659	0.0415609	0.0935994	1	0.00243798	0.0165381	0.0450085	1	0.00215629	0.0140247	0.0396603	0	0	0	0	0	0	0	0	0	0	0	0	2	0.00463605	0.0353848	0.0795264	0	0	0	0	0	0	0	0	4	0.0868792
AC099792.1	1	complement(60659631..60867998)	ENSG00000231252	0	0	0	0	0	0	0	0	1	0.00718453	0.0515122	0.0467997	0	0	0	0	0	0	0	0	1	0.00790402	0.0597715	0.0518861	0	0	0	0	0	0	0	0	0	0	0	0	0	0	0	0	1	0.00594486	0.0483962	0.0467221	0	0
NFIA	1	60865259..61462793	ENSG00000162599	699	2.09305	15.0559	34.8662	975	2.34006	15.5091	37.9477	714	2.0218	14.4961	33.415	952	2.26758	15.3822	42.8481	999	2.1046	13.6885	39.6206	468	1.45793	11.0251	24.2827	822	1.78652	20.9467	54.3723	1038	2.37044	14.4428	42.0543	430	0.97383	7.43279	17.0982	571	1.3091	9.41842	22.4406	795	1.86273	15.1642	37.1441	287	6.09024
NFIA-AS2	1	complement(60940239..60970776)	ENSG00000237928	0	0	0	0	0	0	0	0	0	0	0	0	0	0	0	0	0	0	0	0	0	0	0	0	0	0	0	0	0	0	0	0	0	0	0	0	2	0.0270489	0.194606	0.078601	0	0	0	0	2	0.250361
NFIA-AS1	1	complement(61248945..61253510)	ENSG00000237853	0	0	0	0	1	0.0309899	0.20539	0.0389208	0	0	0	0	0	0	0	0	0	0	0	0	1	0.0402242	0.304181	0.0518861	0	0	0	0	0	0	0	0	0	0	0	0	0	0	0	0	1	0.0302538	0.246292	0.0467221	0	0
AC099791.3	1	61481087..61533271	ENSG00000284808	0	0	0	0	0	0	0	0	0	0	0	0	0	0	0	0	0	0	0	0	1	0.0138693	0.104882	0.0518861	0	0	0	0	0	0	0	0	0	0	0	0	0	0	0	0	0	0	0	0	0	0
TM2D1	1	complement(61681046..61725423)	ENSG00000162604	275	1.62301	11.6747	13.717	302	1.42861	9.46837	11.7541	364	2.03154	14.5659	17.0351	536	2.51638	17.07	24.1246	664	2.75713	17.9326	26.3344	309	1.89729	14.3476	16.0328	379	1.62353	19.0357	25.0695	770	3.46583	21.1169	31.1963	412	1.83907	14.0367	16.3824	432	1.95211	14.0447	16.9778	464	2.14282	17.4444	21.679	90	3.76427
PATJ	1	61742406..62178675	ENSG00000132849	129	0.350254	2.51946	6.43454	150	0.32644	2.16354	5.83811	147	0.37744	2.7062	6.87956	104	0.224621	1.52372	4.68089	244	0.466105	3.03158	9.67711	128	0.361568	2.73423	6.64142	155	0.305463	3.58151	10.2527	243	0.503185	3.06584	9.84507	150	0.308032	2.35107	5.96448	116	0.241148	1.73496	4.55886	192	0.407919	3.32081	8.97064	3	0.0577251
L1TD1	1	62194831..62212328	ENSG00000240563	133	1.12491	8.09173	6.63406	259	1.75584	11.6371	10.0805	6	0.0479902	0.344084	0.280798	0	0	0	0	0	0	0	0	0	0	0	0	0	0	0	0	0	0	0	0	0	0	0	0	0	0	0	0	0	0	0	0	3	0.179819
KANK4	1	complement(62236979..62319414)	ENSG00000132854	1	0.00544392	0.0391594	0.0498802	1	0.00436346	0.0289195	0.0389208	189	0.972993	6.97625	8.84514	15	0.064957	0.440638	0.675128	23	0.0880927	0.572961	0.912186	19	0.10761	0.813762	0.985835	3	0.011854	0.138987	0.198439	11	0.0456701	0.278262	0.445662	0	0	0	0	1	0.00416815	0.0299882	0.0393005	0	0	0	0	1	0.0385799
USP1	1	62436297..62451804	ENSG00000162607	2159	16.4873	118.597	107.691	2727	16.6917	110.627	106.137	946	6.83164	48.9821	44.2725	932	5.66156	38.4054	41.948	785	4.21762	27.4317	31.1333	1205	9.5735	72.3963	62.5227	641	3.55295	41.6578	42.3998	812	4.72913	28.814	32.8979	1895	10.9451	83.5386	75.3513	1616	9.44867	67.9794	63.5096	1130	6.75236	54.9699	52.796	233	12.6096
DOCK7	1	complement(62454298..62688368)	ENSG00000116641	1863	2.55828	18.4024	92.9268	2446	2.69223	17.8432	95.2002	1744	2.26474	16.2379	81.6187	2206	2.40971	16.3464	99.2888	2466	2.38248	15.4958	97.8023	1384	1.97724	14.9522	71.8103	1547	1.54191	18.0787	102.328	2301	2.4098	14.6826	93.2243	2236	2.32231	17.7251	88.9105	1760	1.85047	13.3134	69.1688	2423	2.60357	21.1953	113.208	102	0.992627
ANGPTL3	1	62597487..62606159	ENSG00000132855	9	0.0901512	0.64848	0.448922	9	0.0722588	0.478907	0.350287	7	0.0663077	0.475418	0.327598	7	0.0557764	0.378361	0.31506	8	0.0563794	0.366695	0.317282	6	0.0625269	0.472838	0.311316	1	0.00727048	0.0852452	0.0661464	3	0.0229181	0.139637	0.121544	19	0.143944	1.09866	0.755501	3	0.0230082	0.165535	0.117901	18	0.141085	1.14855	0.840997	0	0
AC103923.1	1	62688482..62710694	ENSG00000235545	1	0.0265103	0.190695	0.0498802	3	0.0637463	0.422489	0.116762	2	0.0501396	0.359495	0.0935994	1	0.0210881	0.143052	0.0450085	3	0.0559547	0.363933	0.118981	2	0.0551608	0.417135	0.103772	2	0.0384838	0.451216	0.132293	4	0.0808727	0.492747	0.162059	0	0	0	0	1	0.0202977	0.146034	0.0393005	2	0.0414881	0.337749	0.0934442	0	0
ATG4C	1	62784135..62865513	ENSG00000125703	217	2.2715	16.3394	10.824	261	2.18984	14.5135	10.1583	230	2.27676	16.3241	10.7639	255	2.12332	14.4036	11.4772	272	2.00319	13.0289	10.7876	185	2.0147	15.2355	9.59892	180	1.3676	16.0349	11.9064	274	2.18741	13.3276	11.101	308	2.43845	18.6116	12.2471	245	1.96359	14.1272	9.62862	215	1.76104	14.3364	10.0452	42	3.11567
AC099794.1	1	62896009..62901639	ENSG00000234318	1	0.0728291	0.523878	0.0498802	0	0	0	0	0	0	0	0	1	0.0579333	0.392993	0.0450085	1	0.0512396	0.333266	0.0396603	0	0	0	0	0	0	0	0	0	0	0	0	0	0	0	0	1	0.0557619	0.401184	0.0393005	0	0	0	0	0	0
FOXD3-AS1	1	complement(63320884..63324441)	ENSG00000230798	0	0	0	0	0	0	0	0	0	0	0	0	1	0.0214372	0.14542	0.0450085	0	0	0	0	0	0	0	0	0	0	0	0	0	0	0	0	0	0	0	0	0	0	0	0	0	0	0	0	0	0
FOXD3	1	63323041..63325126	ENSG00000187140	0	0	0	0	0	0	0	0	0	0	0	0	1	0.0124143	0.0842127	0.0450085	0	0	0	0	0	0	0	0	0	0	0	0	0	0	0	0	0	0	0	0	0	0	0	0	1	0.0122117	0.099414	0.0467221	0	0
ALG6	1	63367575..63438562	ENSG00000088035	207	1.22613	8.81985	10.3252	239	1.13471	7.52045	9.30206	196	1.09789	7.87174	9.17274	103	0.485318	3.29217	4.63588	150	0.625112	4.06577	5.94904	107	0.65938	4.98634	5.55181	96	0.412735	4.83925	6.35006	172	0.777002	4.73418	6.96853	174	0.779519	5.94971	6.9188	157	0.712029	5.12276	6.17017	151	0.699878	5.6976	7.05503	128	5.37311
ITGB3BP	1	complement(63440770..63593721)	ENSG00000142856	332	1.97987	14.2417	16.5602	424	2.02668	13.4321	16.5024	220	1.24068	8.89551	10.2959	80	0.379501	2.57436	3.60068	128	0.537045	3.49298	5.07652	136	0.843771	6.38073	7.05651	108	0.467473	5.48105	7.14381	155	0.704951	4.29518	6.27978	254	1.14563	8.74407	10.0999	169	0.771647	5.55169	6.64178	161	0.751285	6.1161	7.52225	41	1.73274
EFCAB7	1	63523372..63572693	ENSG00000203965	69	0.393806	2.83274	3.44173	87	0.39799	2.63774	3.38611	87	0.469558	3.36667	4.07157	84	0.38136	2.58697	3.78072	86	0.345328	2.24604	3.41078	57	0.33845	2.55941	2.95751	75	0.310691	3.6428	4.96098	102	0.443978	2.7051	4.1325	117	0.505046	3.85478	4.6523	117	0.511271	3.67839	4.59816	89	0.397468	3.23573	4.15827	12	0.48536
PGM1	1	63593276..63660245	ENSG00000079739	1352	10.4496	75.1668	67.438	1623	10.0545	66.6381	63.1684	1665	12.1696	87.2543	77.9215	1527	9.38829	63.6858	68.728	2572	13.9861	90.9664	102.006	1479	11.8927	89.9341	76.7395	1244	6.97876	81.8249	82.2861	2676	15.7739	96.1082	108.417	2074	12.124	92.5366	82.4689	2194	12.9835	93.4114	86.2252	2318	14.019	114.127	108.302	95	5.20352
ROR1	1	63774022..64181498	ENSG00000185483	1158	5.61403	40.3832	57.7612	1471	5.71608	37.8843	57.2524	600	2.75077	19.7227	28.0798	208	0.802146	5.44138	9.36178	649	2.21367	14.3978	25.7395	336	1.6947	12.8156	17.4337	276	0.971202	11.3872	18.2564	356	1.31627	8.01986	14.4232	321	1.17702	8.98364	12.764	323	1.19895	8.62597	12.6941	570	2.16233	17.6032	26.6316	36	1.23685
ROR1-AS1	1	complement(64094442..64171297)	ENSG00000223949	11	0.101044	0.726836	0.548682	13	0.0957153	0.634369	0.50597	8	0.0694937	0.498262	0.374398	2	0.0146141	0.0991353	0.0900171	5	0.0323139	0.210172	0.198301	2	0.0191133	0.144538	0.103772	5	0.0333367	0.390867	0.330732	4	0.0280225	0.170738	0.162059	4	0.0277901	0.212109	0.159053	4	0.0281327	0.202403	0.157202	7	0.0503149	0.409606	0.327055	0	0
AL445205.1	1	64186791..64192685	ENSG00000284928	0	0	0	0	1	0.0253089	0.167739	0.0389208	1	0.0298601	0.214093	0.0467997	0	0	0	0	1	0.0222154	0.144491	0.0396603	0	0	0	0	0	0	0	0	0	0	0	0	0	0	0	0	0	0	0	0	0	0	0	0	0	0
UBE2U	1	64203627..64267368	ENSG00000177414	1	0.017712	0.127407	0.0498802	1	0.0141967	0.0940907	0.0389208	0	0	0	0	0	0	0	0	0	0	0	0	0	0	0	0	0	0	0	0	0	0	0	0	0	0	0	0	0	0	0	0	1	0.0138595	0.112828	0.0467221	0	0
CACHD1	1	64470792..64693058	ENSG00000158966	64	0.327645	2.35683	3.19233	70	0.287237	1.90371	2.72445	7	0.033889	0.24298	0.327598	6	0.0244342	0.16575	0.270051	9	0.0324166	0.21084	0.356943	10	0.0532611	0.402769	0.518861	2	0.00743169	0.0871354	0.132293	6	0.0234263	0.142733	0.243088	11	0.042592	0.325085	0.437395	10	0.0391973	0.282009	0.393005	12	0.0480712	0.39134	0.560665	71	2.57592
RAVER2	1	64745095..64833232	ENSG00000162437	39	0.209165	1.50457	1.94533	45	0.193444	1.28208	1.75143	34	0.172441	1.23638	1.59119	19	0.0810589	0.549866	0.855162	20	0.0754666	0.49084	0.793206	31	0.17297	1.30803	1.60847	7	0.0272493	0.319494	0.463025	9	0.0368124	0.224293	0.364632	21	0.0851834	0.650165	0.835028	25	0.102659	0.738589	0.982512	13	0.0545565	0.444137	0.607387	59	2.24246
JAK1	1	complement(64833229..64966504)	ENSG00000162434	3437	17.7126	127.411	171.438	4647	19.1952	127.22	180.865	3318	16.1702	115.938	155.281	4018	16.4716	111.735	180.844	5010	18.1652	118.148	198.698	2018	10.8196	81.8192	104.706	2348	8.78281	102.977	155.312	3488	13.709	83.5273	141.315	3240	12.6287	96.3889	128.833	3170	12.5082	89.9912	124.583	2544	10.2588	83.5157	118.861	638	23.3009
LINC01359	1	complement(64972225..65002489)	ENSG00000226891	0	0	0	0	0	0	0	0	1	0.00460519	0.0330187	0.0467997	0	0	0	0	0	0	0	0	2	0.0101328	0.0766255	0.103772	0	0	0	0	0	0	0	0	0	0	0	0	5	0.0186429	0.134128	0.196502	3	0.0114317	0.093064	0.140166	2	0.0690225
AL357078.1	1	complement(65066627..65067737)	ENSG00000231485	0	0	0	0	0	0	0	0	0	0	0	0	0	0	0	0	0	0	0	0	0	0	0	0	1	0.0762227	0.8937	0.0661464	0	0	0	0	0	0	0	0	0	0	0	0	0	0	0	0	0	0
AK4	1	65147549..65232145	ENSG00000162433	1623	6.97231	50.1535	80.9555	1983	6.8281	45.2544	77.1799	1564	6.35377	45.5558	73.1947	2131	7.28224	49.3993	95.9132	5669	17.1343	111.442	224.834	2437	10.8918	82.3656	126.446	2987	9.3138	109.203	197.579	6455	21.1486	128.856	261.522	3817	12.402	94.6587	151.776	3208	10.5518	75.9156	126.076	5094	17.1237	139.401	238.002	82	2.49644
DNAJC6	1	65248219..65415869	ENSG00000116675	226	1.058	7.61047	11.2729	334	1.25327	8.30623	12.9995	59	0.261196	1.87274	2.76118	34	0.126614	0.858887	1.53029	49	0.161389	1.04969	1.94335	80	0.389632	2.94646	4.15089	61	0.207272	2.43024	4.03493	77	0.274914	1.67502	3.11963	79	0.279716	2.13494	3.14129	83	0.297501	2.1404	3.26194	467	1.7107	13.9266	21.8192	21	0.696702
AL139294.1	1	complement(65279456..65306521)	ENSG00000229294	1	0.0635832	0.45737	0.0498802	0	0	0	0	0	0	0	0	0	0	0	0	0	0	0	0	0	0	0	0	0	0	0	0	1	0.0484921	0.295456	0.0405147	0	0	0	0	1	0.0486827	0.350253	0.0393005	1	0.0497533	0.405034	0.0467221	0	0
LEPROT	1	65420587..65436007	ENSG00000213625	2139	13.2966	95.6458	106.694	2760	13.7518	91.1421	107.421	1847	10.8576	77.8476	86.439	3453	17.0746	115.826	155.414	5075	22.1956	144.362	201.276	1721	11.1301	84.1672	89.2959	2012	9.07803	106.438	133.087	3366	15.9578	97.2287	136.372	2751	12.934	98.7191	109.389	2903	13.8169	99.4068	114.089	2836	13.7948	112.301	132.504	229	10.0882
LEPR	1	65420652..65641559	ENSG00000116678	2356	6.74571	48.5235	117.518	3040	6.97662	46.2387	118.319	1220	3.3033	23.6843	57.0956	2354	5.36145	36.3695	105.95	3113	6.27093	40.7866	123.462	686	2.04344	15.4528	35.5938	1211	2.51669	29.5078	80.1033	5236	11.4335	69.663	212.135	2136	4.62557	35.3048	84.9342	2421	5.30737	38.1844	95.1465	4143	9.28211	75.5642	193.57	44	0.892801
AC119800.1	1	65486406..65494188	ENSG00000237852	1	0.0769613	0.553602	0.0498802	1	0.0616867	0.408839	0.0389208	0	0	0	0	1	0.0612203	0.41529	0.0450085	1	0.0541468	0.352175	0.0396603	1	0.0800679	0.605486	0.0518861	0	0	0	0	2	0.11739	0.715241	0.0810294	1	0.0582082	0.444276	0.0397632	2	0.117851	0.847893	0.078601	0	0	0	0	0	0
AC097063.1	1	complement(65576129..65578380)	ENSG00000224570	5	0.0905805	0.651568	0.249401	9	0.130685	0.866137	0.350287	5	0.0856586	0.614162	0.233999	7	0.100876	0.684293	0.31506	14	0.178441	1.16059	0.555244	1	0.0188474	0.142527	0.0518861	4	0.0525967	0.616688	0.264586	10	0.138163	0.841811	0.405147	20	0.274035	2.09158	0.795264	9	0.124836	0.898144	0.353704	11	0.155933	1.26942	0.513943	0	0
PDE4B	1	65792514..66374579	ENSG00000184588	16	0.0602584	0.433454	0.798083	25	0.075467	0.50017	0.973019	8	0.0284921	0.204285	0.374398	39	0.116838	0.792578	1.75533	14	0.037096	0.241275	0.555244	10	0.0391818	0.296299	0.518861	181	0.494778	5.80119	11.9725	46	0.132125	0.805018	1.86368	21	0.0598176	0.45656	0.835028	14	0.0403699	0.290446	0.550207	52	0.153243	1.24753	2.42955	246	6.56572
SGIP1	1	66533383..66748299	ENSG00000118473	103	0.320046	2.30217	5.13766	154	0.383544	2.542	5.9938	9	0.0264457	0.189612	0.421197	30	0.0741515	0.50301	1.35026	44	0.0961898	0.625625	1.74505	12	0.0387921	0.293352	0.622633	131	0.295448	3.46408	8.66518	33	0.0782019	0.476475	1.33699	30	0.0705032	0.538118	1.1929	28	0.0666141	0.479262	1.10041	121	0.294199	2.39503	5.65337	20	0.440408
AL139147.1	1	complement(66665864..66677027)	ENSG00000248458	1	0.0281614	0.202572	0.0498802	4	0.0902888	0.598404	0.155683	1	0.0266312	0.190943	0.0467997	2	0.0448031	0.303923	0.0900171	2	0.0396265	0.257733	0.0793206	1	0.0292982	0.221558	0.0518861	3	0.0613211	0.71898	0.198439	0	0	0	0	0	0	0	0	0	0	0	0	8	0.176289	1.43514	0.373777	0	0
TCTEX1D1	1	66752459..66778787	ENSG00000152760	22	0.231033	1.66188	1.09736	18	0.15151	1.00416	0.700574	1	0.00993088	0.0712032	0.0467997	2	0.0167072	0.113334	0.0900171	4	0.0295537	0.192219	0.158641	14	0.152956	1.15667	0.726405	5	0.0381114	0.44685	0.330732	6	0.0480541	0.292787	0.243088	5	0.039713	0.303111	0.198816	6	0.048243	0.347089	0.235803	4	0.0328693	0.267584	0.186888	4	0.297687
INSL5	1	complement(66797741..66801256)	ENSG00000172410	1	0.0455309	0.327515	0.0498802	0	0	0	0	0	0	0	0	0	0	0	0	0	0	0	0	0	0	0	0	0	0	0	0	0	0	0	0	0	0	0	0	0	0	0	0	0	0	0	0	0	0
WDR78	1	complement(66812885..66924887)	ENSG00000152763	30	0.14568	1.04791	1.49641	44	0.171258	1.13504	1.71251	80	0.367371	2.63401	3.74398	60	0.231768	1.57221	2.70051	91	0.3109	2.02212	3.60909	31	0.156613	1.18433	1.60847	75	0.264346	3.09942	4.96098	143	0.529593	3.22675	5.7936	89	0.326874	2.49488	3.53893	86	0.319749	2.30047	3.37984	71	0.269784	2.19627	3.31727	4	0.137654
AL592161.1	1	66826942..66828558	ENSG00000231080	0	0	0	0	0	0	0	0	1	0.0357558	0.256365	0.0467997	0	0	0	0	1	0.0266018	0.17302	0.0396603	0	0	0	0	0	0	0	0	0	0	0	0	1	0.028597	0.218268	0.0397632	1	0.0289495	0.20828	0.0393005	0	0	0	0	0	0
MIER1	1	66924895..66988619	ENSG00000198160	855	3.36446	24.2014	42.6475	1326	4.18227	27.7187	51.6089	1008	3.751	26.8942	47.1741	1145	3.58409	24.3128	51.5348	1547	4.28293	27.8565	61.3545	972	3.97926	30.0918	50.4333	859	2.45345	28.7663	56.8198	1270	3.81137	23.2222	51.4537	1309	3.89584	29.7351	52.05	1263	3.80527	27.3774	49.6365	1213	3.73499	30.406	56.6739	61	1.7011
SLC35D1	1	complement(66999332..67054099)	ENSG00000116704	1539	8.13073	58.4864	76.7656	1806	7.64765	50.6861	70.2909	1532	7.65396	54.878	71.6971	1286	5.4045	36.6616	57.881	1874	6.96565	45.305	74.3234	832	4.57299	34.5817	43.1692	1188	4.55555	53.4131	78.5819	2123	8.55399	52.1184	86.0127	1410	5.63406	43.0022	56.0661	1398	5.65497	40.6852	54.9421	1296	5.35766	43.6159	60.5518	47	1.7597
IL23R	1	67138907..67259979	ENSG00000162594	0	0	0	0	0	0	0	0	0	0	0	0	2	0.0158532	0.107541	0.0900171	0	0	0	0	1	0.0103669	0.0783963	0.0518861	0	0	0	0	0	0	0	0	2	0.0150732	0.115047	0.0795264	1	0.00762949	0.0548911	0.0393005	2	0.0155946	0.126953	0.0934442	0	0
IL12RB2	1	67307364..67397090	ENSG00000081985	34	0.25025	1.80011	1.69593	44	0.259578	1.72039	1.71251	11	0.0765641	0.548955	0.514797	3	0.0175647	0.119151	0.135026	4	0.0207136	0.134723	0.158641	12	0.091889	0.694879	0.622633	9	0.0480808	0.56374	0.595318	5	0.0280668	0.171008	0.202573	12	0.0668019	0.509868	0.477159	6	0.0338126	0.243268	0.235803	8	0.046075	0.37509	0.373777	0	0
SERBP1	1	complement(67407810..67430415)	ENSG00000142864	8669	36.766	264.467	432.411	12458	42.3492	280.676	484.875	7474	29.9756	214.921	349.781	8652	29.1889	198.004	389.414	9197	27.4426	178.488	364.756	6199	27.3518	206.839	321.642	5367	16.5213	193.709	355.008	9071	29.34	178.765	367.509	9771	31.3421	239.22	388.526	10544	34.2385	246.333	414.384	7378	24.4848	199.327	344.716	1488	44.7229
GADD45A	1	67685061..67688338	ENSG00000116717	829	13.0439	93.8278	41.3507	1106	13.9485	92.4458	43.0464	1972	29.3424	210.382	92.289	2501	31.3032	212.347	112.566	2820	31.2178	203.043	111.842	2000	32.7392	247.579	103.772	1085	12.3913	145.286	71.7689	2806	33.6719	205.159	113.684	1643	19.5525	149.235	65.331	1822	21.9499	157.921	71.6055	1306	16.0796	130.901	61.019	52	5.79836
GNG12	1	complement(67701466..67833467)	ENSG00000172380	6114	42.1336	303.077	304.967	8236	45.4923	301.508	320.551	5207	33.9334	243.298	243.686	5284	28.966	196.492	237.825	6956	33.7259	219.355	275.877	3087	22.1323	167.368	160.172	3929	19.6525	230.423	259.889	6177	32.4645	197.802	250.259	4925	25.6697	195.925	195.834	4597	24.2555	174.508	180.664	4330	23.3491	190.082	202.307	1153	56.3095
GNG12-AS1	1	67832303..68202987	ENSG00000232284	18	0.169115	1.21649	0.897843	24	0.180734	1.19784	0.934098	8	0.0710781	0.509622	0.374398	10	0.0747365	0.506978	0.450085	12	0.0793216	0.515913	0.475923	3	0.0293236	0.22175	0.155658	12	0.0818322	0.95947	0.793757	13	0.0931495	0.567548	0.526691	14	0.0994831	0.759308	0.556685	9	0.0647417	0.465791	0.353704	11	0.0808689	0.658342	0.513943	0	0
DIRAS3	1	complement(68045896..68051631)	ENSG00000162595	55	0.878128	6.3166	2.74341	59	0.755034	5.00411	2.29632	259	3.9105	28.0378	12.1211	112	1.42245	9.64923	5.04096	80	0.898641	5.84482	3.17282	98	1.62783	12.3099	5.08483	15	0.173828	2.03811	0.992196	67	0.815827	4.97073	2.71448	72	0.86944	6.63603	2.86295	92	1.12465	8.09137	3.61564	18	0.224878	1.8307	0.840997	9	1.01833
WLS	1	complement(68098473..68233120)	ENSG00000116729	3321	24.192	174.019	165.652	4166	24.3243	161.213	162.144	1092	7.52249	53.9353	51.1053	521	3.019	20.4795	23.4494	1152	5.90413	38.4008	45.6886	538	4.07728	30.8331	27.9147	668	3.53193	41.4113	44.1858	1111	6.17226	37.6068	45.0118	889	4.89797	37.3839	35.3495	930	5.18701	37.3185	36.5494	1182	6.73751	54.849	55.2255	377	19.4623
RPE65	1	complement(68428822..68449959)	ENSG00000116745	0	0	0	0	0	0	0	0	0	0	0	0	0	0	0	0	1	0.00877552	0.0570766	0.0396603	1	0.0129765	0.0981306	0.0518861	0	0	0	0	0	0	0	0	0	0	0	0	2	0.0191	0.137417	0.078601	0	0	0	0	0	0
DEPDC1	1	complement(68474152..68497221)	ENSG00000024526	2645	14.5845	104.91	131.933	3546	15.672	103.869	138.013	544	2.83662	20.3383	25.459	739	3.24141	21.9882	33.2613	432	1.67591	10.9002	17.1332	930	5.33501	40.3442	48.254	355	1.42078	16.6585	23.482	918	3.86044	23.5212	37.1925	1705	7.11054	54.2714	67.7963	1288	5.43769	39.122	50.619	939	4.05146	32.9823	43.872	182	7.11193
AL138789.1	1	68479129..68483539	ENSG00000233589	15	0.508666	3.65896	0.748203	15	0.407711	2.70217	0.583811	10	0.320685	2.29927	0.467997	0	0	0	0	2	0.0477169	0.310354	0.0793206	12	0.423359	3.20151	0.622633	1	0.0246136	0.28859	0.0661464	4	0.10345	0.630306	0.162059	15	0.38472	2.93639	0.596448	9	0.233677	1.68121	0.353704	5	0.132676	1.08009	0.23361	1	0.240321
DEPDC1-AS1	1	68496676..68538627	ENSG00000234264	5	0.130532	0.938947	0.249401	17	0.355725	2.35763	0.661653	1	0.0246878	0.177009	0.0467997	2	0.0415336	0.281745	0.0900171	0	0	0	0	4	0.108641	0.821558	0.207544	0	0	0	0	1	0.0199101	0.12131	0.0405147	8	0.15796	1.20564	0.318106	4	0.0799537	0.575235	0.157202	3	0.061284	0.498904	0.140166	1	0.18501
AL035412.1	1	68633701..68640425	ENSG00000285041	3	0.03705	0.26651	0.149641	1	0.00989889	0.0656065	0.0389208	0	0	0	0	0	0	0	0	0	0	0	0	0	0	0	0	0	0	0	0	0	0	0	0	2	0.0186814	0.142586	0.0795264	1	0.00945583	0.0680309	0.0393005	0	0	0	0	0	0
LINC01707	1	69055898..69185003	ENSG00000223883	0	0	0	0	0	0	0	0	1	0.0491	0.352041	0.0467997	0	0	0	0	0	0	0	0	0	0	0	0	0	0	0	0	0	0	0	0	0	0	0	0	0	0	0	0	0	0	0	0	0	0
LRRC7	1	69568398..70151945	ENSG00000033122	6	0.0166577	0.119823	0.299281	17	0.0378295	0.250721	0.661653	7	0.018378	0.131768	0.327598	19	0.0419604	0.28464	0.855162	15	0.0292991	0.190564	0.594904	10	0.0288835	0.218421	0.518861	7	0.0141057	0.165387	0.463025	19	0.0402295	0.245113	0.769779	20	0.0419957	0.320533	0.795264	20	0.0425133	0.305866	0.78601	8	0.0173793	0.141482	0.373777	2	0.0393498
AL158840.1	1	complement(70013982..70031222)	ENSG00000237919	0	0	0	0	1	0.0275248	0.182425	0.0389208	0	0	0	0	1	0.0273167	0.185303	0.0450085	0	0	0	0	0	0	0	0	0	0	0	0	0	0	0	0	0	0	0	0	0	0	0	0	0	0	0	0	0	0
LRRC40	1	complement(70144805..70205620)	ENSG00000066557	553	6.24227	44.9022	27.5837	788	7.12956	47.2523	30.6696	545	5.81769	41.7121	25.5058	517	4.64228	31.4911	23.2694	489	3.88353	25.2588	19.3939	375	4.40388	33.3028	19.4573	305	2.49891	29.2993	20.1747	474	4.0806	24.8626	19.204	626	5.34445	40.7917	24.8918	510	4.40778	31.7122	20.0432	448	3.95708	32.214	20.9315	77	6.15967
SRSF11	1	70205682..70253052	ENSG00000116754	2746	10.5506	75.8929	136.971	3942	12.1398	80.4585	153.426	2813	10.2207	73.2814	131.648	2643	8.07785	54.7964	118.958	3213	8.68534	56.4901	127.428	3191	12.7552	96.4571	165.568	2150	5.99581	70.2999	142.215	2673	7.83253	47.7226	108.296	3650	10.6067	80.9559	145.136	3341	9.82843	70.7116	131.303	2749	8.26475	67.2821	128.439	797	21.7012
AL353771.1	1	complement(70218589..70221023)	ENSG00000228988	2	0.142471	1.02483	0.0997603	1	0.0570973	0.378422	0.0389208	0	0	0	0	1	0.0566656	0.384393	0.0450085	0	0	0	0	1	0.074111	0.560439	0.0518861	2	0.103409	1.21246	0.132293	1	0.0543281	0.331014	0.0405147	5	0.269388	2.05611	0.198816	1	0.0545417	0.392406	0.0393005	2	0.111482	0.907561	0.0934442	0	0
ANKRD13C	1	complement(70260588..70354734)	ENSG00000118454	1005	7.12021	51.2175	50.1296	1283	7.28573	48.2874	49.9353	851	5.70155	40.8795	39.8265	857	4.82982	32.7633	38.5723	1007	5.01947	32.6469	39.9379	687	5.06373	38.2927	35.6457	629	3.23453	37.9244	41.6061	970	5.24115	31.9337	39.2993	876	4.694	35.8271	34.8326	927	5.02851	36.1781	36.4315	749	4.1523	33.8032	34.9948	59	2.9623
HHLA3	1	70354805..70385339	ENSG00000197568	31	0.825854	5.94057	1.54629	33	0.704652	4.6702	1.28438	44	1.10849	7.94772	2.05919	33	0.699324	4.74389	1.48528	45	0.843441	5.4858	1.78471	11	0.304874	2.30551	0.570747	44	0.850801	9.9755	2.91044	61	1.23936	7.55129	2.4714	47	0.947002	7.22803	1.86887	41	0.836291	6.01678	1.61132	33	0.687915	5.60021	1.54183	0	0
AL158839.1	1	complement(70359562..70360437)	ENSG00000226088	2	0.113233	0.814516	0.0997603	6	0.27228	1.80458	0.233525	0	0	0	0	0	0	0	0	0	0	0	0	3	0.176706	1.33628	0.155658	1	0.041094	0.481821	0.0661464	0	0	0	0	0	0	0	0	1	0.0433488	0.311877	0.0393005	2	0.0886042	0.721313	0.0934442	0	0
CTH	1	70411218..70439851	ENSG00000116761	43	0.579887	4.17128	2.14485	40	0.432369	2.8656	1.55683	45	0.573884	4.11468	2.10599	8	0.08582	0.582163	0.360068	27	0.256177	1.66619	1.07083	9	0.126271	0.954883	0.466975	12	0.11746	1.3772	0.793757	26	0.267409	1.62929	1.05338	16	0.163195	1.24559	0.636211	21	0.216834	1.56003	0.82531	21	0.221602	1.80403	0.981164	15	1.43356
LINC01788	1	70706453..70786468	ENSG00000229051	0	0	0	0	0	0	0	0	0	0	0	0	1	0.0124143	0.0842127	0.0450085	0	0	0	0	3	0.0487086	0.368342	0.155658	0	0	0	0	0	0	0	0	0	0	0	0	0	0	0	0	0	0	0	0	0	0
AL513285.1	1	complement(70715933..70720289)	ENSG00000226208	0	0	0	0	0	0	0	0	0	0	0	0	0	0	0	0	0	0	0	0	0	0	0	0	0	0	0	0	0	0	0	0	0	0	0	0	0	0	0	0	0	0	0	0	1	0.534046
PTGER3	1	complement(70852353..71047808)	ENSG00000050628	1	0.00337249	0.0242591	0.0498802	0	0	0	0	1	0.00318924	0.0228665	0.0467997	1	0.00268271	0.0181983	0.0450085	5	0.0118637	0.0771625	0.198301	0	0	0	0	2	0.00489569	0.0574012	0.132293	2	0.00514409	0.0313423	0.0810294	0	0	0	0	0	0	0	0	0	0	0	0	1	0.0239001
AL031429.1	1	70947379..70951493	ENSG00000235782	0	0	0	0	0	0	0	0	0	0	0	0	0	0	0	0	1	0.0305796	0.198892	0.0396603	0	0	0	0	0	0	0	0	0	0	0	0	0	0	0	0	0	0	0	0	0	0	0	0	0	0
ZRANB2-AS1	1	71048855..71067184	ENSG00000235079	10	0.336656	2.42165	0.498802	6	0.161904	1.07304	0.233525	6	0.191018	1.36958	0.280798	2	0.0535599	0.363325	0.0900171	4	0.094743	0.616215	0.158641	7	0.245172	1.85403	0.363202	3	0.0733063	0.859504	0.198439	2	0.0513504	0.312872	0.0810294	3	0.0763869	0.583026	0.11929	2	0.0515523	0.370898	0.078601	5	0.131715	1.07227	0.23361	0	0
ZRANB2	1	complement(71063291..71081297)	ENSG00000132485	1629	10.6212	76.4007	81.2548	2223	11.6174	76.9964	86.5208	2010	12.3932	88.8578	94.0674	1592	8.25691	56.011	71.6536	1868	8.56897	55.7332	74.0854	1858	12.6033	95.3079	96.4043	1043	4.93593	57.873	68.9907	1777	8.83622	53.838	71.9946	2192	10.8094	82.5034	87.161	2211	11.0375	79.4106	86.8934	1628	8.30587	67.6168	76.0635	248	11.4592
ZRANB2-AS2	1	71081324..71489976	ENSG00000229956	6	0.0262502	0.188824	0.299281	6	0.0210403	0.139448	0.233525	14	0.0579223	0.415296	0.655196	11	0.0382822	0.259689	0.495094	10	0.030781	0.200202	0.396603	15	0.0682746	0.516303	0.778291	10	0.0317552	0.372325	0.661464	12	0.0400397	0.243957	0.486176	17	0.0562525	0.429349	0.675975	11	0.0368473	0.265102	0.432305	9	0.0308108	0.250826	0.420499	2	0.0620099
NEGR1	1	complement(71395940..72282734)	ENSG00000172260	2158	5.2404	37.6955	107.641	2921	5.68544	37.6812	113.688	959	2.20226	15.7899	44.8809	1036	2.00123	13.5754	46.6288	1532	2.61742	17.0239	60.7596	1058	2.67292	20.213	54.8955	762	1.34308	15.7474	50.4036	332	0.614865	3.74629	13.4509	1655	3.03965	23.2002	65.8081	1772	3.29465	23.7037	69.6404	2814	5.34708	43.5298	131.476	48	0.826046
LRRIQ3	1	complement(74026015..74198187)	ENSG00000162620	15	0.0557506	0.401028	0.748203	28	0.0834133	0.552835	1.08978	19	0.0667803	0.478807	0.889194	5	0.0147826	0.100278	0.225043	6	0.0156895	0.102046	0.237962	7	0.0270672	0.204686	0.363202	7	0.0188838	0.22141	0.463025	12	0.0340147	0.207248	0.486176	21	0.0590322	0.450565	0.835028	20	0.0569142	0.409475	0.78601	9	0.0261746	0.213084	0.420499	4	0.105358
FPGT	1	74198212..74234086	ENSG00000254685	271	2.1106	15.1821	13.5175	301	1.87898	12.4532	11.7151	261	1.92227	13.7824	12.2147	143	0.885922	6.00968	6.43622	216	1.18356	7.69797	8.56662	174	1.40985	10.6615	9.02818	136	0.768792	9.01397	8.99591	245	1.45523	8.86651	9.9261	252	1.48439	11.3297	10.0203	250	1.49076	10.7254	9.82512	232	1.41385	11.51	10.8395	37	2.04215
FPGT-TNNI3K	1	74198235..74544393	ENSG00000259030	28	0.0921109	0.662576	1.39664	45	0.118655	0.786403	1.75143	74	0.230208	1.65057	3.46318	53	0.138692	0.940823	2.38545	44	0.101837	0.662356	1.74505	46	0.157434	1.19054	2.38676	35	0.0835708	0.979855	2.31512	51	0.127953	0.779602	2.06625	55	0.136844	1.04447	2.18698	58	0.146088	1.05104	2.27943	54	0.139004	1.13161	2.52299	0	0
TNNI3K	1	74235401..74544428	ENSG00000116783	0	0	0	0	1	0.00552945	0.0366473	0.0389208	2	0.0130476	0.0935494	0.0935994	4	0.0219506	0.148902	0.180034	3	0.0145608	0.0947043	0.118981	4	0.0287084	0.217097	0.207544	2	0.0100144	0.117418	0.132293	7	0.0368289	0.224394	0.283603	1	0.00521764	0.0398238	0.0397632	1	0.00528196	0.0380016	0.0393005	0	0	0	0	0	0
AC093158.1	1	complement(74341579..74378802)	ENSG00000237324	2	0.0462423	0.332633	0.0997603	0	0	0	0	0	0	0	0	0	0	0	0	1	0.0162671	0.105803	0.0396603	3	0.0721635	0.545712	0.155658	1	0.016782	0.196766	0.0661464	1	0.0176335	0.107439	0.0405147	0	0	0	0	0	0	0	0	0	0	0	0	0	0
AC105271.1	1	74468195..74469543	ENSG00000233894	0	0	0	0	0	0	0	0	1	0.0340174	0.2439	0.0467997	0	0	0	0	0	0	0	0	0	0	0	0	0	0	0	0	0	0	0	0	0	0	0	0	0	0	0	0	0	0	0	0	0	0
LRRC53	1	complement(74469878..74512614)	ENSG00000162621	0	0	0	0	0	0	0	0	0	0	0	0	0	0	0	0	0	0	0	0	1	0.00877656	0.0663697	0.0518861	2	0.0122462	0.143585	0.132293	1	0.00643377	0.0392002	0.0405147	0	0	0	0	0	0	0	0	0	0	0	0	0	0
ERICH3	1	complement(74568111..74673738)	ENSG00000178965	0	0	0	0	0	0	0	0	0	0	0	0	0	0	0	0	0	0	0	0	2	0.00771585	0.0583485	0.103772	0	0	0	0	0	0	0	0	0	0	0	0	0	0	0	0	0	0	0	0	0	0
CRYZ	1	complement(74705482..74733408)	ENSG00000116791	863	6.87751	49.4716	43.0466	1039	6.63675	43.9861	40.4387	339	2.5548	18.3176	15.8651	731	4.63406	31.4353	32.9012	391	2.19229	14.2588	15.5072	129	1.06954	8.08802	6.6933	533	3.08306	36.1483	35.256	353	2.14547	13.0721	14.3017	1091	6.57593	50.191	43.3817	969	5.91257	42.5386	38.0822	646	4.0284	32.7946	30.1825	72	4.06633
TYW3	1	74733152..74766678	ENSG00000162623	520	3.66733	26.38	25.9377	753	4.25658	28.2112	29.3073	424	2.8278	20.275	19.8431	512	2.87237	19.4848	23.0444	530	2.62981	17.1044	21.0199	384	2.8175	21.3064	19.9243	312	1.59711	18.7259	20.6377	579	3.11425	18.9747	23.458	583	3.10976	23.7354	23.182	559	3.0185	21.7169	21.969	451	2.48887	20.2615	21.0717	107	5.34786
SLC44A5	1	complement(75202131..75611116)	ENSG00000137968	0	0	0	0	0	0	0	0	0	0	0	0	0	0	0	0	1	0.00363615	0.0236498	0.0396603	1	0.00537684	0.0406605	0.0518861	0	0	0	0	1	0.00394157	0.0240155	0.0405147	1	0.00390888	0.0298347	0.0397632	1	0.00395707	0.0284695	0.0393005	0	0	0	0	0	0
AL137803.1	1	complement(75641178..75724049)	ENSG00000230863	0	0	0	0	0	0	0	0	0	0	0	0	0	0	0	0	1	0.0106087	0.0689995	0.0396603	1	0.0156872	0.118629	0.0518861	0	0	0	0	0	0	0	0	0	0	0	0	1	0.011545	0.0830613	0.0393005	0	0	0	0	0	0
ACADM	1	75724347..75787575	ENSG00000117054	416	2.83143	20.3672	20.7502	580	3.16417	20.971	22.574	383	2.46517	17.675	17.9243	558	3.02113	20.494	25.1148	420	2.01123	13.0812	16.6573	404	2.86075	21.6334	20.962	264	1.30422	15.2917	17.4627	437	2.26841	13.8211	17.7049	633	3.25857	24.8712	25.1701	687	3.58015	25.7577	26.9994	457	2.43393	19.8143	21.352	143	6.8976
RABGGTB	1	75786197..75795079	ENSG00000137955	1582	8.70986	62.6522	78.9104	1979	8.73313	57.8802	77.0242	1699	8.84575	63.423	79.5127	1306	5.71967	38.7996	58.7811	1236	4.78767	31.1393	49.0201	1707	9.77743	73.9385	88.5695	658	2.62945	30.8298	43.5243	1273	5.34516	32.5674	51.5752	1200	4.99687	38.1388	47.7159	1184	4.99101	35.9083	46.5318	994	4.28224	34.861	46.4417	96	3.74564
MSH4	1	75796882..75913238	ENSG00000057468	6	0.0598064	0.430202	0.299281	3	0.0239683	0.158854	0.116762	8	0.075409	0.540673	0.374398	1	0.00792902	0.0537868	0.0450085	6	0.0420774	0.273674	0.237962	2	0.0207402	0.156841	0.103772	6	0.0434092	0.508965	0.396878	4	0.0304078	0.185271	0.162059	4	0.0301556	0.230164	0.159053	7	0.0534228	0.384356	0.275103	2	0.0155993	0.126992	0.0934442	0	0
ST6GALNAC3	1	76074719..76634601	ENSG00000184005	3	0.0134951	0.0970734	0.149641	5	0.0180278	0.119482	0.194604	0	0	0	0	0	0	0	0	0	0	0	0	0	0	0	0	0	0	0	0	0	0	0	0	0	0	0	0	0	0	0	0	1	0.00351993	0.0286552	0.0467221	242	7.7147
ST6GALNAC5	1	76867441..77065711	ENSG00000117069	0	0	0	0	0	0	0	0	140	1.01103	7.24893	6.55196	62	0.376628	2.55487	2.79053	91	0.488922	3.17998	3.60909	13	0.103283	0.781039	0.674519	16	0.0886852	1.03982	1.05834	113	0.658118	4.00983	4.57816	9	0.0519818	0.396753	0.357869	28	0.163715	1.17786	1.10041	2	0.0119511	0.0972919	0.0934442	0	0
PIGK	1	complement(77088990..77219430)	ENSG00000142892	1052	6.21213	44.6854	52.4739	1310	6.20034	41.0937	50.9862	1174	6.55585	47.0047	54.9428	1497	7.03185	47.7008	67.3778	1730	7.1874	46.7473	68.6123	619	3.80278	28.7573	32.1175	1262	5.40901	63.4198	83.4768	1786	8.0433	49.0068	72.3593	1231	5.49787	41.9627	48.9485	1122	5.07282	36.4969	44.0951	1261	5.82665	47.4339	58.9165	148	6.1935
AK5	1	77282051..77559969	ENSG00000154027	3277	15.4186	110.91	163.457	4724	17.8155	118.075	183.862	2536	11.2838	80.9035	118.684	8623	32.2739	218.931	388.109	6670	22.0798	143.609	264.534	2882	14.1075	106.683	149.536	7365	25.1522	294.905	487.168	6191	22.2156	135.357	250.827	4640	16.512	126.028	184.501	3864	13.92	100.149	151.857	4789	17.6317	143.537	223.752	19	0.633538
AC095030.1	1	complement(77346046..77349585)	ENSG00000233099	1	0.0863518	0.62115	0.0498802	4	0.276854	1.83489	0.155683	3	0.244979	1.75647	0.140399	3	0.20607	1.39789	0.135026	1	0.0607536	0.395146	0.0396603	0	0	0	0	1	0.0626765	0.734872	0.0661464	3	0.19757	1.20377	0.121544	1	0.0653105	0.498485	0.0397632	1	0.0661155	0.475675	0.0393005	1	0.0675695	0.550073	0.0467221	0	0
AC118549.1	1	complement(77562416..77683419)	ENSG00000036549	1290	4.66202	33.5351	64.3454	1664	4.82011	31.9461	64.7641	1321	4.51465	32.3695	61.8224	1413	4.06209	27.5553	63.5971	1745	4.43691	28.858	69.2072	1239	4.65846	35.228	64.2868	1074	2.81723	33.0316	71.0412	1482	4.0847	24.8876	60.0428	1721	4.7041	35.9042	68.4325	1847	5.11074	36.7697	72.588	1399	3.95623	32.2071	65.3642	120	3.07337
USP33	1	complement(77695987..77759852)	ENSG00000077254	1234	5.80694	41.7707	61.5521	1610	6.07264	40.2474	62.6624	1233	5.48696	39.3408	57.704	1404	5.2556	35.6516	63.192	1453	4.81059	31.2884	57.6264	1113	5.44896	41.2059	57.7492	1144	3.90744	45.8141	75.6715	1503	5.3941	32.8656	60.8936	1908	6.79082	51.8312	75.8682	1783	6.42415	46.2192	70.0727	1390	5.11831	41.6674	64.9437	174	5.80271
MIGA1	1	77779624..77879539	ENSG00000180488	1148	3.69004	26.5434	57.2624	1476	3.80272	25.2032	57.447	889	2.70226	19.3749	41.6049	908	2.32166	15.749	40.8678	1028	2.32479	15.1206	40.7708	485	1.62187	12.2649	25.1647	657	1.53281	17.9719	43.4582	936	2.29452	13.9802	37.9218	726	1.76497	13.4712	28.8681	670	1.64891	11.8632	26.3313	773	1.94423	15.8277	36.1162	40	0.911168
HSPE1P25	1	77853355..77853893	ENSG00000232015	1	0.1297	0.932962	0.0498802	1	0.103958	0.688999	0.0389208	0	0	0	0	0	0	0	0	0	0	0	0	0	0	0	0	0	0	0	0	0	0	0	0	0	0	0	0	0	0	0	0	0	0	0	0	0	0
NEXN-AS1	1	complement(77881348..77889539)	ENSG00000235927	112	1.5908	11.443	5.58658	136	1.5483	10.2616	5.29322	65	0.873068	6.25979	3.04198	77	0.869985	5.90158	3.46566	93	0.929355	6.04459	3.68841	86	1.27082	9.61012	4.4622	41	0.422684	4.9559	2.712	50	0.541622	3.30003	2.02573	68	0.730497	5.57555	2.7039	78	0.848252	6.10283	3.06544	57	0.633508	5.1573	2.66316	1	0.100658
NEXN	1	77888513..77943895	ENSG00000162614	1655	12.1456	87.3663	82.5517	3343	19.6642	130.328	130.112	2493	17.3013	124.049	116.672	6395	37.3323	253.245	287.83	5758	29.7299	193.365	228.364	3754	28.6617	216.744	194.78	4161	22.1642	259.872	275.235	5469	30.6095	186.5	221.575	5307	29.4566	224.828	211.023	6591	37.0343	266.447	259.029	5091	29.235	237.998	237.862	102	5.30482
FUBP1	1	complement(77944055..77979110)	ENSG00000162613	2738	15.7315	113.16	136.572	4016	18.4948	122.577	156.306	2484	13.4966	96.769	116.25	2270	10.3749	70.3787	102.169	2358	9.53193	61.9963	93.5189	2546	15.2188	115.087	132.102	1363	5.68415	66.6458	90.1576	2162	9.4737	57.7221	87.5928	3268	14.2014	108.392	129.946	3142	13.8221	99.4446	123.482	2320	10.4305	84.9128	108.395	696	28.3397
DNAJB4	1	77979175..78017964	ENSG00000162616	4379	37.6835	271.067	218.425	5956	41.0819	272.277	231.812	9414	76.6103	549.287	440.572	13646	93.4125	633.667	614.186	14588	88.3228	574.458	578.564	5315	47.5845	359.842	275.774	8231	51.4118	602.795	544.451	14889	97.7169	595.377	603.223	5972	38.8694	296.672	237.466	5704	37.5827	270.392	224.17	9179	61.8089	503.177	428.862	326	19.8812
GIPC2	1	77979542..78138449	ENSG00000137960	91	0.745651	5.36365	4.5391	133	0.873504	5.78929	5.17646	97	0.751627	5.38908	4.53957	179	1.16673	7.91455	8.05653	223	1.28558	8.36151	8.84424	70	0.596731	4.51257	3.63202	70	0.416319	4.88127	4.63025	200	1.24983	7.61507	8.10294	147	0.91101	6.95331	5.84519	119	0.746575	5.37131	4.67676	85	0.544995	4.43672	3.97138	160	9.29103
AC103591.4	1	complement(78022565..78024861)	ENSG00000285928	53	0.961223	6.91431	2.64365	77	1.11933	7.41854	2.9969	181	3.1043	22.2574	8.47075	296	4.27035	28.968	13.3225	392	5.0019	32.5327	15.5468	147	2.77365	20.9748	7.62725	172	2.26418	26.5471	11.3772	485	6.70838	40.8733	19.6496	162	2.22216	16.9607	6.44164	132	1.83297	13.1875	5.18766	189	2.68219	21.8353	8.83047	2	0.257056
MGC27382	1	78229599..78369464	ENSG00000237413	1	0.0131216	0.0943867	0.0498802	0	0	0	0	3	0.0372258	0.266904	0.140399	0	0	0	0	1	0.00923181	0.0600443	0.0396603	2	0.0273025	0.206466	0.103772	0	0	0	0	4	0.0400289	0.243891	0.162059	0	0	0	0	1	0.0100466	0.0722811	0.0393005	0	0	0	0	0	0
PTGFR	1	78303884..78539749	ENSG00000122420	717	4.95156	35.6178	35.7641	847	4.68841	31.0732	32.9659	691	4.51271	32.3556	32.3386	576	3.16424	21.4647	25.9249	330	1.60339	10.4285	13.0879	275	1.9758	14.9413	14.2687	802	4.02005	47.1344	53.0494	822	4.32935	26.3782	33.3031	472	2.46534	18.8168	18.7682	759	4.01326	28.8738	29.8291	302	1.63196	13.2855	14.1101	0	0
IFI44L	1	78619922..78646145	ENSG00000137959	248	0.788432	5.67139	12.3703	285	0.726234	4.81324	11.0924	968	2.91021	20.8659	45.3021	19	0.0480496	0.325946	0.855162	41	0.0917059	0.596462	1.62607	77	0.254677	1.92591	3.99523	83	0.191525	2.24559	5.49015	169	0.409758	2.4966	6.84698	169	0.40636	3.10156	6.71998	493	1.20003	8.63373	19.3751	2246	5.5873	45.4854	104.938	11	0.247831
IFI44	1	78649796..78664078	ENSG00000137965	117	1.86894	13.4437	5.83598	187	2.39425	15.8683	7.27818	376	5.6798	40.7235	17.5967	50	0.635333	4.30981	2.25043	201	2.25894	14.6923	7.97172	314	5.21825	39.4612	16.2922	195	2.26088	26.5084	12.8985	109	1.32789	8.09068	4.4161	360	4.34933	33.1964	14.3148	483	5.90728	42.5005	18.9821	1395	17.4366	141.949	65.1773	21	2.37726
ADGRL4	1	complement(78889764..79006718)	ENSG00000162618	1062	9.4025	67.6345	52.9727	1415	10.0414	66.5511	55.0729	356	2.98061	21.3706	16.6607	484	3.40869	23.123	21.7841	744	4.63439	30.1424	29.5072	52	0.47897	3.62205	2.69808	247	1.58727	18.6104	16.3382	206	1.39096	8.47493	8.34603	681	4.56014	34.8054	27.0787	448	3.03689	21.8492	17.6066	380	2.63258	21.4315	17.7544	1008	63.2454
AL353651.3	1	79325008..79346445	ENSG00000285462	0	0	0	0	0	0	0	0	1	0.0204285	0.14647	0.0467997	0	0	0	0	0	0	0	0	0	0	0	0	0	0	0	0	0	0	0	0	0	0	0	0	0	0	0	0	0	0	0	0	0	0
AL606519.1	1	complement(80373364..80374621)	ENSG00000225598	0	0	0	0	0	0	0	0	0	0	0	0	0	0	0	0	0	0	0	0	0	0	0	0	0	0	0	0	0	0	0	0	1	0.0424518	0.324015	0.0397632	0	0	0	0	0	0	0	0	0	0
ADGRL2	1	81306160..81992436	ENSG00000117114	346	1.45266	10.4493	17.2585	491	1.65229	10.9509	19.1101	1	0.0039703	0.0284666	0.0467997	5	0.0166986	0.113276	0.225043	1	0.00295384	0.019212	0.0396603	15	0.0655186	0.495462	0.778291	21	0.0639941	0.75032	1.38907	12	0.0384234	0.234109	0.486176	16	0.0508064	0.387782	0.636211	25	0.0803635	0.578183	0.982512	1	0.00328523	0.0267446	0.0467221	170	5.05808
LINC01362	1	82903183..83166815	ENSG00000230817	0	0	0	0	0	0	0	0	0	0	0	0	0	0	0	0	0	0	0	0	0	0	0	0	0	0	0	0	1	0.0132204	0.0805503	0.0405147	0	0	0	0	0	0	0	0	0	0	0	0	0	0
TTLL7	1	complement(83865028..83999150)	ENSG00000137941	516	1.5933	11.461	25.7382	708	1.75227	11.6135	27.5559	1025	2.99301	21.4596	47.9697	1351	3.31839	22.5104	60.8065	1463	3.17829	20.6718	58.023	1168	3.75213	28.3742	60.6029	613	1.37386	16.1083	40.5477	1728	4.0693	24.7938	70.0094	1162	2.71373	20.7126	46.2049	1310	3.09708	22.2822	51.4836	1248	3.01538	24.5478	58.3092	20	0.437651
TTLL7-IT1	1	complement(83979118..83984300)	ENSG00000233061	6	0.0668701	0.481014	0.299281	10	0.0893306	0.592053	0.389208	9	0.094855	0.680099	0.421197	19	0.168445	1.14265	0.855162	18	0.141141	0.917993	0.713885	29	0.336252	2.54279	1.5047	19	0.153698	1.80209	1.25678	28	0.237995	1.45007	1.13441	29	0.24445	1.86578	1.15313	21	0.179198	1.28926	0.82531	22	0.19186	1.5619	1.02789	0	0
PRKACB	1	84078062..84238498	ENSG00000142875	733	3.5457	25.5051	36.5622	963	3.73373	24.7459	37.4807	838	3.83335	27.4846	39.2181	882	3.39382	23.0221	39.6975	1305	4.44129	28.8864	51.7567	850	4.27763	32.3481	44.1032	790	2.77369	32.5211	52.2557	1143	4.21669	25.6918	46.3083	1037	3.79392	28.9572	41.2345	1110	4.11105	29.5774	43.6235	996	3.76996	30.6907	46.5352	347	11.8953
SAMD13	1	84298366..84389957	ENSG00000203943	4	0.0376899	0.271113	0.199521	4	0.0302095	0.200219	0.155683	2	0.017821	0.127774	0.0935994	4	0.0299811	0.203378	0.180034	4	0.0265171	0.172469	0.158641	1	0.00980282	0.0741305	0.0518861	2	0.0136782	0.160374	0.132293	7	0.0503026	0.306487	0.283603	9	0.0641385	0.489539	0.357869	4	0.0288574	0.207617	0.157202	4	0.029492	0.24009	0.186888	2	0.13355
UOX	1	complement(84363706..84397831)	ENSG00000240520	2	0.0269939	0.194174	0.0997603	0	0	0	0	1	0.0127636	0.0915132	0.0467997	0	0	0	0	2	0.0189918	0.123524	0.0793206	3	0.0421253	0.318558	0.155658	0	0	0	0	0	0	0	0	0	0	0	0	1	0.010334	0.0743488	0.0393005	1	0.0105612	0.0859774	0.0467221	0	0
DNASE2B	1	84398532..84415018	ENSG00000137976	0	0	0	0	0	0	0	0	1	0.0208575	0.149546	0.0467997	0	0	0	0	0	0	0	0	0	0	0	0	1	0.0160088	0.187701	0.0661464	0	0	0	0	0	0	0	0	0	0	0	0	0	0	0	0	0	0
AL844170.1	1	84477039..84479157	ENSG00000285361	0	0	0	0	0	0	0	0	1	0.0233579	0.167473	0.0467997	1	0.0196481	0.133284	0.0450085	0	0	0	0	1	0.0256971	0.194325	0.0518861	0	0	0	0	0	0	0	0	2	0.0373628	0.285173	0.0795264	0	0	0	0	1	0.0193275	0.157343	0.0467221	0	0
RPF1	1	84479259..84497790	ENSG00000117133	559	10.5313	75.754	27.883	805	12.1558	80.5647	31.3312	451	8.03493	57.6095	21.1067	465	6.96859	47.2717	20.929	535	7.09126	46.1221	21.2183	340	6.66399	50.3941	17.6413	338	4.62189	54.1909	22.3575	504	7.24148	44.1214	20.4194	609	8.67757	66.2318	24.2158	597	8.61143	61.9558	23.4624	432	6.36843	51.8444	20.1839	150	20.0267
GNG5	1	complement(84498325..84506565)	ENSG00000174021	1097	32.1155	231.015	54.7185	1869	43.8567	290.668	72.7429	969	26.8268	192.345	45.3489	1631	37.9826	257.657	73.4089	1862	38.352	249.444	73.8474	1024	31.1885	235.852	53.1313	838	17.8068	208.782	55.4307	1560	34.8306	212.218	63.2029	1531	33.8996	258.74	60.8775	1698	38.0608	273.832	66.7322	1170	26.8024	218.194	54.6648	314	65.1459
AL359762.3	1	complement(84498350..84556688)	ENSG00000285851	14	0.169682	1.22056	0.698322	38	0.369156	2.44664	1.47899	28	0.320923	2.30098	1.31039	22	0.212106	1.43883	0.990188	26	0.221708	1.442	1.03117	31	0.39089	2.95597	1.60847	46	0.404667	4.74466	3.04273	26	0.24033	1.4643	1.05338	34	0.311672	2.37884	1.35195	20	0.185596	1.33529	0.78601	32	0.303484	2.47062	1.49511	4	0.343571
SPATA1	1	84506300..84566194	ENSG00000122432	7	0.0532435	0.382994	0.349161	9	0.0548695	0.363656	0.350287	11	0.0791222	0.567296	0.514797	7	0.0423536	0.287307	0.31506	15	0.0802714	0.522091	0.594904	12	0.0949591	0.718096	0.622633	2	0.0110416	0.129461	0.132293	7	0.0406064	0.24741	0.283603	18	0.103551	0.790354	0.715738	21	0.122298	0.879887	0.82531	12	0.0714216	0.581433	0.560665	5	0.269518
CTBS	1	complement(84549606..84574480)	ENSG00000117151	304	1.42623	10.2592	15.1636	406	1.52673	10.1186	15.8018	284	1.26	9.03405	13.2911	393	1.46667	9.94919	17.6884	579	1.91115	12.4303	22.9633	319	1.55702	11.7744	16.5517	281	0.956876	11.2192	18.5871	477	1.70672	10.3988	19.3255	343	1.21709	9.28946	13.6388	339	1.21772	8.76101	13.3229	376	1.38033	11.2371	17.5675	36	1.19693
AL359762.1	1	84574129..84583620	ENSG00000284882	1	0.0275187	0.197949	0.0498802	0	0	0	0	3	0.0780703	0.559755	0.140399	6	0.131342	0.89096	0.270051	9	0.174249	1.13333	0.356943	1	0.0286295	0.216501	0.0518861	4	0.0798954	0.93676	0.264586	0	0	0	0	5	0.104066	0.794289	0.198816	2	0.0421396	0.303177	0.078601	2	0.0430663	0.350596	0.0934442	1	0.195019
AL359762.2	1	84607099..84610697	ENSG00000285374	0	0	0	0	0	0	0	0	0	0	0	0	0	0	0	0	0	0	0	0	0	0	0	0	0	0	0	0	1	0.0234226	0.142711	0.0405147	0	0	0	0	0	0	0	0	0	0	0	0	0	0
LINC01555	1	complement(84628230..84635020)	ENSG00000180869	0	0	0	0	1	0.00904767	0.0599649	0.0389208	0	0	0	0	0	0	0	0	0	0	0	0	1	0.0117437	0.0888075	0.0518861	0	0	0	0	0	0	0	0	0	0	0	0	0	0	0	0	0	0	0	0	0	0
SSX2IP	1	complement(84643707..84690803)	ENSG00000117155	560	2.11027	15.1797	27.9329	672	2.02973	13.4524	26.1547	572	2.03836	14.6148	26.7694	512	1.53477	10.4111	23.0444	484	1.2832	8.34604	19.1956	766	3.00306	22.7096	39.7447	220	0.601735	7.05525	14.5522	614	1.7646	10.7515	24.876	885	2.52234	19.2519	35.1904	931	2.68615	19.3258	36.5887	423	1.24729	10.154	19.7634	31	0.827867
LPAR3	1	complement(84811602..84893213)	ENSG00000171517	1	0.00918843	0.0660947	0.0498802	0	0	0	0	0	0	0	0	0	0	0	0	0	0	0	0	0	0	0	0	0	0	0	0	0	0	0	0	0	0	0	0	0	0	0	0	0	0	0	0	0	0
MCOLN2	1	complement(84925583..84997113)	ENSG00000153898	4	0.0378322	0.272136	0.199521	0	0	0	0	1	0.00894414	0.0641284	0.0467997	0	0	0	0	2	0.0133086	0.0865601	0.0793206	0	0	0	0	0	0	0	0	0	0	0	0	0	0	0	0	1	0.00724159	0.0521003	0.0393005	0	0	0	0	0	0
WDR63	1	84999147..85133138	ENSG00000162643	140	1.16178	8.35694	6.98322	222	1.47661	9.78649	8.64041	28	0.21973	1.57544	1.31039	22	0.145225	0.985136	0.990188	28	0.163476	1.06326	1.11049	24	0.207201	1.56689	1.24527	24	0.144557	1.69491	1.58751	28	0.177207	1.0797	1.13441	6	0.037658	0.287426	0.238579	7	0.0444759	0.319986	0.275103	18	0.116882	0.951516	0.840997	0	0
MCOLN3	1	complement(85018082..85048499)	ENSG00000055732	148	0.727477	5.23293	7.38227	182	0.717048	4.75236	7.08358	79	0.367216	2.63289	3.69718	5	0.0195502	0.132619	0.225043	40	0.138331	0.899713	1.58641	78	0.398877	3.01637	4.04711	26	0.0927609	1.08761	1.71981	69	0.258663	1.576	2.79551	18	0.0669179	0.510753	0.715738	12	0.0451618	0.324921	0.471606	14	0.0538475	0.438364	0.654109	3	0.104503
SYDE2	1	complement(85156873..85201046)	ENSG00000097096	141	0.711549	5.11835	7.0331	210	0.849423	5.62969	8.17336	85	0.40564	2.90839	3.97797	89	0.357272	2.42357	4.00576	291	1.03319	6.71993	11.5411	206	1.08153	8.17871	10.6885	76	0.278377	3.26392	5.02713	201	0.773588	4.71337	8.14345	129	0.492365	3.75799	5.12945	143	0.552527	3.97521	5.61997	162	0.639706	5.20775	7.56898	5	0.178816
C1orf52	1	complement(85249953..85259672)	ENSG00000162642	297	2.82711	20.3361	14.8144	377	2.87639	19.0637	14.6731	283	2.54747	18.2651	13.2443	277	2.09744	14.2281	12.4674	354	2.37078	15.4197	14.0397	238	2.35695	17.8236	12.3489	192	1.32654	15.5535	12.7001	328	2.38116	14.5081	13.2888	265	1.90785	14.5617	10.5373	302	2.20103	15.8355	11.8687	238	1.77273	14.4315	11.1199	130	8.7696
BCL10	1	complement(85265776..85276904)	ENSG00000142867	896	6.31636	45.4351	44.6926	1203	6.79741	45.051	46.8217	742	4.94651	35.4659	34.7254	638	3.57769	24.2694	28.7154	869	4.31002	28.0327	34.4648	535	3.92373	29.6718	27.759	596	3.04957	35.7557	39.4233	806	4.33333	26.4024	32.6548	827	4.40936	33.6546	32.8842	698	3.76744	27.1052	27.4317	730	4.02681	32.7816	34.1071	330	16.4863
AL078459.1	1	85276715..85448124	ENSG00000223653	30	0.428915	3.08529	1.49641	27	0.309409	2.05066	1.05086	26	0.351528	2.52041	1.21679	27	0.307069	2.08302	1.21523	34	0.342003	2.22441	1.34845	47	0.699091	5.28664	2.43865	27	0.280186	3.28514	1.78595	33	0.359825	2.19237	1.33699	48	0.519042	3.96161	1.90863	28	0.306507	2.20519	1.10041	52	0.581745	4.7359	2.42955	4	0.405284
DDAH1	1	complement(85318481..85578363)	ENSG00000153904	6180	44.0428	316.811	308.259	8550	48.8396	323.692	332.772	5523	37.2219	266.876	258.475	8762	49.6722	336.953	394.365	12392	62.1339	404.123	491.47	5665	42.0023	317.628	293.935	7970	41.2267	483.376	527.187	9195	49.9765	304.501	372.533	9573	51.5996	393.836	380.653	7242	39.5164	284.305	284.614	9410	52.4754	427.194	439.655	653	32.9799
AC092807.3	1	complement(85482281..85578250)	ENSG00000282057	225	2.03071	14.6074	11.223	295	2.13407	14.1439	11.4816	217	1.85209	13.2793	10.1555	266	1.90973	12.9547	11.9723	306	1.94307	12.6379	12.136	332	3.11739	23.5742	17.2262	194	1.27087	14.9008	12.8324	198	1.36289	8.30389	8.02191	397	2.71	20.6841	15.786	245	1.69303	12.1807	9.62862	350	2.4718	20.1226	16.3527	14	0.895456
CYR61	1	85580761..85583962	ENSG00000142871	14380	190.686	1371.66	717.277	17736	188.511	1249.39	690.299	13795	172.989	1240.31	645.602	13991	147.582	1001.13	629.714	20312	189.502	1232.54	805.58	7823	107.925	816.144	405.905	12471	120.032	1407.35	824.912	12430	125.707	765.918	503.598	11221	112.539	858.96	446.183	7842	79.6196	572.831	308.194	12389	128.551	1046.52	578.84	1003	94.2566
AC092807.1	1	85599131..85600734	ENSG00000230285	0	0	0	0	0	0	0	0	0	0	0	0	0	0	0	0	0	0	0	0	0	0	0	0	0	0	0	0	0	0	0	0	0	0	0	0	1	0.0977473	0.703252	0.0393005	0	0	0	0	0	0
ZNHIT6	1	complement(85649423..85708433)	ENSG00000117174	823	4.32345	31.0997	41.0514	1070	4.50541	29.8603	41.6452	633	3.14464	22.5467	29.6242	719	3.00458	20.3816	32.3611	997	3.68491	23.9669	39.5413	481	2.62883	19.8796	24.9572	540	2.05901	24.1416	35.7191	942	3.77407	22.9949	38.1648	747	2.968	22.6533	29.7031	714	2.87185	20.6618	28.0605	627	2.57738	20.982	29.2947	156	5.80772
COL24A1	1	complement(85729233..86156943)	ENSG00000171502	3	0.0102073	0.073424	0.149641	6	0.016363	0.108448	0.233525	30	0.0965271	0.692088	1.40399	30	0.0811962	0.550798	1.35026	55	0.13166	0.856328	2.18132	27	0.0955744	0.722749	1.40092	23	0.0568006	0.665978	1.52137	71	0.184237	1.12254	2.87654	30	0.0772013	0.589241	1.1929	39	0.101599	0.730962	1.53272	16	0.0425982	0.346785	0.747553	1	0.0241124
AL136382.1	1	complement(86288704..86320711)	ENSG00000285210	1	0.0112841	0.0811693	0.0498802	3	0.0271336	0.179832	0.116762	2	0.0213419	0.153019	0.0935994	3	0.0269284	0.18267	0.135026	2	0.0158781	0.103272	0.0793206	5	0.058698	0.443883	0.25943	1	0.00819031	0.0960301	0.0661464	3	0.0258176	0.157303	0.121544	4	0.034138	0.26056	0.159053	4	0.0345588	0.248637	0.157202	9	0.0794674	0.646932	0.420499	0	0
ODF2L	1	complement(86346824..86396342)	ENSG00000122417	225	0.672122	4.83474	11.223	319	0.763793	5.06216	12.4157	328	0.926566	6.64337	15.3503	159	0.377821	2.56296	7.15636	325	0.683046	4.44258	12.8896	401	1.24623	9.42415	20.8063	200	0.43364	5.08436	13.2293	297	0.676628	4.12261	12.0329	640	1.44596	11.0364	25.4485	439	1.00407	7.22386	17.2529	504	1.17808	9.5906	23.5479	126	2.66739
CLCA2	1	86424086..86456558	ENSG00000137975	0	0	0	0	0	0	0	0	1	0.00684736	0.0490947	0.0467997	2	0.0115197	0.078144	0.0900171	1	0.00509433	0.0331339	0.0396603	1	0.00753308	0.0569664	0.0518861	1	0.00525557	0.0616207	0.0661464	1	0.00552223	0.0336462	0.0405147	2	0.0109529	0.0835982	0.0795264	0	0	0	0	1	0.00566586	0.0461249	0.0467221	0	0
AL356270.1	1	complement(86571181..86696311)	ENSG00000236915	1	0.0118899	0.0855272	0.0498802	1	0.00953012	0.0631624	0.0389208	1	0.0112439	0.0806172	0.0467997	0	0	0	0	3	0.0250958	0.163225	0.118981	0	0	0	0	0	0	0	0	3	0.0272037	0.165749	0.121544	0	0	0	0	2	0.0182071	0.130993	0.078601	1	0.00930377	0.0757405	0.0467221	0	0
CLCA3P	1	86634273..86655376	ENSG00000153923	0	0	0	0	0	0	0	0	0	0	0	0	0	0	0	0	3	0.019992	0.130029	0.118981	2	0.0197083	0.149037	0.103772	1	0.00687491	0.0806072	0.0661464	7	0.0505661	0.308093	0.283603	0	0	0	0	0	0	0	0	2	0.0148232	0.120674	0.0934442	0	0
SH3GLB1	1	86704570..86748184	ENSG00000097033	3702	17.5145	125.986	184.656	5021	19.0402	126.192	195.421	4667	20.8802	149.709	218.414	5900	22.2043	150.623	265.55	7210	23.9992	156.093	285.951	4997	24.5956	185.996	259.275	3813	13.0937	153.521	252.216	6338	22.8687	139.336	256.782	6579	23.5414	179.681	261.602	7676	27.8053	200.048	301.67	5273	19.5208	158.916	246.366	617	20.6869
SELENOF	1	complement(86862445..86914424)	ENSG00000183291	2235	33.0575	237.791	111.482	2702	32.033	212.304	105.164	2036	28.4778	204.183	95.2842	2154	25.3432	171.917	96.9484	3013	31.354	203.928	119.496	1672	25.7285	194.563	86.7535	1491	16.0068	187.677	98.6243	3002	33.8634	206.326	121.625	2531	28.3137	216.105	100.641	2679	30.3387	218.275	105.286	2591	29.9875	244.123	121.057	299	31.341
HS2ST1	1	86914648..87109998	ENSG00000153936	1338	5.86325	42.1758	66.7397	1588	5.57766	36.9669	61.8062	1886	7.81557	56.0367	88.2642	1332	4.64312	31.4968	59.9514	1949	6.0089	39.0823	77.2979	1534	6.99349	52.8859	79.5932	978	3.11068	36.4722	64.6912	2003	6.69408	40.7862	81.1509	2333	7.7323	59.017	92.7676	2533	8.49864	61.1443	99.5481	1726	5.91838	48.1806	80.6423	105	3.26078
AL121989.1	1	complement(86932199..86934891)	ENSG00000267734	0	0	0	0	1	0.0349778	0.231821	0.0389208	5	0.206339	1.47942	0.233999	1	0.0347134	0.23548	0.0450085	3	0.0921077	0.599075	0.118981	7	0.317803	2.40328	0.363202	1	0.0316743	0.371377	0.0661464	2	0.0665628	0.405559	0.0810294	10	0.330054	2.51915	0.397632	2	0.0668245	0.480776	0.078601	3	0.102441	0.833958	0.140166	1	0.30926
AC093155.3	1	86993009..87169204	ENSG00000267561	5	0.0808609	0.581653	0.249401	3	0.0388874	0.257733	0.116762	4	0.0611738	0.438609	0.187199	1	0.0128645	0.0872666	0.0450085	8	0.0910248	0.592032	0.317282	5	0.084125	0.636167	0.25943	4	0.0469529	0.550515	0.264586	4	0.0493352	0.300593	0.162059	8	0.0978522	0.74686	0.318106	13	0.16097	1.15811	0.510906	5	0.063273	0.515096	0.23361	0	0
LINC01140	1	87129765..87169198	ENSG00000267272	9	0.0436194	0.313765	0.448922	10	0.0388469	0.257464	0.389208	6	0.0274995	0.197168	0.280798	5	0.0192766	0.130764	0.225043	2	0.00681974	0.0443561	0.0793206	4	0.020169	0.152521	0.207544	4	0.0140712	0.164983	0.264586	1	0.00369628	0.022521	0.0405147	13	0.0476532	0.363715	0.516922	12	0.0445298	0.320374	0.471606	4	0.0151697	0.123494	0.186888	1	0.0343469
LMO4	1	87328468..87348923	ENSG00000143013	411	2.29384	16.5001	20.5008	496	2.21882	14.7056	19.3047	343	1.8103	12.9797	16.0523	340	1.50946	10.2395	15.3029	562	2.20677	14.353	22.2891	400	2.32256	17.5636	20.7544	279	1.13021	13.2515	18.4548	412	1.75366	10.6848	16.6921	569	2.40184	18.3322	22.6253	679	2.9015	20.8751	26.685	256	1.118	9.10143	11.9609	40	1.58209
LINC01364	1	complement(87353524..87371655)	ENSG00000227290	0	0	0	0	1	0.0293515	0.194532	0.0389208	0	0	0	0	0	0	0	0	0	0	0	0	2	0.0761951	0.5762	0.103772	0	0	0	0	0	0	0	0	1	0.0276964	0.211393	0.0397632	0	0	0	0	0	0	0	0	0	0
PKN2-AS1	1	complement(87620803..88685204)	ENSG00000237505	1	0.00234577	0.0168737	0.0498802	3	0.00564061	0.0373841	0.116762	2	0.00443662	0.03181	0.0935994	0	0	0	0	2	0.00330078	0.0214685	0.0793206	2	0.00488093	0.0369103	0.103772	8	0.013621	0.159704	0.529171	2	0.00357803	0.0218005	0.0810294	1	0.00177418	0.0135415	0.0397632	2	0.0035921	0.0258437	0.078601	3	0.00550664	0.0448287	0.140166	0	0
PKN2	1	88684222..88836255	ENSG00000065243	1950	9.20422	66.2082	97.2663	2568	9.71553	64.3913	99.9485	1554	6.93649	49.7338	72.7267	1581	5.93619	40.2683	71.1585	1842	6.11706	39.7858	73.0542	1418	6.9633	52.6576	73.5744	1247	4.27221	50.091	82.4846	1658	5.9685	36.3653	67.1734	1910	6.81864	52.0435	75.9477	1732	6.2594	45.0339	68.0684	1679	6.2013	50.4838	78.4464	100	3.34505
GTF2B	1	complement(88852932..88891944)	ENSG00000137947	285	4.16992	29.9953	14.2158	478	5.6057	37.1527	18.6041	308	4.26157	30.555	14.4143	341	3.96881	26.9226	15.3479	370	3.80877	24.7725	14.6743	263	4.00336	30.274	13.646	240	2.54875	29.8837	15.8751	392	4.37418	26.6513	15.8818	355	3.92846	29.9841	14.1159	399	4.4698	32.1584	15.6809	323	3.69798	30.1047	15.0912	88	9.12462
KYAT3	1	complement(88935773..88992953)	ENSG00000137944	408	5.75988	41.4322	20.3511	583	6.59692	43.7222	22.6908	573	7.6497	54.8475	26.8162	586	6.58073	44.6406	26.375	1048	10.4092	67.7019	41.564	535	7.85767	59.4209	27.759	468	4.79549	56.2263	30.9565	911	9.80843	59.7615	36.9089	634	6.76946	51.6682	25.2099	616	6.65834	47.9041	24.2091	548	6.0536	49.2814	25.6037	104	10.4049
RBMXL1	1	complement(88979456..88992960)	ENSG00000213516	299	1.91347	13.7641	14.9142	384	1.96971	13.0545	14.9456	326	1.9729	14.1455	15.2567	361	1.83773	12.4663	16.2481	343	1.54435	10.0446	13.6035	265	1.76434	13.3422	13.7498	237	1.10086	12.9074	15.6767	324	1.58133	9.63487	13.1268	466	2.25553	17.2154	18.5297	478	2.34213	16.8507	18.7856	357	1.78772	14.5535	16.6798	38	1.72339
GBP3	1	complement(89006666..89022894)	ENSG00000117226	630	4.77296	34.3331	31.4245	874	5.30735	35.1754	34.0167	433	3.10221	22.2425	20.2643	1244	7.49706	50.8566	55.9906	1724	9.18936	59.7683	68.3743	283	2.23059	16.8681	14.6838	962	5.29	62.0245	63.6328	1350	7.80026	47.526	54.6948	1132	6.48643	49.5079	45.012	859	4.98279	35.8492	33.7591	2486	14.7376	119.977	116.151	52	2.7919
GBP1	1	complement(89052319..89065360)	ENSG00000117228	337	2.1977	15.8086	16.8096	490	2.56126	16.9752	19.0712	897	5.53181	39.6624	41.9793	576	2.98802	20.2694	25.9249	909	4.17064	27.1261	36.0512	524	3.55513	26.8845	27.1883	317	1.50048	17.5929	20.9684	763	3.79481	23.1213	30.9127	829	4.08888	31.2085	32.9637	772	3.85467	27.7328	30.34	935	4.77122	38.8418	43.6851	88	4.06696
GBP2	1	complement(89106132..89150456)	ENSG00000162645	28	0.14524	1.04475	1.39664	38	0.157991	1.04711	1.47899	269	1.31953	9.46086	12.5891	868	3.58156	24.2957	39.0674	613	2.23713	14.5504	24.3118	438	2.36369	17.8746	22.7261	282	1.06173	12.4486	18.6533	691	2.7336	16.6555	27.9957	672	2.6364	20.1224	26.7209	988	3.92391	28.2309	38.8289	554	2.24864	18.3058	25.884	73	2.6835
GBP7	1	complement(89131751..89176040)	ENSG00000213512	0	0	0	0	0	0	0	0	0	0	0	0	0	0	0	0	0	0	0	0	3	0.0414043	0.313106	0.155658	0	0	0	0	0	0	0	0	0	0	0	0	0	0	0	0	2	0.020761	0.169012	0.0934442	0	0
GBP4	1	complement(89181148..89198932)	ENSG00000162654	0	0	0	0	1	0.00425877	0.0282257	0.0389208	3	0.0150738	0.108077	0.140399	0	0	0	0	2	0.00747645	0.0486274	0.0793206	1	0.00552779	0.041802	0.0518861	0	0	0	0	0	0	0	0	5	0.0200931	0.153361	0.198816	2	0.0081363	0.0585374	0.078601	20	0.0831523	0.67693	0.934442	35	1.3179
AC099063.4	1	89198714..89207040	ENSG00000284734	0	0	0	0	0	0	0	0	1	0.019217	0.137784	0.0467997	0	0	0	0	0	0	0	0	0	0	0	0	0	0	0	0	0	0	0	0	0	0	0	0	0	0	0	0	0	0	0	0	0	0
GBP5	1	complement(89258950..89272804)	ENSG00000154451	1	0.00399786	0.0287576	0.0498802	1	0.00320441	0.0212377	0.0389208	9	0.0340257	0.24396	0.421197	19	0.0604234	0.409884	0.855162	2	0.00562547	0.0365885	0.0793206	15	0.0623887	0.471793	0.778291	0	0	0	0	2	0.00609798	0.0371542	0.0810294	4	0.0120948	0.0923142	0.159053	5	0.0153049	0.110113	0.196502	8	0.0250264	0.203736	0.373777	0	0
GBP1P1	1	89407679..89426243	ENSG00000225492	0	0	0	0	0	0	0	0	0	0	0	0	0	0	0	0	0	0	0	0	0	0	0	0	0	0	0	0	0	0	0	0	0	0	0	0	0	0	0	0	1	0.0108307	0.0881708	0.0467221	0	0
LRRC8B	1	89524836..89597864	ENSG00000197147	309	1.22481	8.81037	15.413	401	1.27401	8.44374	15.6072	500	1.87421	13.4378	23.3999	424	1.3369	9.06893	19.0836	678	1.89078	12.2978	26.8897	476	1.96293	14.844	24.6978	266	0.76529	8.9729	17.5949	558	1.68684	10.2777	22.6072	511	1.53195	11.6926	20.319	601	1.82397	13.1227	23.6196	878	2.72323	22.1694	41.022	108	3.03378
LRRC8C-DT	1	complement(89583241..89632894)	ENSG00000231999	8	0.12473	0.897216	0.399041	8	0.099975	0.662601	0.311366	3	0.0442323	0.317141	0.140399	4	0.0496096	0.336528	0.180034	1	0.0109694	0.0713458	0.0396603	1	0.0162207	0.122663	0.0518861	0	0	0	0	0	0	0	0	0	0	0	0	5	0.0596876	0.429429	0.196502	4	0.0488002	0.397275	0.186888	2	0.220984
LRRC8C	1	89633072..89769903	ENSG00000171488	1001	2.77953	19.9938	49.9301	1275	2.8377	18.8073	49.624	139	0.364996	2.61698	6.50516	86	0.189958	1.28859	3.87073	146	0.285227	1.85514	5.7904	85	0.245551	1.8569	4.41032	167	0.336579	3.94633	11.0465	95	0.201182	1.22577	3.8489	166	0.348623	2.66088	6.60069	117	0.248745	1.78962	4.59816	161	0.349818	2.84782	7.52225	209	4.11275
AC099568.1	1	89788914..89790492	ENSG00000231613	0	0	0	0	0	0	0	0	0	0	0	0	0	0	0	0	0	0	0	0	0	0	0	0	0	0	0	0	0	0	0	0	0	0	0	0	1	0.0489697	0.352317	0.0393005	0	0	0	0	0	0
LRRC8D	1	89821014..89936611	ENSG00000171492	491	3.29438	23.6973	24.4912	673	3.61931	23.9876	26.1937	550	3.48972	25.0209	25.7398	1208	6.44736	43.7359	54.3703	1557	7.3499	47.8042	61.7511	520	3.62979	27.4491	26.9808	719	3.5015	41.0546	47.5593	1297	6.63682	40.4373	52.5476	739	3.75014	28.6231	29.385	741	3.80664	27.3873	29.1217	786	4.12661	33.5941	36.7236	121	5.75343
ZNF326	1	89995112..90035531	ENSG00000162664	710	2.10431	15.1368	35.4149	1020	2.4231	16.0595	39.6992	596	1.67046	11.977	27.8926	648	1.52774	10.3635	29.1655	749	1.56183	10.1583	29.7056	962	2.96629	22.4316	49.9144	441	0.94869	11.1232	29.1706	708	1.60034	9.75069	28.6844	937	2.10041	16.0314	37.2581	876	1.98787	14.3019	34.4272	728	1.68835	13.7446	34.0137	134	2.81453
AL590094.1	1	complement(90782983..90851657)	ENSG00000233593	4	0.0309161	0.222387	0.199521	1	0.00619503	0.0410586	0.0389208	13	0.0950176	0.681265	0.608396	35	0.215187	1.45973	1.5753	22	0.119632	0.778096	0.872526	10	0.0804101	0.608074	0.518861	22	0.123419	1.44706	1.45522	19	0.111997	0.682383	0.769779	11	0.0643026	0.490792	0.437395	12	0.071013	0.51091	0.471606	14	0.0846705	0.689289	0.654109	0	0
AC091614.2	1	90841587..90849472	ENSG00000285532	0	0	0	0	1	0.0346067	0.229362	0.0389208	0	0	0	0	0	0	0	0	0	0	0	0	0	0	0	0	1	0.0313383	0.367436	0.0661464	0	0	0	0	1	0.0326552	0.249242	0.0397632	0	0	0	0	2	0.0675695	0.550073	0.0934442	0	0
LINC01763	1	90851759..90855253	ENSG00000225446	0	0	0	0	0	0	0	0	0	0	0	0	2	0.0334792	0.227108	0.0900171	0	0	0	0	0	0	0	0	0	0	0	0	0	0	0	0	1	0.015916	0.121479	0.0397632	0	0	0	0	1	0.0164665	0.134051	0.0467221	0	0
AC091614.1	1	complement(90860550..90862920)	ENSG00000272094	0	0	0	0	0	0	0	0	0	0	0	0	0	0	0	0	0	0	0	0	2	0.077062	0.582755	0.103772	0	0	0	0	0	0	0	0	0	0	0	0	0	0	0	0	0	0	0	0	0	0
ZNF644	1	complement(90915298..91022272)	ENSG00000122482	1035	4.43109	31.874	51.626	1384	4.74926	31.4765	53.8663	1297	5.25106	37.6495	60.6992	1206	4.10715	27.861	54.2803	1303	3.92478	25.5271	51.6773	1133	5.04646	38.1621	58.7869	834	2.59161	30.3863	55.1661	1384	4.51892	27.5332	56.0723	1720	5.56943	42.5089	68.3927	1783	5.84459	42.0495	70.0727	1306	4.37515	35.6175	61.019	108	3.27675
HFM1	1	complement(91260766..91404869)	ENSG00000162669	1	0.00558686	0.0401877	0.0498802	2	0.00895606	0.0593577	0.0778415	0	0	0	0	0	0	0	0	0	0	0	0	12	0.0697486	0.52745	0.622633	1	0.0040551	0.0475454	0.0661464	1	0.00426084	0.0259608	0.0405147	0	0	0	0	0	0	0	0	7	0.0306017	0.249124	0.327055	0	0
CDC7	1	91500893..91525764	ENSG00000097046	269	2.46196	17.7095	13.4178	343	2.51618	16.6764	13.3498	165	1.42807	10.2391	7.72195	104	0.757156	5.13619	4.68089	85	0.547329	3.55987	3.37112	170	1.61869	12.2408	8.82063	90	0.597867	7.0099	5.95318	96	0.670082	4.08272	3.88941	295	2.04203	15.5859	11.7301	226	1.58369	11.394	8.88191	137	0.981135	7.98727	6.40093	33	2.14039
TGFBR3	1	complement(91680343..91906335)	ENSG00000069702	273	1.02095	7.34398	13.6173	398	1.19302	7.90691	15.4905	166	0.587068	4.20921	7.76875	86	0.255838	1.73549	3.87073	224	0.589376	3.83334	8.8839	44	0.171192	1.29458	2.28299	83	0.225297	2.64157	5.49015	362	1.03248	6.29075	14.6663	112	0.316792	2.41792	4.45348	179	0.512542	3.68753	7.03479	69	0.201917	1.64377	3.22382	173	4.585
EPHX4	1	92029982..92063536	ENSG00000172031	1	0.0144623	0.104031	0.0498802	2	0.0231839	0.153655	0.0778415	1	0.0136765	0.0980586	0.0467997	0	0	0	0	0	0	0	0	1	0.0150461	0.113781	0.0518861	1	0.0104971	0.123077	0.0661464	3	0.0330892	0.201608	0.121544	0	0	0	0	0	0	0	0	1	0.0113166	0.0921269	0.0467221	25	2.56228
SETSIP	1	complement(92074533..92075441)	ENSG00000230667	3	0.107441	0.77285	0.149641	2	0.0574114	0.380503	0.0778415	1	0.0338677	0.242827	0.0467997	0	0	0	0	1	0.025197	0.163883	0.0396603	0	0	0	0	0	0	0	0	0	0	0	0	0	0	0	0	0	0	0	0	1	0.0280239	0.228138	0.0467221	0	0
BTBD8	1	92080305..92184725	ENSG00000189195	70	0.330888	2.38016	3.49161	116	0.439501	2.91286	4.51481	89	0.397841	2.85247	4.16517	149	0.560263	3.80056	6.70627	169	0.562044	3.65557	6.70259	62	0.304902	2.30572	3.21694	127	0.435732	5.10889	8.40059	144	0.519126	3.16297	5.83412	113	0.403992	3.08348	4.49324	104	0.376399	2.70804	4.08725	85	0.314399	2.55947	3.97138	7	0.234493
AC104836.1	1	92189237..92190707	ENSG00000273487	1	0.0251776	0.181109	0.0498802	0	0	0	0	3	0.0714286	0.512134	0.140399	7	0.140196	0.951024	0.31506	10	0.177139	1.15213	0.396603	0	0	0	0	6	0.109648	1.2856	0.396878	6	0.115211	0.701965	0.243088	1	0.0190426	0.145343	0.0397632	1	0.0192773	0.138692	0.0393005	2	0.0394025	0.32077	0.0934442	0	0
GLMN	1	complement(92246402..92298987)	ENSG00000174842	267	2.98697	21.486	13.318	362	3.24599	21.5133	14.0893	232	2.45439	17.5977	10.8575	170	1.51284	10.2624	7.65145	221	1.73945	11.3135	8.76492	163	1.89711	14.3463	8.45743	124	1.00687	11.8054	8.20215	198	1.68932	10.2928	8.02191	192	1.62455	12.3994	7.63454	180	1.54179	11.0925	7.07409	151	1.32183	10.7608	7.05503	34	2.69556
RPAP2	1	92298965..92402056	ENSG00000122484	617	1.17175	8.42871	30.7761	865	1.3167	8.72664	33.6665	883	1.5858	11.37	41.3241	903	1.36415	9.25376	40.6427	1085	1.44971	9.42903	43.0314	643	1.27042	9.60714	33.3627	714	0.984199	11.5396	47.2285	1337	1.93647	11.7987	54.1682	1231	1.76816	13.4955	48.9485	1216	1.76814	12.7211	47.7894	910	1.3523	11.0088	42.5171	42	0.565262
GFI1	1	complement(92474762..92486876)	ENSG00000162676	7	0.0690343	0.496581	0.349161	7	0.055333	0.366729	0.272445	8	0.0746094	0.534941	0.374398	2	0.0156899	0.106433	0.0900171	2	0.0138771	0.0902575	0.0793206	2	0.0205203	0.155178	0.103772	0	0	0	0	2	0.0150427	0.0916531	0.0810294	3	0.0223769	0.170793	0.11929	5	0.0377546	0.271629	0.196502	4	0.0308679	0.251291	0.186888	0	0
EVI5	1	complement(92508696..92792404)	ENSG00000067208	997	3.92182	28.2106	49.7305	1334	4.20598	27.8758	51.9203	1131	4.20718	30.165	52.9305	1234	3.86127	26.1931	55.5405	2152	5.95573	38.7365	85.3489	880	3.60132	27.2337	45.6597	794	2.26697	26.5799	52.5202	1860	5.57998	33.9981	75.3573	1191	3.54336	27.0448	47.358	1262	3.80088	27.3458	49.5972	1287	3.96141	32.2493	60.1313	61	1.70048
AC104332.1	1	92732000..92733257	ENSG00000225505	4	0.163386	1.17527	0.199521	3	0.0982188	0.650962	0.116762	3	0.115881	0.830853	0.140399	5	0.16246	1.10206	0.225043	5	0.14369	0.934567	0.198301	5	0.212476	1.60678	0.25943	1	0.0296475	0.347612	0.0661464	6	0.18691	1.13882	0.243088	8	0.247147	1.88636	0.318106	0	0	0	0	6	0.191772	1.56119	0.280332	0	0
RPL5	1	92831983..92841924	ENSG00000122406	9172	80.3312	577.842	457.501	13389	93.9913	622.943	521.11	11201	92.7713	665.159	524.203	15514	108.085	733.201	698.262	17278	106.467	692.468	685.25	10136	92.3577	698.423	525.917	7865	49.998	586.218	520.242	13680	91.3764	556.745	554.241	11196	74.1643	566.061	445.189	12749	85.4926	615.085	501.042	7758	53.1679	432.832	362.47	4571	283.714
FAM69A	1	complement(92832737..92961522)	ENSG00000154511	417	4.39187	31.5918	20.8	539	4.55011	30.1566	20.9783	350	3.48593	24.9937	16.3799	246	2.06097	13.9807	11.0721	495	3.66792	23.8564	19.6318	290	3.17759	24.0294	15.047	197	1.50596	17.6571	13.0308	496	3.98404	24.2742	20.0953	341	2.71631	20.7323	13.5593	440	3.54812	25.5273	17.2922	390	3.21409	26.1654	18.2216	1	0.0746386
AL449283.1	1	92930696..92934098	ENSG00000229052	0	0	0	0	3	0.129603	0.858967	0.116762	0	0	0	0	0	0	0	0	0	0	0	0	3	0.168222	1.27212	0.155658	0	0	0	0	0	0	0	0	4	0.16306	1.24456	0.159053	2	0.082535	0.593806	0.078601	1	0.042175	0.34334	0.0467221	0	0
MTF2	1	93079235..93139081	ENSG00000143033	360	1.98336	14.2668	17.9569	457	2.01806	13.375	17.7868	446	2.32365	16.6603	20.8727	444	1.94583	13.1996	19.9838	538	2.08536	13.5633	21.3372	441	2.52769	19.1148	22.8818	234	0.935725	10.9712	15.4783	423	1.77733	10.829	17.1377	550	2.29178	17.4921	21.8698	485	2.04584	14.719	19.0607	427	1.8408	14.9857	19.9503	198	7.73061
TMED5	1	complement(93149742..93180728)	ENSG00000117500	1667	5.75916	41.4271	83.1502	2270	6.28592	41.6609	88.3501	1578	5.15546	36.964	73.8499	2216	6.08999	41.3116	99.7389	2865	6.96384	45.2933	113.627	1287	4.62582	34.9812	66.7774	1146	2.8737	33.6937	75.8038	2675	7.04815	42.9435	108.377	1857	4.85229	37.0353	73.8403	1809	4.78514	34.4271	71.0946	1706	4.61192	37.545	79.7079	170	4.16219
CCDC18	1	93179919..93278730	ENSG00000122483	531	3.06879	22.0746	26.4864	826	3.82624	25.359	32.1485	268	1.46469	10.5016	12.5423	184	0.84589	5.73813	8.28157	188	0.764419	4.97184	7.45613	288	1.73162	13.0948	14.9432	131	0.549513	6.44295	8.66518	260	1.14597	6.98226	10.5338	521	2.27731	17.3817	20.7166	419	1.85404	13.3391	16.4669	265	1.19839	9.75591	12.3814	29	1.18774
CCDC18-AS1	1	complement(93262186..93346025)	ENSG00000223745	138	0.938683	6.75218	6.88346	166	0.905039	5.99829	6.46085	320	2.05838	14.7584	14.9759	380	2.05611	13.9477	17.1032	417	1.99562	12.9796	16.5383	358	2.53343	19.1582	18.5752	290	1.43176	16.7872	19.1825	345	1.78973	10.9046	13.9776	236	1.21413	9.26686	9.38412	233	1.21347	8.73041	9.15701	223	1.18693	9.6626	10.419	9	0.433843
DR1	1	93345888..93369498	ENSG00000117505	2721	8.09034	58.1958	135.724	3394	8.08852	53.608	132.097	2347	6.59915	47.3151	109.839	2555	6.043	40.9929	114.997	3005	6.28613	40.8854	119.179	2850	8.81596	66.6677	147.875	1523	3.28679	38.5371	100.741	2734	6.19961	37.7735	110.767	3614	8.12715	62.0307	143.704	4294	9.77535	70.3297	168.756	3122	7.26358	59.1317	145.866	246	5.1835
FNBP1L	1	93448131..93554661	ENSG00000137942	308	1.72936	12.4397	15.3631	420	1.89018	12.5275	16.3467	426	2.26194	16.2178	19.9367	260	1.16126	7.87748	11.7022	1206	4.76412	30.9862	47.8303	749	4.37525	33.0863	38.8627	81	0.330106	3.87044	5.35786	1003	4.295	26.1689	40.6362	1362	5.78393	44.1461	54.1575	1566	6.73222	48.4356	61.5445	770	3.38302	27.5407	35.976	295	11.7383
[truncated: 25,990 more rows]
[truncated: 9 more columns]
