# Supplementary material for: Human muscle-derived CLEC14A-positive cells regenerate muscle independent of PAX7
Source: Nat Commun. 2019 Dec 18;10:5776. doi: 10.1038/s41467-019-13650-z (PMC6920394; doi:10.1038/s41467-019-13650-z)
Supplement: Supplementary file 4 — Supplementary Data 2 [file 41467_2019_13650_MOESM4_ESM.xlsx]

## Sheet: Fig2. All_markers_donA
Supplementary data file. ( Related to Figure 2.) Donor A compared to PAX7null. Most highly variable genes per cluster.
Ranking by p value of the highly variable genes per cluster as identified by Seurat's function 'FindAllMarkers'.
pct.1 and pct.2 are the percentages of cells expressing the gene in the given cluster (pct.1), compared to all other clusters (pct.2).
p_val	avg_logFC	pct.1	pct.2	p_val_adj	cluster	gene
0	1.06789	0.736	0.238	0	0	CKS2
0	0.943415	0.719	0.151	0	0	CLDN11
0	0.936262	0.925	0.337	0	0	TFPI2
0	0.91254	0.972	0.567	0	0	H2AFZ
0	0.878144	0.49	0.102	0	0	AURKA
0	0.852013	0.614	0.161	0	0	CCNB1
0	0.808897	0.623	0.132	0	0	CDKN3
0	0.765444	0.52	0.104	0	0	CDC20
0	0.737718	0.481	0.119	0	0	STC1
0	0.721077	0.844	0.331	0	0	PTTG1
0	0.719937	0.471	0.113	0	0	CDK1
0	0.695045	0.733	0.228	0	0	PRC1
0	0.692872	0.74	0.256	0	0	LY6K
0	0.678491	0.959	0.511	0	0	SRGN
0	0.673129	0.653	0.2	0	0	EXOSC8
0	0.638562	0.864	0.407	0	0	HMGA1
0	0.635461	0.641	0.184	0	0	ANLN
0	0.625545	0.645	0.206	0	0	TPX2
0	0.614703	0.579	0.148	0	0	UBE2T
0	0.610767	0.487	0.117	0	0	NUF2
0	0.60166	0.553	0.13	0	0	PBK
0	0.584722	0.615	0.159	0	0	SHCBP1
0	0.575419	0.985	0.747	0	0	TUBA1B
0	0.561083	0.498	0.118	0	0	PHF19
0	0.526672	0.612	0.183	0	0	TK1
0	0.524598	0.58	0.159	0	0	CEP55
0	0.503929	0.462	0.107	0	0	ZWINT
1.0347e-307	0.492489	0.433	0.096	2.65286e-303	0	FEN1
2.89481e-307	0.447586	0.358	0.065	7.42201e-303	0	TROAP
6.52687e-307	0.493646	0.497	0.123	1.67342e-302	0	MAD2L1
3.92658e-306	0.591215	0.572	0.16	1.00674e-301	0	NUSAP1
1.09869e-303	0.490914	0.464	0.108	2.81692e-299	0	DEPDC1
1.25364e-301	0.547191	0.672	0.223	3.2142e-297	0	TYMS
1.27292e-301	0.440089	0.368	0.069	3.26365e-297	0	TRIP13
3.59392e-300	0.552001	0.495	0.125	9.21446e-296	0	CCNA2
1.40324e-299	0.558799	0.498	0.125	3.59777e-295	0	DLGAP5
5.69035e-299	0.63135	0.907	0.535	1.45895e-294	0	HSPD1
5.06279e-297	0.427963	0.386	0.077	1.29805e-292	0	RFC2
5.49695e-295	0.556085	0.645	0.212	1.40936e-290	0	CENPW
1.75012e-294	0.543755	0.44	0.103	4.48713e-290	0	CCNB2
4.27776e-293	0.503064	0.376	0.075	1.09677e-288	0	BUB1
1.20089e-292	0.490318	0.408	0.087	3.07896e-288	0	NDC80
4.02835e-290	0.570388	0.681	0.242	1.03283e-285	0	PCNA
1.62545e-289	0.53106	0.434	0.1	4.16748e-285	0	CDCA3
1.89943e-288	0.861692	0.523	0.152	4.86996e-284	0	UBE2C
7.08512e-287	0.510843	0.621	0.196	1.81655e-282	0	COL6A3
1.63165e-284	0.523434	0.564	0.169	4.18338e-280	0	DNAJC9
1.7496e-283	0.463234	0.541	0.15	4.4858e-279	0	CENPU
5.60921e-283	0.517891	0.694	0.241	1.43814e-278	0	BIRC5
8.90063e-283	0.51562	0.478	0.124	2.28203e-278	0	HHIP
3.3444e-282	0.405389	0.295	0.046	8.57471e-278	0	NCAPH
5.85898e-282	0.562201	0.334	0.062	1.50218e-277	0	CXCL5
2.73207e-281	0.428022	0.34	0.063	7.00475e-277	0	RPL39L
5.2446e-279	0.4769	0.38	0.081	1.34466e-274	0	KNSTRN
7.35479e-279	0.591822	0.794	0.364	1.8857e-274	0	CYCS
7.55751e-278	0.53316	0.786	0.309	1.93767e-273	0	MGST1
5.31644e-276	0.481003	0.566	0.166	1.36308e-271	0	RRM2
8.08799e-276	0.676332	0.716	0.309	2.07368e-271	0	BUB3
2.67367e-270	0.625635	0.852	0.435	6.85503e-266	0	TUBB4B
1.78646e-269	0.467961	0.458	0.115	4.58031e-265	0	NCAPG
1.07404e-264	0.658653	0.574	0.197	2.75372e-260	0	KPNA2
3.06955e-261	0.493483	0.459	0.12	7.87001e-257	0	KIF23
1.22825e-259	0.460764	0.489	0.136	3.14911e-255	0	GMNN
6.66243e-258	0.415825	0.34	0.069	1.70818e-253	0	LRR1
1.36877e-257	0.405056	0.422	0.104	3.50938e-253	0	CENPM
7.26493e-257	0.525939	0.476	0.13	1.86265e-252	0	SGOL2
1.0704e-256	0.501711	0.958	0.651	2.7444e-252	0	TPM3
4.2336e-256	0.423301	0.426	0.108	1.08545e-251	0	VRK1
1.26848e-255	0.545589	0.617	0.205	3.25225e-251	0	MKI67
4.98796e-255	0.55579	0.682	0.251	1.27886e-250	0	TOP2A
4.36133e-253	0.58137	0.848	0.454	1.1182e-248	0	RANBP1
9.14921e-252	0.417003	0.429	0.112	2.34577e-247	0	TUBG1
1.9166e-251	0.4989	0.562	0.187	4.91397e-247	0	HAT1
4.24899e-251	0.470346	0.479	0.132	1.0894e-246	0	HMMR
6.69486e-246	0.48665	0.81	0.357	1.71649e-241	0	MT1L
4.39672e-245	0.4511	0.369	0.084	1.12728e-240	0	CDCA8
4.5235e-244	0.571824	0.755	0.355	1.15978e-239	0	SNRPB
2.84711e-243	0.310931	0.258	0.041	7.2997e-239	0	SKA1
4.4828e-243	0.4469	0.454	0.125	1.14935e-238	0	GPM6B
1.39939e-242	0.564103	0.644	0.25	3.58789e-238	0	GNPNAT1
2.67426e-241	0.362589	0.301	0.057	6.85653e-237	0	SPC25
5.71104e-240	0.558	0.882	0.528	1.46425e-235	0	SLC25A5
4.01014e-235	0.359351	0.332	0.07	1.02816e-230	0	ORC6
7.70262e-235	0.358502	0.287	0.053	1.97487e-230	0	ESCO2
2.27337e-232	0.515334	0.546	0.185	5.82869e-228	0	FGF5
9.28146e-232	0.442986	0.343	0.077	2.37967e-227	0	FBXO5
6.48014e-230	0.389532	0.373	0.093	1.66144e-225	0	FABP5
2.35966e-229	0.416914	0.487	0.149	6.04993e-225	0	DDX39A
3.45937e-229	0.360596	0.288	0.055	8.86948e-225	0	CDC6
2.14142e-227	0.367362	0.26	0.045	5.49039e-223	0	PLK1
2.2486e-227	0.4971	0.956	0.673	5.76519e-223	0	TUBB
2.39192e-227	0.466843	0.781	0.339	6.13264e-223	0	SMC4
1.47299e-226	0.391036	0.368	0.09	3.77661e-222	0	CENPN
2.11273e-225	0.384878	0.352	0.082	5.41682e-221	0	KIF4A
2.86821e-225	0.487674	0.485	0.156	7.3538e-221	0	BRIX1
3.52996e-224	0.472653	0.676	0.272	9.05045e-220	0	DTYMK
8.17315e-223	0.421884	0.586	0.201	2.09552e-218	0	TMPO
1.34643e-220	0.368036	0.362	0.087	3.4521e-216	0	LMNB1
1.47443e-219	0.540716	0.802	0.414	3.78028e-215	0	SPCS3
1.75326e-219	0.498259	0.934	0.639	4.49519e-215	0	RAN
1.4479e-218	0.366403	0.373	0.093	3.71228e-214	0	GINS2
3.30911e-218	0.477786	0.556	0.2	8.48422e-214	0	CMC2
4.18269e-218	0.406881	0.452	0.137	1.0724e-213	0	FKBP11
5.48007e-218	0.345539	0.325	0.073	1.40504e-213	0	RFC4
1.06578e-217	0.523978	0.798	0.387	2.73256e-213	0	MCFD2
1.85437e-216	0.425945	0.527	0.171	4.75441e-212	0	KIF20B
1.93659e-216	0.379332	0.447	0.13	4.96522e-212	0	RNASEH2A
9.24337e-216	0.340535	0.365	0.09	2.36991e-211	0	KIF11
9.65854e-216	0.30163	0.272	0.051	2.47635e-211	0	SKA3
2.14729e-215	0.381765	0.418	0.118	5.50542e-211	0	ZWILCH
3.28561e-215	0.467661	0.614	0.242	8.42398e-211	0	SRM
7.63976e-215	0.341526	0.313	0.068	1.95876e-210	0	FAM64A
2.1437e-214	0.460422	0.592	0.225	5.49624e-210	0	EXOSC9
7.30604e-214	0.394072	0.706	0.278	1.8732e-209	0	KIAA0101
2.00086e-212	0.507392	0.644	0.27	5.13e-208	0	YWHAH
2.34759e-212	0.357377	0.499	0.156	6.01899e-208	0	CLSPN
2.83108e-212	0.420292	0.55	0.195	7.2586e-208	0	MRTO4
1.74561e-211	0.797883	0.513	0.182	4.47557e-207	0	AREG
1.76119e-211	0.429137	0.531	0.185	4.51553e-207	0	STRA13
2.62353e-210	0.511127	0.806	0.416	6.72647e-206	0	SNRPD1
5.44065e-210	0.344386	0.27	0.052	1.39493e-205	0	CDCA2
8.65958e-210	0.498533	0.795	0.41	2.22023e-205	0	CCT5
3.16162e-209	0.329014	0.303	0.065	8.10608e-205	0	BUB1B
2.00151e-207	0.313906	0.992	0.932	5.13166e-203	0	RPS18
3.39764e-206	0.361502	0.271	0.054	8.71122e-202	0	KIF20A
1.50483e-205	0.332717	0.406	0.113	3.85824e-201	0	ATAD2
1.63343e-205	0.39809	0.453	0.143	4.18795e-201	0	FAM216A
3.42126e-205	0.361596	0.294	0.063	8.77178e-201	0	TTK
7.60661e-205	0.302671	0.332	0.078	1.95026e-200	0	RAD51AP1
3.41263e-204	0.430742	0.547	0.198	8.74964e-200	0	TPRKB
2.57781e-203	0.530269	0.868	0.526	6.60924e-199	0	TUBA1C
3.7516e-203	0.411883	0.602	0.233	9.61872e-199	0	SMC1A
4.24129e-203	0.478203	0.812	0.421	1.08742e-198	0	DUT
3.5373e-201	0.442915	0.54	0.198	9.06929e-197	0	FH
2.12193e-200	0.449427	0.629	0.261	5.4404e-196	0	SNRPG
4.74552e-200	0.498605	0.823	0.443	1.2167e-195	0	PA2G4
1.22629e-199	0.285424	0.281	0.059	3.14408e-195	0	PSMC3IP
1.64417e-199	0.374023	0.592	0.22	4.2155e-195	0	RRM1
2.24038e-199	0.346531	0.305	0.071	5.7441e-195	0	CENPV
3.29542e-199	0.500727	0.831	0.463	8.44913e-195	0	HSPE1
4.01617e-199	0.310316	0.992	0.929	1.0297e-194	0	RPS2
2.04672e-198	0.493733	0.912	0.594	5.24759e-194	0	RPL22L1
7.48826e-198	0.338158	0.409	0.118	1.91991e-193	0	CKS1B
1.224e-197	0.422002	0.539	0.199	3.13822e-193	0	LRRC59
2.13028e-197	0.409255	0.655	0.278	5.46181e-193	0	CACYBP
2.76799e-196	0.300446	0.294	0.065	7.09684e-192	0	CKAP2L
3.50996e-196	0.395566	0.386	0.112	8.99919e-192	0	TMEM171
1.56804e-194	0.387869	0.533	0.191	4.02031e-190	0	DIAPH3
4.53667e-194	0.481074	0.834	0.457	1.16316e-189	0	RHOC
8.2311e-193	0.379529	0.401	0.12	2.11037e-188	0	DCTPP1
6.05753e-192	0.468508	0.723	0.341	1.55309e-187	0	EZR
7.49728e-192	0.31765	0.338	0.085	1.92223e-187	0	GTSE1
4.97337e-191	0.304955	0.346	0.089	1.27512e-186	0	KIAA1524
5.202e-191	0.296221	0.318	0.078	1.33374e-186	0	ITGB3BP
6.52331e-191	0.399878	0.399	0.121	1.67251e-186	0	PNO1
8.69937e-191	0.391473	0.485	0.168	2.23043e-186	0	NUP37
3.31675e-190	0.321005	0.327	0.082	8.50382e-186	0	BCL2L12
6.16442e-189	0.293697	0.298	0.069	1.5805e-184	0	CDK2
8.8783e-189	0.466307	0.683	0.316	2.27631e-184	0	CNIH4
4.62965e-188	0.36026	0.425	0.128	1.187e-183	0	ASPM
5.86122e-188	0.451326	0.722	0.347	1.50276e-183	0	EBNA1BP2
4.72984e-187	0.411632	0.656	0.285	1.21268e-182	0	CYC1
5.2158e-186	0.437876	0.806	0.419	1.33728e-181	0	ATP5G1
1.26507e-185	0.325245	0.354	0.097	3.24351e-181	0	LTBP1
1.37992e-185	0.338162	0.383	0.114	3.53798e-181	0	PGP
8.12352e-184	0.344305	0.986	0.855	2.08279e-179	0	RPS5
4.58488e-182	0.369724	0.48	0.168	1.17552e-177	0	MZT1
6.98728e-181	0.708973	0.731	0.381	1.79147e-176	0	HIST1H4C
1.65126e-179	0.410979	0.956	0.739	4.23367e-175	0	NPM1
2.2201e-179	0.379723	0.51	0.19	5.69211e-175	0	MRPL22
2.31022e-179	0.335508	0.332	0.089	5.92318e-175	0	STAMBPL1
2.98685e-178	0.387054	0.475	0.171	7.65797e-174	0	EEF1E1
2.9466e-177	0.441574	0.781	0.412	7.55478e-173	0	PDCD5
9.53082e-177	0.401744	0.592	0.249	2.44361e-172	0	UQCC2
1.59744e-176	0.301466	0.313	0.08	4.09566e-172	0	MELK
1.88411e-176	0.312006	0.349	0.098	4.83068e-172	0	MAD2L2
1.18321e-175	0.285914	0.28	0.067	3.03363e-171	0	CCDC86
6.02457e-175	0.426377	0.723	0.353	1.54464e-170	0	NOP58
9.94996e-174	0.27331	0.313	0.08	2.55107e-169	0	RACGAP1
1.39311e-173	0.326026	0.337	0.094	3.57178e-169	0	SNRNP40
3.28677e-173	0.36332	0.438	0.15	8.42694e-169	0	PSMG1
9.08526e-173	0.362088	0.484	0.177	2.32937e-168	0	UCHL5
9.65314e-173	0.328172	0.303	0.079	2.47497e-168	0	HHIP-AS1
1.42812e-171	0.378877	0.466	0.167	3.66156e-167	0	NOP16
1.79922e-171	0.428784	0.662	0.304	4.61301e-167	0	SRSF7
4.19937e-171	0.425514	0.644	0.292	1.07668e-166	0	PLP2
9.78768e-171	0.342026	0.454	0.159	2.50946e-166	0	GPN3
1.47129e-170	0.29093	0.501	0.178	3.77225e-166	0	MCM4
1.78609e-170	0.291388	0.33	0.089	4.57934e-166	0	KIF2C
1.98464e-170	0.372992	0.339	0.096	5.08843e-166	0	BEX1
2.22186e-170	0.337213	0.406	0.132	5.69661e-166	0	CKLF
3.84878e-170	0.308091	0.374	0.112	9.86789e-166	0	HELLS
4.44838e-170	0.378432	0.565	0.232	1.14052e-165	0	NAA20
1.52888e-169	0.443453	0.53	0.207	3.91988e-165	0	CKAP2
1.5399e-169	0.316273	0.297	0.076	3.94815e-165	0	CDCA4
1.71756e-169	0.28578	0.341	0.095	4.40366e-165	0	ARHGAP11A
1.08241e-168	0.345694	0.544	0.209	2.7752e-164	0	USP1
2.43727e-168	0.397446	0.676	0.319	6.2489e-164	0	PAICS
1.86014e-167	0.428008	0.81	0.431	4.76922e-163	0	HMGB2
1.97139e-167	0.296262	0.313	0.084	5.05446e-163	0	TEX30
6.72942e-166	0.400585	0.648	0.295	1.72536e-161	0	UBE2N
9.10316e-166	0.381732	0.519	0.206	2.33396e-161	0	DEGS1
1.26366e-165	0.388961	0.54	0.219	3.23989e-161	0	WDR43
1.26845e-165	0.305719	0.984	0.886	3.25218e-161	0	RPLP0
2.27125e-165	0.383133	0.584	0.25	5.82326e-161	0	MT-ND4L
3.20896e-165	0.381969	0.59	0.252	8.22745e-161	0	MKKS
3.34061e-165	0.345495	0.976	0.802	8.56498e-161	0	YBX1
1.6469e-164	0.270496	0.365	0.108	4.22249e-160	0	TACC3
1.8141e-164	0.393285	0.705	0.347	4.65116e-160	0	TCP1
2.77477e-164	0.367035	0.605	0.265	7.11424e-160	0	EIF2S1
6.95412e-164	0.412088	0.754	0.393	1.78297e-159	0	AURKAIP1
5.43705e-163	0.31815	0.39	0.125	1.39401e-158	0	ECT2
1.06066e-162	0.293446	0.331	0.096	2.71944e-158	0	IGF2BP3
5.70145e-162	0.377734	0.775	0.407	1.4618e-157	0	EIF5A
9.08113e-162	0.352284	0.43	0.151	2.32831e-157	0	LYAR
9.08471e-161	0.379252	0.727	0.356	2.32923e-156	0	C1QBP
1.25913e-160	0.377972	0.708	0.347	3.22829e-156	0	NOP56
1.26792e-160	0.378438	0.59	0.258	3.25082e-156	0	CDC123
1.76254e-160	0.385305	0.593	0.26	4.51898e-156	0	RPF2
3.42054e-160	0.397812	0.584	0.254	8.76991e-156	0	STIP1
6.36485e-160	0.295374	0.379	0.122	1.63188e-155	0	PTS
1.24475e-159	0.376746	0.546	0.224	3.19141e-155	0	PAK1IP1
2.44754e-159	0.39765	0.706	0.344	6.27526e-155	0	EIF6
4.56322e-159	0.378391	0.678	0.32	1.16996e-154	0	PFDN2
5.38191e-159	0.391279	0.641	0.296	1.37987e-154	0	SDHB
1.05535e-158	0.402763	0.708	0.357	2.70582e-154	0	VPS29
1.14203e-158	0.308341	0.369	0.118	2.92806e-154	0	FARSB
1.52847e-158	0.338353	0.524	0.209	3.91884e-154	0	ABCE1
1.5593e-158	0.366339	0.584	0.25	3.99789e-154	0	CTNNAL1
2.2263e-158	0.344863	0.475	0.179	5.70802e-154	0	TRAPPC4
3.01481e-158	0.298382	0.442	0.153	7.72966e-154	0	PRR11
7.37736e-158	0.406901	0.906	0.603	1.89148e-153	0	CCT6A
1.05227e-156	0.321908	0.721	0.335	2.69792e-152	0	UCHL1
1.87196e-156	0.344475	0.593	0.253	4.79952e-152	0	TKT
3.90889e-156	0.431204	0.791	0.44	1.0022e-151	0	ERH
1.23334e-155	0.396775	0.658	0.311	3.16216e-151	0	BCCIP
2.93923e-155	0.300477	0.351	0.108	7.5359e-151	0	PRPF4
3.16426e-155	0.308545	0.407	0.14	8.11286e-151	0	POLE3
4.79381e-155	0.387537	0.747	0.384	1.22908e-150	0	BZW1
4.99649e-155	0.326382	0.605	0.258	1.28105e-150	0	SMC2
7.00634e-154	0.285395	0.403	0.136	1.79636e-149	0	GGCT
7.02735e-154	0.377398	0.601	0.27	1.80174e-149	0	PSMC3
1.14774e-153	0.438338	0.605	0.275	2.94269e-149	0	ARL6IP1
1.43441e-153	0.283477	0.329	0.098	3.67768e-149	0	POLR3K
2.82096e-153	0.327215	0.971	0.782	7.23266e-149	0	TXN
2.07135e-152	0.295451	0.425	0.152	5.31073e-148	0	DNPH1
3.03543e-152	0.317935	0.534	0.216	7.78254e-148	0	RPA3
3.6538e-152	0.327071	0.53	0.212	9.36798e-148	0	HMGB3
1.04204e-151	0.346529	0.529	0.221	2.67168e-147	0	MRPS10
1.26099e-151	0.323798	0.531	0.218	3.23306e-147	0	BOLA3
7.44381e-151	0.415693	0.877	0.544	1.90852e-146	0	PCBP1
7.7814e-151	0.293625	0.455	0.168	1.99507e-146	0	NUDT1
1.33821e-150	0.271701	0.34	0.104	3.43103e-146	0	TMEM106C
3.38274e-150	0.357143	0.618	0.282	8.67302e-146	0	FUBP1
4.6369e-150	0.307858	0.373	0.123	1.18886e-145	0	EXOSC3
5.75203e-150	0.324247	0.621	0.279	1.47476e-145	0	RP4-765C7.2
2.56621e-149	0.334751	0.54	0.229	6.5795e-145	0	GLRX5
3.85858e-149	0.387174	0.672	0.329	9.89301e-145	0	PSMD14
4.72925e-149	0.379232	0.77	0.418	1.21253e-144	0	SNRPC
7.4936e-149	0.393305	0.806	0.469	1.92128e-144	0	TCEB1
1.17963e-148	0.376526	0.932	0.687	3.02445e-144	0	SNRPD2
2.11352e-148	0.345011	0.661	0.317	5.41886e-144	0	PRELID1
2.19302e-148	0.40823	0.449	0.172	5.62269e-144	0	POSTN
6.162e-148	0.281461	0.401	0.139	1.57987e-143	0	RRP7A
7.28248e-148	0.37133	0.749	0.392	1.86715e-143	0	NDUFA6
7.38053e-148	0.369291	0.668	0.323	1.89229e-143	0	MRPL13
7.68028e-148	0.296779	0.389	0.135	1.96915e-143	0	NIP7
1.10213e-147	0.350139	0.657	0.314	2.82576e-143	0	RBBP7
2.7226e-147	0.379215	0.621	0.288	6.98048e-143	0	MRPL17
4.66049e-147	0.318714	0.451	0.169	1.1949e-142	0	HAUS1
8.88482e-147	0.392651	0.787	0.431	2.27798e-142	0	SRSF9
1.64733e-146	0.329043	0.549	0.23	4.2236e-142	0	PHLDA2
3.43969e-146	0.263704	0.319	0.095	8.81903e-142	0	MSH2
4.76036e-146	0.333311	0.416	0.152	1.22051e-141	0	SDF2L1
8.63807e-146	0.306681	0.455	0.173	2.21471e-141	0	HSD17B10
9.69002e-146	0.375011	0.638	0.301	2.48442e-141	0	UTP11L
1.26582e-145	0.314709	0.508	0.208	3.24544e-141	0	MRPL3
1.86327e-145	0.272158	0.331	0.102	4.77724e-141	0	GMPS
2.4935e-145	0.309722	0.325	0.101	6.3931e-141	0	GEMIN6
2.84989e-145	0.316065	0.429	0.159	7.30684e-141	0	TIMM10
5.07037e-145	0.289116	0.431	0.153	1.29999e-140	0	CENPE
5.98465e-145	0.367812	0.702	0.358	1.5344e-140	0	LSM3
1.29988e-144	0.309753	0.487	0.193	3.33277e-140	0	NDUFAF2
2.22057e-144	0.319505	0.315	0.096	5.69331e-140	0	PTGER4
3.27474e-144	0.340464	0.517	0.217	8.39611e-140	0	COA6
5.87193e-144	0.273061	0.351	0.113	1.5055e-139	0	CHRAC1
7.23356e-144	0.27214	0.351	0.113	1.85461e-139	0	TUBA4A
8.605e-144	0.277932	0.37	0.124	2.20624e-139	0	KDELR3
6.81522e-143	0.310914	0.395	0.139	1.74735e-138	0	ACAT2
1.86228e-142	0.348087	0.612	0.281	4.77471e-138	0	CTSC
2.38256e-142	0.299094	0.271	0.073	6.10864e-138	0	HJURP
2.69122e-142	0.366572	0.557	0.246	6.90002e-138	0	MRPS18C
8.80173e-142	0.368708	0.681	0.337	2.25667e-137	0	KRT10
1.32346e-141	0.389649	0.885	0.572	3.39322e-137	0	DBI
3.12316e-141	0.331789	0.463	0.184	8.00748e-137	0	SPTSSA
5.50302e-141	0.387862	0.895	0.584	1.41092e-136	0	PDIA6
1.05417e-140	0.388141	0.897	0.587	2.70279e-136	0	TFPI
1.29013e-140	0.339579	0.3	0.089	3.30776e-136	0	TSLP
2.31807e-140	0.351597	0.576	0.262	5.9433e-136	0	BCAP29
3.37699e-140	0.266859	0.387	0.132	8.65827e-136	0	CENPK
5.92748e-140	0.342519	0.534	0.232	1.51975e-135	0	TAF9
7.90274e-140	0.265913	0.393	0.139	2.02618e-135	0	SNRPA1
2.88939e-139	0.356477	0.583	0.266	7.40812e-135	0	SNHG3
2.92475e-139	0.33048	0.547	0.239	7.49878e-135	0	GNL3
3.13641e-139	0.34112	0.684	0.347	8.04143e-135	0	PCMT1
3.72395e-139	0.32371	0.473	0.193	9.54783e-135	0	RAB8A
3.98089e-139	0.252583	0.253	0.067	1.02066e-134	0	CTD-2091N23.1
1.12211e-138	0.351718	0.637	0.303	2.87697e-134	0	NIFK
1.7646e-138	0.258924	0.353	0.117	4.52425e-134	0	RNASEH2B
2.29559e-138	0.370586	0.711	0.371	5.88567e-134	0	ILF2
3.23971e-138	0.343102	0.604	0.283	8.30629e-134	0	GLRX3
3.77751e-138	0.326464	0.775	0.416	9.68516e-134	0	ANP32E
5.85424e-138	0.362413	0.297	0.09	1.50097e-133	0	RGS4
2.38793e-137	0.324166	0.451	0.177	6.12241e-133	0	KCTD12
2.30639e-136	0.34123	0.715	0.369	5.91335e-132	0	UBE2L3
6.56796e-136	0.308783	0.499	0.207	1.68396e-131	0	TRMT6
3.29747e-135	0.363045	0.785	0.447	8.45439e-131	0	NME1
4.84404e-135	0.278146	0.599	0.271	1.24196e-130	0	DNMT1
5.94766e-135	0.316472	0.584	0.267	1.52492e-130	0	PHB
5.97773e-135	0.32934	0.545	0.242	1.53263e-130	0	ARPC5L
8.32521e-135	0.29785	0.48	0.195	2.1345e-130	0	CISD3
1.79899e-134	0.269865	0.338	0.112	4.61243e-130	0	SF3B4
1.83319e-134	0.350482	0.4	0.149	4.70011e-130	0	SMAP2
2.86797e-134	0.30708	0.656	0.32	7.3532e-130	0	STOML2
3.60346e-134	0.360392	0.688	0.349	9.23892e-130	0	GLIPR1
5.13925e-134	0.357792	0.78	0.437	1.31765e-129	0	PSMB3
8.5065e-134	0.274514	0.379	0.135	2.18098e-129	0	SIGMAR1
9.21449e-134	0.290527	0.481	0.198	2.3625e-129	0	PIN1
9.21796e-134	0.258471	0.312	0.097	2.36339e-129	0	ACYP1
1.44839e-133	0.334495	0.605	0.284	3.71353e-129	0	CCDC59
2.03298e-133	0.351895	0.641	0.311	5.21235e-129	0	FDPS
2.66818e-133	0.260674	0.322	0.105	6.84096e-129	0	MRPL39
2.81736e-133	0.337929	0.757	0.416	7.22343e-129	0	SNU13
3.24127e-133	0.300472	0.425	0.164	8.3103e-129	0	ASF1A
5.43096e-133	0.350092	0.679	0.347	1.39244e-128	0	IKBIP
6.58544e-133	0.286617	0.343	0.115	1.68844e-128	0	MGME1
2.99979e-132	0.344323	0.637	0.313	7.69116e-128	0	THY1
3.61843e-132	0.310965	0.512	0.219	9.2773e-128	0	PSMC2
4.43199e-132	0.335922	0.538	0.238	1.13632e-127	0	CBR1
5.95817e-132	0.286139	0.397	0.147	1.52762e-127	0	PTRH2
8.40672e-132	0.279901	0.508	0.21	2.1554e-127	0	BTG3
1.79328e-131	0.314036	0.983	0.846	4.59779e-127	0	HSP90AB1
4.77916e-131	0.36372	0.796	0.466	1.22533e-126	0	DRAP1
7.28676e-131	0.27956	0.345	0.119	1.86825e-126	0	RPA2
2.41125e-130	0.371949	0.819	0.495	6.1822e-126	0	SRSF3
6.09856e-130	0.349289	0.741	0.404	1.56361e-125	0	RBM8A
7.17331e-130	0.316605	0.52	0.227	1.83916e-125	0	MRPL15
8.01413e-130	0.26276	0.448	0.178	2.05474e-125	0	MTHFD2
1.04638e-129	0.255728	0.312	0.1	2.68282e-125	0	STOM
1.10943e-129	0.343601	0.795	0.449	2.84446e-125	0	SLIRP
1.61182e-129	0.268944	0.333	0.112	4.13255e-125	0	TIMM21
2.02629e-129	0.280787	0.373	0.133	5.19521e-125	0	POP7
2.13195e-129	0.255568	0.316	0.103	5.4661e-125	0	RGS10
3.60461e-129	0.348329	0.794	0.456	9.24185e-125	0	CCT4
3.79125e-129	0.300946	0.423	0.165	9.72039e-125	0	EIF2B3
1.1467e-128	0.334476	0.637	0.319	2.94001e-124	0	MRPL57
1.65019e-128	0.319245	0.627	0.305	4.23092e-124	0	SIVA1
1.87488e-128	0.337529	0.753	0.415	4.80701e-124	0	LMAN1
2.2336e-128	0.307022	0.584	0.274	5.72672e-124	0	TIMM17A
7.2813e-128	0.339829	0.933	0.632	1.86685e-123	0	STMN1
1.21415e-127	0.341856	0.691	0.359	3.11295e-123	0	SRI
1.35955e-127	0.273707	0.356	0.126	3.48574e-123	0	RUVBL2
1.41458e-127	0.253639	0.306	0.098	3.62684e-123	0	KCNMA1
1.56183e-127	0.310483	0.513	0.224	4.00439e-123	0	EMC6
2.29829e-127	0.308033	0.692	0.361	5.89258e-123	0	PPM1G
4.01656e-127	0.335555	0.782	0.439	1.02981e-122	0	ALCAM
4.92322e-127	0.331478	0.826	0.483	1.26227e-122	0	HNRNPR
5.87155e-127	0.31603	0.733	0.39	1.50541e-122	0	ARPC1B
9.09353e-127	0.344737	0.779	0.448	2.33149e-122	0	HN1
9.44071e-127	0.290121	0.46	0.19	2.4205e-122	0	MRPL37
1.04711e-126	0.286631	0.611	0.29	2.68469e-122	0	PSMD11
1.78829e-126	0.30924	0.584	0.273	4.58499e-122	0	MRPL36
1.8634e-126	0.260435	0.464	0.191	4.77757e-122	0	POLE4
5.46613e-126	0.32588	0.708	0.372	1.40146e-121	0	PSMA3
6.03999e-126	0.28771	0.43	0.17	1.54859e-121	0	LSM2
6.7933e-126	0.289025	0.522	0.232	1.74173e-121	0	FAM98A
8.891e-126	0.290633	0.515	0.224	2.27956e-121	0	LSM8
1.93426e-125	0.353032	0.712	0.387	4.95925e-121	0	MGLL
1.94087e-125	0.265157	0.58	0.264	4.9762e-121	0	RP11-343H5.4
2.57744e-125	0.321005	0.582	0.278	6.60831e-121	0	SLBP
6.00627e-125	0.272015	0.419	0.165	1.53995e-120	0	MRPL42
6.54892e-125	0.274997	0.435	0.175	1.67908e-120	0	WBP11
3.35803e-124	0.321662	0.552	0.253	8.60965e-120	0	PSME2
5.52677e-124	0.303436	0.499	0.217	1.41701e-119	0	EIF4A3
6.2418e-124	0.315257	0.649	0.329	1.60034e-119	0	GTF2A2
6.84389e-124	0.269382	0.45	0.185	1.75471e-119	0	DCAF13
7.87392e-124	0.299508	0.736	0.399	2.01879e-119	0	HNRNPAB
1.06159e-123	0.303962	0.702	0.369	2.72181e-119	0	MDH1
1.08369e-122	0.340075	0.718	0.393	2.77846e-118	0	NHP2
1.68091e-122	0.2587	0.502	0.217	4.30968e-118	0	SF3A3
1.90111e-122	0.32246	0.757	0.416	4.87425e-118	0	CCT3
1.9483e-122	0.303787	0.6	0.288	4.99525e-118	0	MRPL14
2.99452e-122	0.30095	0.578	0.273	7.67764e-118	0	ERCC1
8.35579e-122	0.327172	0.806	0.468	2.14234e-117	0	PSMB6
1.45314e-121	0.274591	0.613	0.294	3.72571e-117	0	COPS6
2.07356e-121	0.290085	0.52	0.232	5.3164e-117	0	GPATCH4
2.35191e-121	0.271444	0.568	0.265	6.03005e-117	0	SNX5
2.48903e-121	0.316018	0.673	0.349	6.38162e-117	0	LSM7
2.54463e-121	0.276172	0.46	0.192	6.52418e-117	0	MAGOHB
3.23747e-121	0.25247	0.485	0.208	8.30055e-117	0	ANAPC13
6.86968e-121	0.30468	0.737	0.406	1.76132e-116	0	CCT8
7.10796e-121	0.332568	0.711	0.384	1.82241e-116	0	DNAJA1
7.65605e-121	0.288472	0.488	0.212	1.96293e-116	0	CISD1
1.73204e-120	0.331166	0.792	0.46	4.44078e-116	0	SSBP1
4.53685e-120	0.278431	0.45	0.187	1.1632e-115	0	SRA1
9.43929e-120	0.309892	0.489	0.216	2.42014e-115	0	GLRX2
1.15288e-119	0.2799	0.397	0.155	2.95586e-115	0	CCDC167
4.27335e-119	0.251496	0.381	0.144	1.09564e-114	0	NUDCD1
6.60872e-119	0.285289	0.615	0.304	1.69441e-114	0	ACP1
7.4347e-119	0.273349	0.476	0.206	1.90618e-114	0	MRPS15
1.36415e-118	0.36811	0.798	0.489	3.49754e-114	0	TNFRSF12A
1.60759e-118	0.264953	0.496	0.217	4.12169e-114	0	EIF4EBP1
3.19869e-118	0.274338	0.396	0.156	8.20113e-114	0	UCK2
9.4298e-118	0.267911	0.362	0.135	2.41771e-113	0	EMG1
1.50343e-117	0.28097	0.314	0.108	3.85464e-113	0	CLEC14A
2.2125e-117	0.27258	0.483	0.21	5.67263e-113	0	MRPS36
5.35358e-117	0.278814	0.603	0.295	1.3726e-112	0	HSPB11
1.26537e-116	0.30419	0.755	0.423	3.24428e-112	0	RPS26
4.22827e-116	0.283416	0.608	0.299	1.08409e-111	0	MRPL52
5.80383e-116	0.259046	0.467	0.2	1.48804e-111	0	POLR2J
6.97861e-116	0.304926	0.719	0.393	1.78925e-111	0	SRSF2
1.0443e-115	0.265549	0.599	0.288	2.67748e-111	0	PPA1
1.06035e-115	0.254067	0.503	0.223	2.71863e-111	0	TFDP1
1.63436e-115	0.306324	0.963	0.754	4.19033e-111	0	ARPC2
1.8437e-115	0.271885	0.54	0.252	4.72707e-111	0	UFD1L
3.52607e-115	0.270733	0.686	0.361	9.04049e-111	0	SUPT16H
6.69923e-115	0.271969	0.501	0.225	1.71762e-110	0	NOLC1
7.84904e-115	0.251241	0.489	0.217	2.01241e-110	0	PPP1CC
2.40222e-114	0.304934	0.59	0.291	6.15904e-110	0	SERP1
9.93656e-114	0.26092	0.397	0.157	2.54763e-109	0	CKAP5
1.21377e-113	0.397153	0.755	0.441	3.11199e-109	0	TM4SF1
1.24397e-113	0.27977	0.292	0.098	3.18942e-109	0	ATP8B1
2.34236e-113	0.273757	0.568	0.272	6.00559e-109	0	MPC2
2.69625e-113	0.291513	0.973	0.798	6.91291e-109	0	RPS7
3.80811e-113	0.273089	0.964	0.825	9.76362e-109	0	RPL15
4.42914e-113	0.268208	0.516	0.234	1.13559e-108	0	RUVBL1
6.4185e-113	0.250061	0.391	0.155	1.64564e-108	0	AIMP2
2.57155e-112	0.253276	0.558	0.265	6.5932e-108	0	AP3S1
3.47728e-112	0.259268	0.455	0.197	8.9154e-108	0	MLF2
4.5355e-112	0.313225	0.816	0.5	1.16286e-107	0	KPNB1
5.88835e-112	0.302942	0.746	0.422	1.50971e-107	0	EIF5
8.10967e-112	0.257167	0.538	0.251	2.07924e-107	0	DCTN3
9.15619e-112	0.347441	0.681	0.361	2.34756e-107	0	SLC20A1
1.56305e-111	0.303257	0.727	0.405	4.0075e-107	0	PSMD1
3.71949e-111	0.303122	0.967	0.778	9.53641e-107	0	EIF1
8.34864e-111	0.277307	0.593	0.292	2.14051e-106	0	JTB
8.69386e-111	0.275048	0.712	0.382	2.22902e-106	0	SSRP1
1.12677e-110	0.289039	0.715	0.399	2.88893e-106	0	SRP72
4.02734e-110	0.257373	0.421	0.177	1.03257e-105	0	MRPS12
3.15829e-109	0.324126	0.792	0.47	8.09755e-105	0	PSMB5
3.70634e-109	0.255253	0.477	0.212	9.50268e-105	0	ATG3
4.18877e-109	0.315301	0.815	0.499	1.07396e-104	0	MRPL51
4.32076e-109	0.281702	0.457	0.201	1.1078e-104	0	PDCD10
6.96948e-109	0.267421	0.986	0.861	1.78691e-104	0	PTMA
2.78422e-108	0.256978	0.441	0.188	7.13847e-104	0	IER3IP1
3.10562e-107	0.261648	0.544	0.26	7.96251e-103	0	MRPL18
1.40296e-106	0.311741	0.898	0.59	3.59704e-102	0	ARPC5
6.97716e-106	0.272535	0.669	0.358	1.78888e-101	0	PSMD12
9.03114e-106	0.254881	0.985	0.897	2.31549e-101	0	HSP90AA1
1.18747e-105	0.267358	0.673	0.363	3.04456e-101	0	RBMX
1.19172e-105	0.272133	0.704	0.389	3.05545e-101	0	SNRPE
4.38681e-105	0.312424	0.755	0.434	1.12473e-100	0	FAM96B
9.67499e-105	0.271075	0.844	0.529	2.48057e-100	0	MT-ND2
1.4952e-104	0.280685	0.708	0.398	3.83353e-100	0	DDX21
2.24392e-104	0.258798	0.961	0.806	5.75318e-100	0	PFN1
2.97618e-104	0.280462	0.82	0.495	7.63063e-100	0	CAP1
3.9609e-104	0.258	0.61	0.311	1.01553e-99	0	MTCH2
5.6369e-104	0.277426	0.824	0.501	1.44524e-99	0	RPL18A
9.77693e-104	0.268083	0.697	0.379	2.50671e-99	0	PRDX3
1.46785e-103	0.268992	0.716	0.401	3.76341e-99	0	SMS
3.20355e-103	0.282219	0.672	0.361	8.21359e-99	0	NDUFB4
3.24397e-103	0.261198	0.78	0.461	8.31721e-99	0	CAST
3.66286e-103	0.259532	0.575	0.289	9.39119e-99	0	UBE2D2
4.39989e-103	0.272937	0.725	0.409	1.12809e-98	0	DNAJC15
5.50647e-103	0.261343	0.252	0.081	1.4118e-98	0	RGS2
5.88372e-102	0.285115	0.843	0.514	1.50853e-97	0	SEC61B
1.08058e-101	0.284494	0.711	0.403	2.77049e-97	0	SNRPF
1.89852e-101	0.253145	0.453	0.203	4.86763e-97	0	MFF
4.73807e-101	0.262366	0.607	0.311	1.21479e-96	0	HMGN3
1.16296e-100	0.271266	0.789	0.469	2.98171e-96	0	RAD21
1.28903e-100	0.271172	0.68	0.37	3.30495e-96	0	CLIC1
1.53328e-100	0.266872	0.977	0.826	3.93117e-96	0	PSMA7
1.99905e-100	0.263185	0.723	0.408	5.12536e-96	0	TXNL4A
3.36658e-100	0.281915	0.771	0.455	8.63158e-96	0	CCT2
4.47486e-100	0.281707	0.56	0.281	1.14731e-95	0	VIMP
4.81681e-100	0.303275	0.943	0.694	1.23498e-95	0	H3F3B
9.9834e-100	0.270704	0.668	0.365	2.55964e-95	0	CAPZA1
3.78121e-99	0.264713	0.817	0.498	9.69464e-95	0	RSL1D1
8.56188e-99	0.300589	0.814	0.505	2.19518e-94	0	GNG5
4.53859e-98	0.278908	0.798	0.475	1.16365e-93	0	PSMD8
4.80472e-98	0.28916	0.803	0.494	1.23188e-93	0	NDUFB6
6.72371e-98	0.278987	0.467	0.22	1.72389e-93	0	PLAUR
8.89482e-98	0.259599	0.962	0.803	2.28054e-93	0	RPSA
1.30113e-97	0.252902	0.618	0.323	3.33596e-93	0	RPN1
2.3072e-96	0.26566	0.722	0.417	5.91543e-92	0	NOL7
2.7455e-96	0.275338	0.983	0.843	7.03919e-92	0	CALM2
2.75772e-96	0.253736	0.488	0.232	7.07052e-92	0	METTL5
8.73254e-96	0.255293	0.685	0.378	2.23894e-91	0	SEC13
5.94536e-94	0.266359	0.751	0.445	1.52433e-89	0	MRPL33
3.53969e-93	0.25022	0.673	0.372	9.07542e-89	0	PSMA5
6.8383e-93	0.25998	0.641	0.346	1.75327e-88	0	TOP1
8.84445e-92	0.2552	0.705	0.4	2.26763e-87	0	SAP18
1.55024e-90	0.25278	0.706	0.399	3.97467e-86	0	C19orf53
8.24473e-90	0.320269	0.834	0.557	2.11387e-85	0	HSPA8
1.5495e-89	0.262111	0.869	0.583	3.97277e-85	0	HNRNPD
1.93186e-87	0.255178	0.971	0.814	4.95311e-83	0	ENO1
5.67287e-87	0.250135	0.653	0.364	1.45447e-82	0	PPP1CA
4.73522e-86	0.269752	0.948	0.72	1.21406e-81	0	LDHA
2.01973e-84	0.263312	0.818	0.525	5.17838e-80	0	MORF4L2
3.64399e-84	0.25157	0.73	0.431	9.34282e-80	0	RAB2A
1.75068e-83	0.269817	0.414	0.192	4.48857e-79	0	INSIG1
2.40285e-83	0.278282	0.852	0.57	6.16067e-79	0	PSMA4
5.61781e-83	0.263667	0.857	0.585	1.44035e-78	0	XRCC5
2.40232e-81	0.272296	0.885	0.605	6.15932e-77	0	POMP
8.42056e-81	0.251586	0.836	0.547	2.15895e-76	0	UQCR10
1.44566e-79	0.252329	0.911	0.68	3.70654e-75	0	SERBP1
1.98447e-72	0.254905	0.881	0.634	5.088e-68	0	RPL36AL
5.56949e-72	0.253408	0.727	0.454	1.42796e-67	0	SIX1
7.2172e-70	0.257037	0.917	0.679	1.85042e-65	0	DYNLL1
1.35092e-58	0.252606	0.793	0.532	3.46362e-54	0	SEPW1
0	1.4904	0.962	0.321	0	1	TFPI2
0	1.38387	0.836	0.232	0	1	LY6K
0	1.2188	0.996	0.807	0	1	TIMP1
0	1.12879	0.758	0.165	0	1	COL6A3
0	1.12788	0.854	0.402	0	1	PTX3
0	1.11569	0.976	0.501	0	1	SRGN
0	1.0645	0.785	0.375	0	1	SERPINE2
0	1.04792	0.811	0.301	0	1	IGFBP6
0	1.02064	0.866	0.34	0	1	MT1L
0	1.00178	0.86	0.288	0	1	MGST1
0	0.984493	0.932	0.362	0	1	DCN
0	0.968621	0.587	0.099	0	1	HHIP
0	0.951521	0.907	0.457	0	1	ADIRF
0	0.947177	0.871	0.515	0	1	CTGF
0	0.925234	0.984	0.716	0	1	NQO1
0	0.923125	0.907	0.475	0	1	CITED2
0	0.923055	0.676	0.149	0	1	CLDN11
0	0.901999	0.488	0.066	0	1	BEX1
0	0.844507	0.532	0.084	0	1	FHL1
0	0.829437	0.31	0.041	0	1	LEP
0	0.824688	0.83	0.309	0	1	UCHL1
0	0.817734	0.458	0.037	0	1	NPR3
0	0.805317	0.503	0.067	0	1	LTBP1
0	0.771353	0.677	0.255	0	1	COL8A1
0	0.770753	0.69	0.216	0	1	IGFBP4
0	0.765679	0.547	0.104	0	1	GPM6B
0	0.735718	0.405	0.067	0	1	TSLP
0	0.729205	0.985	0.817	0	1	FTL
0	0.699329	0.744	0.297	0	1	ABI3BP
0	0.698761	0.45	0.081	0	1	CLEC14A
0	0.680605	0.356	0.049	0	1	KRT7
0	0.674264	0.823	0.376	0	1	MCFD2
0	0.643532	0.474	0.106	0	1	MEG3
0	0.613814	0.291	0.021	0	1	LAMA4
0	0.568163	0.46	0.105	0	1	KDELR3
0	0.556685	0.492	0.125	0	1	FKBP11
0	0.548792	0.437	0.09	0	1	SQRDL
0	0.53379	0.375	0.063	0	1	HHIP-AS1
0	0.531282	0.312	0.044	0	1	S1PR3
0	0.500909	0.34	0.053	0	1	WFDC21P
0	0.485304	0.282	0.032	0	1	AKR1C2
0	0.474793	0.992	0.931	0	1	RPS18
8.20326e-301	0.445455	0.999	0.926	2.10323e-296	1	ANXA2
1.30029e-300	0.669	0.457	0.118	3.33383e-296	1	STC1
5.60562e-298	0.499383	0.383	0.083	1.43723e-293	1	AOX1
7.77981e-294	0.672529	0.829	0.431	1.99466e-289	1	TRAM1
1.95294e-288	0.505282	0.977	0.754	5.00715e-284	1	SH3BGRL3
2.22915e-280	0.518056	0.451	0.121	5.71532e-276	1	ENDOD1
2.61048e-280	0.508908	0.552	0.176	6.69301e-276	1	DPP4
3.93668e-280	0.630058	0.875	0.483	1.00933e-275	1	IGFBP7
1.77952e-277	0.583872	0.54	0.171	4.56251e-273	1	CEBPD
1.83939e-271	0.559256	0.747	0.331	4.71601e-267	1	EIF6
5.14057e-268	0.5294	0.971	0.728	1.31799e-263	1	CD59
1.21782e-263	0.4679	0.979	0.777	3.12236e-259	1	TXN
2.23066e-262	0.578658	0.827	0.406	5.71918e-258	1	HMGA1
8.71775e-261	0.679142	0.871	0.474	2.23514e-256	1	AKAP12
6.75137e-258	0.464475	0.271	0.046	1.73098e-253	1	TMEM35
2.73183e-256	0.533589	0.595	0.217	7.00413e-252	1	PHLDA2
7.08629e-255	0.540327	0.808	0.4	1.81685e-250	1	LMAN1
1.7855e-250	0.557482	0.74	0.334	4.57784e-246	1	GLIPR1
5.89949e-249	0.368143	0.274	0.049	1.51257e-244	1	LIMCH1
9.34855e-244	0.496332	0.607	0.232	2.39687e-239	1	YIF1A
9.79219e-243	0.387478	0.271	0.049	2.51062e-238	1	ARHGDIB
1.58375e-242	0.583414	0.858	0.478	4.06059e-238	1	GLRX
1.76353e-242	0.351015	0.267	0.047	4.52152e-238	1	CLEC11A
3.46697e-236	0.489024	0.96	0.691	8.88895e-232	1	PPIB
3.64707e-234	0.490565	0.777	0.377	9.35071e-230	1	ARPC1B
1.4631e-233	0.502713	0.964	0.745	3.75123e-229	1	SSB
9.77283e-233	0.543191	0.88	0.537	2.50565e-228	1	LGALS3
2.0469e-230	0.414279	0.347	0.085	5.24805e-226	1	PLPP1
7.81738e-228	0.473993	0.935	0.63	2.0043e-223	1	TSPO
3.88196e-220	0.363674	0.276	0.057	9.95295e-216	1	PROCR
4.00096e-218	0.358705	0.279	0.058	1.02581e-213	1	VASN
2.3897e-217	0.465394	0.579	0.226	6.12695e-213	1	CBR1
7.50368e-216	0.459587	0.628	0.254	1.92387e-211	1	NR2F1
1.09946e-214	0.449068	0.682	0.3	2.8189e-210	1	TALDO1
6.42662e-214	0.513173	0.527	0.197	1.64772e-209	1	TRMT6
1.84478e-213	0.531731	0.936	0.659	4.72982e-209	1	GNG11
1.94018e-212	0.375049	0.294	0.066	4.97444e-208	1	CPM
4.24348e-211	0.406252	0.456	0.148	1.08799e-206	1	SMIM14
1.50358e-206	0.473992	0.864	0.505	3.85503e-202	1	SEC61B
3.73472e-206	0.572137	0.716	0.35	9.57545e-202	1	SLC20A1
3.81335e-204	0.485177	0.475	0.163	9.77704e-200	1	POSTN
4.98998e-203	0.413318	0.36	0.101	1.27938e-198	1	NID1
1.35002e-202	0.45629	0.616	0.262	3.46132e-198	1	ERCC1
8.30534e-202	0.391934	0.316	0.08	2.12941e-197	1	GK5
7.00018e-201	0.436624	0.597	0.247	1.79478e-196	1	TKT
3.74095e-200	0.418471	0.539	0.207	9.59142e-196	1	H2AFJ
7.57464e-200	0.574469	0.786	0.431	1.94206e-195	1	TM4SF1
7.71288e-200	0.386227	0.638	0.271	1.97751e-195	1	RP4-765C7.2
4.64526e-199	0.385936	0.615	0.253	1.191e-194	1	RP11-343H5.4
6.05417e-197	0.442331	0.773	0.395	1.55223e-192	1	DNAJC15
2.47284e-196	0.415535	0.415	0.132	6.3401e-192	1	NID2
3.44333e-196	0.449414	0.815	0.444	8.82836e-192	1	REXO2
1.27605e-195	0.466686	0.901	0.578	3.27167e-191	1	PDIA6
6.69866e-195	0.437007	0.603	0.251	1.71747e-190	1	GNPNAT1
2.16928e-194	0.629293	0.886	0.608	5.56182e-190	1	S100A4
8.1648e-193	0.373812	0.265	0.059	2.09337e-188	1	LEPR
7.4385e-192	0.442025	0.924	0.645	1.90716e-187	1	TCEB2
1.46022e-190	0.320503	0.981	0.885	3.74385e-186	1	RPLP0
3.57017e-190	0.384535	0.633	0.275	9.15356e-186	1	FAM114A1
5.63892e-188	0.283163	0.99	0.929	1.44576e-183	1	RPS2
8.5451e-188	0.353144	0.434	0.145	2.19088e-183	1	AKR1C3
3.95989e-187	0.358223	0.437	0.15	1.01528e-182	1	PRR13
5.85729e-187	0.43261	0.776	0.407	1.50175e-182	1	ARF4
2.31098e-186	0.373685	0.444	0.156	5.92511e-182	1	RRAS
5.71691e-186	0.436448	0.733	0.365	1.46576e-181	1	SEC13
1.02065e-184	0.406398	0.421	0.142	2.61684e-180	1	SMAP2
2.03794e-183	0.499112	0.775	0.422	5.22507e-179	1	FHL2
2.06019e-182	0.474186	0.805	0.46	5.28211e-178	1	ATP6V0E1
1.30477e-181	0.398448	0.604	0.261	3.3453e-177	1	MPC2
6.73492e-181	0.441965	0.683	0.327	1.72677e-176	1	ITGBL1
2.10157e-180	0.44502	0.904	0.581	5.38822e-176	1	TFPI
8.32515e-180	0.460624	0.788	0.433	2.13449e-175	1	ALCAM
2.65632e-179	0.479757	0.856	0.523	6.81055e-175	1	HSPB1
5.12099e-179	0.362366	0.41	0.138	1.31297e-174	1	CHCHD10
1.23844e-178	0.480073	0.778	0.444	3.17523e-174	1	AP000769.1
3.25466e-178	0.371353	0.493	0.187	8.34463e-174	1	NDUFAF2
2.08057e-177	0.412775	0.545	0.224	5.33437e-173	1	IFITM2
2.43494e-177	0.3809	0.412	0.14	6.24293e-173	1	CRLS1
1.0622e-176	0.420183	0.513	0.202	2.72338e-172	1	FGD4
1.11429e-176	0.341947	0.366	0.114	2.85693e-172	1	WLS
3.35749e-176	0.413732	0.599	0.265	8.60826e-172	1	MRPL36
3.66972e-175	0.338469	0.511	0.199	9.40881e-171	1	SELM
1.12255e-174	0.412708	0.434	0.157	2.87812e-170	1	HMGA2
4.21454e-174	0.334619	0.397	0.131	1.08057e-169	1	ANPEP
1.05701e-173	0.320148	0.978	0.86	2.71008e-169	1	SERF2
3.3438e-172	0.290718	0.99	0.922	8.57316e-168	1	RPL3
3.47465e-172	0.320356	0.424	0.147	8.90866e-168	1	DNPH1
4.85442e-172	0.437743	0.923	0.654	1.24462e-167	1	NGFRAP1
1.02375e-171	0.419704	0.809	0.456	2.62478e-167	1	RHOC
3.23221e-171	0.442866	0.636	0.294	8.28705e-167	1	PHLDA1
3.07499e-169	0.280769	0.992	0.898	7.88397e-165	1	MT-CO2
7.9053e-169	0.411674	0.812	0.458	2.02684e-164	1	DRAP1
1.69657e-168	0.43355	0.818	0.473	4.34984e-164	1	FEZ2
8.89459e-168	0.404475	0.731	0.37	2.28048e-163	1	IFITM3
6.33723e-167	0.414317	0.679	0.331	1.6248e-162	1	KRT10
1.30665e-166	0.278263	0.296	0.081	3.35012e-162	1	COPZ2
6.86837e-166	0.384157	0.619	0.281	1.76098e-161	1	SERP1
2.48103e-165	0.25868	0.254	0.061	6.3611e-161	1	TRPV2
6.90213e-164	0.308601	0.98	0.854	1.76964e-159	1	RPS5
4.60481e-163	0.437748	0.562	0.25	1.18063e-158	1	ARHGAP29
1.13617e-162	0.250567	0.989	0.936	2.91302e-158	1	RPS14
3.142e-162	0.333978	0.314	0.093	8.05576e-158	1	PTGER4
9.29147e-162	0.36778	0.805	0.452	2.38224e-157	1	CAST
1.9228e-161	0.307311	0.982	0.861	4.92987e-157	1	RPL10
4.18182e-161	0.307445	0.316	0.094	1.07218e-156	1	IGF2BP3
4.61191e-161	0.315296	0.976	0.821	1.18245e-156	1	RPL15
8.04463e-161	0.35935	0.55	0.237	2.06256e-156	1	ERLEC1
2.00733e-160	0.314325	0.463	0.177	5.14658e-156	1	SLC39A7
2.27856e-160	0.454946	0.458	0.181	5.84199e-156	1	INSIG1
4.08378e-160	0.382007	0.656	0.322	1.04704e-155	1	RABAC1
4.14881e-160	0.380432	0.757	0.412	1.06371e-155	1	FAM127A
1.15304e-158	0.321108	0.421	0.153	2.95627e-154	1	UGDH
2.5166e-158	0.389819	0.954	0.715	6.45231e-154	1	LDHA
6.8577e-158	0.331205	0.537	0.23	1.75824e-153	1	GSTK1
1.39605e-157	0.370812	0.65	0.313	3.57933e-153	1	RPN1
6.04616e-157	0.313023	0.498	0.201	1.55017e-152	1	ANAPC13
8.06193e-157	0.334748	0.401	0.144	2.067e-152	1	CARD19
1.92957e-156	0.317371	0.513	0.212	4.94722e-152	1	HIGD1A
6.75395e-155	0.356515	0.707	0.362	1.73165e-150	1	TRAM2
1.96799e-154	0.33343	0.611	0.281	5.04573e-150	1	PPA1
3.14259e-154	0.333634	0.996	0.922	8.0573e-150	1	TMSB4X
3.7429e-154	0.374664	0.878	0.572	9.59642e-150	1	ARPC3
1.28463e-153	0.401598	0.839	0.497	3.29365e-149	1	EPS8
4.82919e-152	0.279689	0.343	0.111	1.23816e-147	1	PYGB
6.36438e-152	0.372798	0.716	0.373	1.63176e-147	1	GALNT1
9.09833e-152	0.31637	0.318	0.099	2.33272e-147	1	RGS10
9.29148e-152	0.364911	0.922	0.629	2.38224e-147	1	S100A11
9.59724e-152	0.366802	0.77	0.419	2.46064e-147	1	ATP5G1
1.41565e-150	0.374564	0.701	0.371	3.62958e-146	1	RAB1A
1.61005e-150	0.326869	0.555	0.244	4.12801e-146	1	PDCD6
1.43063e-149	0.45333	0.642	0.319	3.66799e-145	1	ADAMTS1
2.10642e-149	0.313049	0.994	0.964	5.40065e-145	1	FTH1
2.72031e-149	0.368497	0.676	0.34	6.97462e-145	1	COPB1
6.08611e-149	0.36891	0.78	0.436	1.56042e-144	1	PRDX4
7.40704e-149	0.375953	0.827	0.493	1.89909e-144	1	OSTC
6.22573e-148	0.383386	0.762	0.415	1.59622e-143	1	SPCS3
4.62107e-147	0.362345	0.783	0.453	1.1848e-142	1	FKBP1A
1.86226e-146	0.457082	0.652	0.335	4.77464e-142	1	CRYAB
2.53854e-146	0.28407	0.401	0.147	6.50857e-142	1	UCHL3
5.93517e-146	0.349498	0.765	0.416	1.52172e-141	1	RPS26
6.9144e-146	0.348383	0.419	0.162	1.77278e-141	1	SEC14L1
5.7009e-145	0.30626	0.537	0.236	1.46165e-140	1	LINC01420
8.55998e-145	0.318434	0.29	0.087	2.19469e-140	1	PPP1R14A
5.35723e-143	0.368794	0.471	0.196	1.37354e-138	1	PLPP3
9.66081e-143	0.403508	0.739	0.418	2.47694e-138	1	ENAH
3.4273e-142	0.316027	0.664	0.334	8.78725e-138	1	LEPROT
3.65777e-142	0.344038	0.343	0.117	9.37815e-138	1	SQLE
6.40104e-142	0.252823	0.987	0.91	1.64116e-137	1	RPS27A
9.86689e-142	0.335704	0.355	0.126	2.52977e-137	1	STK17A
1.19844e-141	0.440631	0.257	0.072	3.07267e-137	1	CXCL5
3.15366e-141	0.343642	0.623	0.301	8.08566e-137	1	LOXL1
1.50818e-140	0.342418	0.902	0.584	3.86682e-136	1	ARPC5
3.86474e-140	0.341386	0.636	0.32	9.9088e-136	1	SEC31A
6.16115e-140	0.293188	0.325	0.108	1.57966e-135	1	ALDH3A2
6.93112e-140	0.312141	0.426	0.166	1.77707e-135	1	ZFP36L2
8.16669e-140	0.362496	0.897	0.612	2.09386e-135	1	OST4
1.3159e-139	0.301945	0.443	0.178	3.37383e-135	1	CHCHD7
2.15175e-139	0.298664	0.318	0.102	5.51686e-135	1	AKR1C1
1.81111e-137	0.252048	0.27	0.079	4.64349e-133	1	ISG15
5.51499e-137	0.292121	0.537	0.24	1.41399e-132	1	NDUFA8
8.12305e-137	0.343947	0.684	0.355	2.08267e-132	1	SRI
8.93533e-137	0.353611	0.928	0.704	2.29093e-132	1	POLR2L
9.63477e-137	0.301033	0.54	0.246	2.47026e-132	1	ATP6V1F
1.1703e-136	0.345436	0.468	0.2	3.00054e-132	1	EIF2B2
3.18734e-136	0.288615	0.436	0.173	8.17202e-132	1	EEF1E1
4.96936e-136	0.306904	0.51	0.224	1.27409e-131	1	PTGR1
9.11809e-136	0.268149	0.372	0.136	2.33779e-131	1	BID
1.0272e-135	0.281794	0.517	0.228	2.63363e-131	1	FAM98A
1.78102e-135	0.339057	0.714	0.384	4.56637e-131	1	BZW1
3.26046e-135	0.388655	0.762	0.431	8.35949e-131	1	CTSL
1.53611e-134	0.497487	0.881	0.608	3.93844e-130	1	HSPA5
3.04869e-134	0.262849	0.287	0.089	7.81654e-130	1	ARSJ
3.79432e-134	0.29763	0.321	0.109	9.72825e-130	1	LACTB2
5.86333e-134	0.290568	0.479	0.205	1.5033e-129	1	NMT2
5.99977e-134	0.315972	0.734	0.398	1.53828e-129	1	SPCS1
8.84622e-134	0.27186	0.43	0.171	2.26808e-129	1	EBPL
3.46883e-133	0.328958	0.72	0.396	8.89373e-129	1	SNX6
9.53387e-133	0.316345	0.543	0.249	2.44439e-128	1	SRM
3.6958e-132	0.289272	0.569	0.265	9.47567e-128	1	UQCRC1
1.49866e-131	0.282459	0.5	0.22	3.84241e-127	1	OAT
1.76825e-131	0.337465	0.795	0.464	4.53361e-127	1	PSMB6
3.18086e-131	0.317871	0.696	0.369	8.15542e-127	1	NDUFB8
4.22256e-131	0.278224	0.442	0.182	1.08262e-126	1	SLC16A3
6.43319e-131	0.332375	0.775	0.428	1.64941e-126	1	SRSF9
5.58217e-130	0.281542	0.459	0.194	1.43121e-125	1	CISD3
9.42689e-130	0.296951	0.594	0.287	2.41696e-125	1	JTB
1.8978e-129	0.343282	0.794	0.473	4.86577e-125	1	DAD1
3.00468e-129	0.273796	0.347	0.126	7.7037e-125	1	MPV17
6.34274e-129	0.346438	0.376	0.145	1.62622e-124	1	MSMO1
1.17363e-128	0.325366	0.726	0.402	3.00906e-124	1	TXNL4A
1.63296e-128	0.300429	0.49	0.217	4.18674e-124	1	COA6
2.85289e-128	0.335609	0.612	0.306	7.31453e-124	1	HMGN3
7.44792e-128	0.293864	0.559	0.266	1.90957e-123	1	COPB2
1.1181e-127	0.310201	0.3	0.101	2.8667e-123	1	DUSP23
2.43929e-127	0.286205	0.478	0.211	6.25411e-123	1	EMC3
4.4169e-127	0.283815	0.474	0.209	1.13245e-122	1	RCN3
1.10828e-126	0.286792	0.439	0.184	2.84152e-122	1	SCFD1
1.22941e-126	0.271607	0.429	0.178	3.15209e-122	1	OSTF1
2.17391e-126	0.293534	0.606	0.296	5.5737e-122	1	SDHB
1.09946e-125	0.312119	0.734	0.407	2.81891e-121	1	2015-09-01
1.17125e-125	0.295061	0.553	0.261	3.00298e-121	1	AP3S1
3.26533e-125	0.305107	0.623	0.316	8.37197e-121	1	MMP24-AS1
1.0343e-124	0.305847	0.678	0.354	2.65185e-120	1	FERMT2
1.19907e-124	0.308946	0.536	0.253	3.07429e-120	1	MT-ND4L
5.45839e-124	0.271545	0.415	0.17	1.39948e-119	1	PDLIM2
8.9421e-124	0.298744	0.619	0.314	2.29266e-119	1	RER1
1.98164e-123	0.320596	0.779	0.459	5.08072e-119	1	ATPIF1
6.60185e-122	0.260851	0.267	0.085	1.69265e-117	1	FGF2
1.66675e-121	0.273956	0.443	0.192	4.27338e-117	1	CIB1
1.25779e-120	0.258062	0.41	0.169	3.22486e-116	1	APOBEC3C
1.47102e-120	0.32185	0.28	0.093	3.77156e-116	1	MT1A
1.79619e-120	0.280657	0.669	0.352	4.60526e-116	1	NDUFB10
3.82129e-120	0.286365	0.497	0.227	9.7974e-116	1	RP11-166D19.1
4.14402e-120	0.288504	0.689	0.366	1.06249e-115	1	MDH1
1.01948e-119	0.276738	0.447	0.194	2.61384e-115	1	MLF2
1.80132e-119	0.312978	0.79	0.465	4.61839e-115	1	PSMB5
2.80682e-119	0.280089	0.433	0.184	7.1964e-115	1	CAMK2D
2.95025e-119	0.320009	0.478	0.219	7.56416e-115	1	NANS
8.11221e-119	0.293791	0.779	0.461	2.07989e-114	1	ARL6IP5
9.67171e-118	0.313277	0.798	0.485	2.47973e-113	1	ATP5H
1.20128e-117	0.263427	0.635	0.328	3.07995e-113	1	GNG12
1.31647e-117	0.288368	0.56	0.273	3.3753e-113	1	TIMM17A
1.44205e-117	0.334759	0.85	0.532	3.69728e-113	1	DCBLD2
1.54178e-117	0.296894	0.728	0.416	3.95298e-113	1	CCT3
4.31696e-117	0.25061	0.53	0.252	1.10682e-112	1	COTL1
1.09455e-116	0.30927	0.791	0.471	2.80631e-112	1	PSMD8
1.75353e-116	0.309935	0.765	0.45	4.49587e-112	1	KDELR2
2.23104e-116	0.262916	0.345	0.132	5.72017e-112	1	SLC25A1
3.15174e-116	0.309329	0.76	0.451	8.08074e-112	1	LAMTOR5
9.97494e-116	0.279558	0.289	0.099	2.55747e-111	1	SCD
2.3557e-115	0.277641	0.991	0.913	6.03978e-111	1	CAV1
2.70899e-115	0.276169	0.608	0.316	6.94558e-111	1	C17orf89
5.73288e-115	0.283309	0.651	0.348	1.46985e-110	1	KDELR1
9.06585e-115	0.298562	0.743	0.424	2.32439e-110	1	RAB2A
9.86022e-114	0.276464	0.61	0.318	2.52806e-109	1	REEP5
1.63574e-113	0.30228	0.589	0.304	4.19386e-109	1	RARS
2.08413e-113	0.271122	0.542	0.261	5.3435e-109	1	CDC123
2.16085e-113	0.301404	0.272	0.092	5.54021e-109	1	RGS4
5.91556e-113	0.25227	0.543	0.264	1.51669e-108	1	ETFB
2.16185e-112	0.254428	0.449	0.2	5.54278e-108	1	MFF
2.49446e-112	0.267619	0.547	0.268	6.39555e-108	1	NDUFS4
3.91396e-112	0.263609	0.659	0.353	1.0035e-107	1	TMED2
1.05464e-111	0.270841	0.669	0.357	2.70399e-107	1	NDUFB4
3.82093e-111	0.292514	0.962	0.775	9.79648e-107	1	EIF1
4.15891e-111	0.285923	0.758	0.451	1.0663e-106	1	ROMO1
7.03858e-111	0.276065	0.766	0.451	1.80462e-106	1	ASPH
9.34789e-111	0.267053	0.624	0.328	2.39671e-106	1	MAGED1
1.38972e-110	0.267915	0.516	0.247	3.5631e-106	1	TMEM167A
1.72584e-109	0.260942	0.463	0.211	4.42488e-105	1	SDHD
2.69785e-109	0.285539	0.959	0.751	6.91701e-105	1	ARPC2
4.65071e-109	0.254388	0.368	0.151	1.19239e-104	1	LARP6
3.97273e-108	0.252086	0.572	0.288	1.01857e-103	1	ETFA
1.57641e-107	0.267576	0.58	0.294	4.04177e-103	1	RRAGA
1.94626e-107	0.303407	0.813	0.515	4.99002e-103	1	GSTO1
3.39159e-107	0.274102	0.435	0.196	8.69571e-103	1	FDFT1
5.95395e-107	0.271785	0.553	0.277	1.52653e-102	1	C14orf119
2.12641e-106	0.251074	0.423	0.187	5.45191e-102	1	SRA1
3.66982e-106	0.265018	0.626	0.332	9.40905e-102	1	ATRAID
9.55775e-106	0.325837	0.379	0.163	2.45051e-101	1	ADM
9.90494e-106	0.26137	0.705	0.395	2.53953e-101	1	SAP18
1.02689e-105	0.32208	0.461	0.218	2.63285e-101	1	RP11-356J5.12
2.10818e-105	0.302471	0.758	0.459	5.40517e-101	1	MYDGF
2.93013e-105	0.312647	0.873	0.602	7.51257e-101	1	POMP
3.20369e-105	0.27283	0.735	0.428	8.21394e-101	1	SNX3
3.21645e-105	0.295474	0.818	0.52	8.24667e-101	1	MORF4L2
4.52957e-105	0.283278	0.314	0.12	1.16134e-100	1	TMEM171
4.63958e-105	0.267899	0.934	0.651	1.18954e-100	1	TPM3
4.69728e-105	0.316123	0.871	0.596	1.20433e-100	1	RPL22L1
1.26553e-104	0.28709	0.759	0.454	3.2447e-100	1	ADAM9
5.96733e-104	0.302883	0.877	0.591	1.52996e-99	1	NOP10
9.08758e-104	0.253268	0.608	0.321	2.32997e-99	1	NDUFC1
1.51536e-103	0.275799	0.754	0.447	3.88522e-99	1	BRK1
2.2953e-103	0.288739	0.528	0.265	5.88493e-99	1	METTL9
1.28259e-102	0.287161	0.867	0.57	3.28842e-98	1	DBI
1.33372e-102	0.284402	0.752	0.453	3.41952e-98	1	ATP5A1
1.53217e-102	0.255295	0.62	0.332	3.92834e-98	1	MDH2
3.5669e-102	0.259421	0.958	0.787	9.14518e-98	1	RPS25
3.91905e-101	0.269497	0.801	0.5	1.0048e-96	1	RPL18A
4.93899e-101	0.260534	0.604	0.319	1.26631e-96	1	PWP1
7.51582e-101	0.264463	0.899	0.619	1.92698e-96	1	MT-ND5
8.35743e-101	0.258683	0.665	0.367	2.14276e-96	1	CLIC1
5.2766e-100	0.263387	0.668	0.368	1.35287e-95	1	PSMA5
1.11248e-99	0.283692	0.593	0.317	2.8523e-95	1	MRPS6
3.01251e-99	0.325595	0.847	0.581	7.72378e-95	1	CD81
6.62674e-98	0.330398	0.458	0.224	1.69903e-93	1	IDI1
8.93926e-98	0.315541	0.829	0.558	2.29194e-93	1	APLP2
5.52682e-97	0.258624	0.808	0.492	1.41702e-92	1	CAP1
4.51751e-96	0.284697	0.732	0.437	1.15824e-91	1	ATP5C1
9.44939e-96	0.258499	0.973	0.814	2.42273e-91	1	S100A10
4.61869e-95	0.269338	0.766	0.476	1.18419e-90	1	AP2M1
4.96705e-95	0.260436	0.975	0.795	1.2735e-90	1	RPS7
6.44905e-95	0.261228	0.832	0.526	1.65347e-90	1	MT-ND2
1.15288e-94	0.264485	0.819	0.511	2.95587e-90	1	DYNLT1
1.44248e-94	0.271987	0.93	0.681	3.69838e-90	1	GSTP1
2.32927e-92	0.267393	0.777	0.481	5.97201e-88	1	ATP5O
8.36413e-91	0.250523	0.799	0.506	2.14448e-86	1	TXNDC17
3.64002e-90	0.264072	0.56	0.3	9.33265e-86	1	CD9
3.96694e-90	0.283314	0.935	0.739	1.01708e-85	1	RPS27L
6.95374e-90	0.255017	0.744	0.451	1.78287e-85	1	AP2S1
1.07363e-89	0.257248	0.887	0.625	2.75267e-85	1	UBC
3.93523e-88	0.280648	0.825	0.537	1.00895e-83	1	CAV2
7.70384e-86	0.250266	0.878	0.614	1.97519e-81	1	NDUFS5
1.58033e-82	0.254827	0.914	0.696	4.0518e-78	1	ALDOA
7.72469e-77	0.357504	0.851	0.614	1.98053e-72	1	MT1E
4.48971e-64	0.276396	0.933	0.757	1.15112e-59	1	FN1
1.43219e-166	0.606296	0.958	0.938	3.67199e-162	2	RPS18
1.75237e-134	0.602229	0.977	0.933	4.4929e-130	2	ANXA2
3.88978e-122	0.710002	0.921	0.953	9.97302e-118	2	PABPC1
4.82458e-120	0.721284	0.832	0.805	1.23697e-115	2	TXN
6.23285e-100	0.483062	0.975	0.93	1.59804e-95	2	TMSB4X
1.25025e-98	0.766045	0.663	0.395	3.2055e-94	2	TFPI2
8.36175e-95	0.622226	0.995	0.999	2.14387e-90	2	MT-RNR2
3.64611e-93	0.456151	0.943	0.937	9.34826e-89	2	RPS2
1.34299e-92	0.686294	0.823	0.784	3.44328e-88	2	SH3BGRL3
2.3909e-77	0.350563	0.983	0.959	6.13002e-73	2	LGALS1
4.99308e-77	0.464779	0.882	0.901	1.28017e-72	2	RPLP0
2.99239e-70	0.426654	0.91	0.922	7.6722e-66	2	RPS27A
1.95451e-64	0.697067	0.742	0.757	5.01118e-60	2	NQO1
2.83273e-64	0.761257	0.674	0.695	7.26283e-60	2	TPM3
3.71146e-62	0.485397	0.825	0.877	9.51581e-58	2	RPS5
4.4765e-62	0.361448	0.972	0.967	1.14773e-57	2	VIM
7.41301e-61	0.333312	0.96	0.973	1.90062e-56	2	RPLP1
1.25264e-56	0.361658	0.943	0.961	3.21163e-52	2	RPS8
2.57118e-55	0.57308	0.802	0.841	6.59226e-51	2	S100A10
3.00113e-53	0.420288	0.85	0.896	7.6946e-49	2	RPS13
7.58527e-53	0.497105	0.755	0.831	1.94479e-48	2	RPSA
2.87078e-49	0.543325	0.795	0.839	7.3604e-45	2	TIMP1
4.57511e-49	0.352342	0.915	0.947	1.17301e-44	2	RPS14
6.60274e-49	0.365195	0.977	0.951	1.69288e-44	2	MT2A
2.68854e-47	0.524417	0.734	0.787	6.89314e-43	2	ARPC2
3.48573e-47	0.502708	0.811	0.884	8.93705e-43	2	SERF2
3.35426e-46	0.45871	0.819	0.844	8.59998e-42	2	FTL
1.20494e-45	0.413769	0.849	0.902	3.08934e-41	2	ACTB
3.09341e-45	0.284072	0.945	0.959	7.9312e-41	2	GAPDH
1.32189e-42	0.359451	0.866	0.917	3.38918e-38	2	RPL19
1.19474e-41	0.272259	0.936	0.963	3.0632e-37	2	RPS19
8.59563e-41	0.388816	0.822	0.893	2.20383e-36	2	RPL4
1.10124e-40	0.366315	0.855	0.916	2.82347e-36	2	RPS23
3.2657e-40	0.408536	0.822	0.897	8.37292e-36	2	RPL8
6.61599e-38	0.358428	0.841	0.907	1.69627e-33	2	RPL32
5.67567e-37	0.36391	0.866	0.921	1.45519e-32	2	RPL31
7.61085e-35	0.2635	0.956	0.965	1.95134e-30	2	RPS6
2.20588e-34	0.394312	0.754	0.852	5.65566e-30	2	RPL15
2.61629e-34	0.535321	0.641	0.565	6.70791e-30	2	SRGN
2.36201e-33	0.445437	0.761	0.864	6.05595e-29	2	TPM4
3.24534e-33	0.290764	0.908	0.947	8.32074e-29	2	RPL27
3.3456e-33	0.419054	0.756	0.863	8.57778e-29	2	CALM1
2.73959e-31	0.295258	0.877	0.928	7.02403e-27	2	RPS16
3.37349e-31	0.414934	0.738	0.847	8.64929e-27	2	RPL14
4.55006e-31	0.308835	0.874	0.927	1.16659e-26	2	RPS4X
3.01839e-30	0.715175	0.623	0.755	7.73886e-26	2	PTRF
2.0385e-29	0.49987	0.661	0.778	5.22651e-25	2	NPM1
1.52461e-28	0.33564	0.803	0.886	3.90896e-24	2	RPL10
2.35508e-27	0.426097	0.698	0.827	6.0382e-23	2	OAZ1
2.67921e-27	0.396586	0.709	0.822	6.86924e-23	2	RPS25
4.18247e-27	0.398096	0.73	0.834	1.07234e-22	2	YBX1
6.53951e-26	0.316317	0.803	0.892	1.67666e-21	2	RPL7A
6.8237e-25	0.327519	0.809	0.896	1.74953e-20	2	RPL35
1.45918e-24	0.250112	0.866	0.928	3.7412e-20	2	RPL35A
2.58289e-24	0.267435	0.877	0.941	6.62226e-20	2	RPL11
9.66219e-24	0.33606	0.778	0.887	2.47729e-19	2	RPL21
9.05834e-23	0.528238	0.618	0.746	2.32247e-18	2	RHOA
2.01356e-22	0.776461	0.463	0.47	5.16257e-18	2	HMGA1
8.02864e-22	0.340985	0.722	0.831	2.05846e-17	2	RPS7
2.15463e-21	0.43636	0.684	0.771	5.52425e-17	2	CD59
1.47979e-20	0.262401	0.166	0.362	3.79404e-16	2	OLA1
2.90056e-20	0.257468	0.105	0.255	7.43674e-16	2	MRPS15
3.6363e-20	0.263518	0.206	0.431	9.32311e-16	2	NDUFB3
4.15222e-20	0.277221	0.177	0.378	1.06459e-15	2	MINOS1
7.71443e-20	0.266273	0.197	0.414	1.9779e-15	2	TCP1
1.19126e-19	0.778422	0.436	0.417	3.05426e-15	2	MT1L
6.34354e-19	0.270492	0.172	0.364	1.62642e-14	2	PSMD4
7.0121e-19	0.576965	0.563	0.686	1.79783e-14	2	TSPO
8.6243e-19	0.27118	0.145	0.315	2.21118e-14	2	TCEAL3
1.86221e-18	0.265095	0.168	0.354	4.77453e-14	2	PCNP
1.95151e-18	0.328343	0.706	0.851	5.00347e-14	2	RPS15
2.28267e-18	0.482522	0.601	0.729	5.85253e-14	2	GSTP1
3.25516e-18	0.279414	0.177	0.37	8.3459e-14	2	COX7A2L
3.26548e-18	0.659477	0.492	0.527	8.37237e-14	2	ADIRF
5.74813e-18	0.278529	0.17	0.355	1.47376e-13	2	SCP2
8.44564e-18	1.15961	0.447	0.492	2.16538e-13	2	RAB13
9.01888e-18	0.446915	0.593	0.732	2.31235e-13	2	SNRPD2
1.0297e-17	0.257466	0.187	0.384	2.64005e-13	2	PAICS
1.87994e-17	0.270543	0.152	0.32	4.81998e-13	2	UFM1
3.06863e-17	0.266983	0.121	0.267	7.86765e-13	2	MCTS1
3.68027e-17	0.254745	0.187	0.379	9.43584e-13	2	PRELID1
4.80727e-17	0.28328	0.26	0.51	1.23254e-12	2	HDLBP
4.81878e-17	0.282502	0.78	0.896	1.23549e-12	2	RPL6
6.46663e-17	0.268607	0.852	0.934	1.65798e-12	2	RPL34
7.52742e-17	0.284989	0.218	0.433	1.92995e-12	2	CCT7
9.17903e-17	0.27341	0.167	0.345	2.35341e-12	2	ETFA
1.16344e-16	0.295335	0.188	0.38	2.98295e-12	2	ARPC4
2.14301e-16	0.283316	0.234	0.458	5.49448e-12	2	PSMD2
2.20737e-16	0.25708	0.167	0.341	5.65948e-12	2	GLRX3
2.30609e-16	0.289874	0.148	0.309	5.91258e-12	2	UQCC2
2.3432e-16	0.277233	0.151	0.313	6.00774e-12	2	EIF2S3
2.97249e-16	0.276419	0.207	0.411	7.62118e-12	2	RNH1
3.38965e-16	0.663917	0.509	0.536	8.69073e-12	2	AKAP12
3.44332e-16	0.283982	0.196	0.39	8.82832e-12	2	MDH2
3.80942e-16	0.270672	0.157	0.323	9.76698e-12	2	PHB
4.38018e-16	0.311049	0.154	0.318	1.12304e-11	2	AP3S1
4.62857e-16	0.267775	0.229	0.448	1.18672e-11	2	NUDC
7.89107e-16	0.280081	0.187	0.374	2.02319e-11	2	MIF
8.74751e-16	0.289307	0.132	0.278	2.24278e-11	2	VBP1
1.37145e-15	0.31377	0.146	0.303	3.51625e-11	2	DCTN3
1.85556e-15	0.258958	0.213	0.414	4.75747e-11	2	PSMA1
2.72862e-15	0.287368	0.257	0.494	6.99591e-11	2	GLO1
2.76651e-15	0.259105	0.125	0.263	7.09305e-11	2	MTCH1
3.37547e-15	0.289093	0.129	0.271	8.65437e-11	2	RP4-604A21.1
4.05617e-15	0.254699	0.19	0.372	1.03996e-10	2	THY1
4.96491e-15	0.327231	0.659	0.812	1.27295e-10	2	RPL23A
6.20208e-15	0.2611	0.122	0.257	1.59015e-10	2	NMT2
6.40564e-15	0.261656	0.272	0.521	1.64234e-10	2	TRMT112
6.66512e-15	0.274262	0.251	0.481	1.70887e-10	2	SNU13
8.20128e-15	0.338662	0.223	0.426	2.10273e-10	2	UACA
1.49096e-14	0.323043	0.712	0.834	3.82266e-10	2	CFL1
2.38038e-14	0.2779	0.764	0.888	6.10306e-10	2	PTMA
2.42844e-14	0.305546	0.18	0.351	6.22629e-10	2	COPS6
2.53794e-14	0.313486	0.694	0.838	6.50701e-10	2	RPL7
3.54203e-14	0.322758	0.203	0.391	9.0814e-10	2	GDI2
3.86777e-14	0.296667	0.125	0.257	9.91656e-10	2	PFKP
4.18306e-14	0.308119	0.253	0.482	1.07249e-09	2	FAM127A
4.22195e-14	0.301731	0.184	0.356	1.08247e-09	2	SDHB
4.7747e-14	0.341102	0.672	0.843	1.22418e-09	2	RPS21
5.65184e-14	0.356872	0.132	0.269	1.44907e-09	2	ADK
7.21922e-14	0.355181	0.185	0.358	1.85094e-09	2	CMPK1
7.64607e-14	0.279318	0.154	0.303	1.96038e-09	2	UFD1L
8.32618e-14	0.291467	0.809	0.918	2.13475e-09	2	HSP90AA1
8.52395e-14	0.301928	0.132	0.268	2.18545e-09	2	H2AFJ
1.06883e-13	0.8139	0.388	0.387	2.74036e-09	2	UCHL1
1.15633e-13	0.300841	0.224	0.423	2.96472e-09	2	CAPZA1
1.34788e-13	0.296245	0.231	0.436	3.45582e-09	2	NUTF2
1.47668e-13	0.3543	0.187	0.36	3.78605e-09	2	GHITM
1.77294e-13	0.2622	0.258	0.479	4.54563e-09	2	LMAN1
2.14385e-13	0.351628	0.168	0.325	5.49662e-09	2	SH3KBP1
2.54602e-13	0.328793	0.136	0.271	6.52774e-09	2	BOLA3
2.61285e-13	0.282397	0.219	0.411	6.69908e-09	2	GLIPR1
4.18373e-13	0.274335	0.722	0.857	1.07267e-08	2	PSMA7
4.19589e-13	0.295047	0.709	0.859	1.07578e-08	2	UBA52
4.78352e-13	0.269771	0.16	0.31	1.22645e-08	2	NDUFS7
5.06357e-13	0.324359	0.196	0.367	1.29825e-08	2	EIF4B
5.94274e-13	0.258042	0.278	0.516	1.52366e-08	2	COX5A
7.90174e-13	0.327491	0.198	0.374	2.02593e-08	2	C17orf89
8.08413e-13	0.268035	0.268	0.496	2.07269e-08	2	COX6A1
9.27285e-13	0.317152	0.172	0.327	2.37747e-08	2	ERCC1
1.11766e-12	0.27937	0.722	0.846	2.86557e-08	2	ENO1
1.22499e-12	0.292739	0.279	0.516	3.14075e-08	2	ROMO1
1.39189e-12	0.250421	0.301	0.552	3.56867e-08	2	VDAC1
1.53696e-12	0.32238	0.14	0.274	3.9406e-08	2	MRPS10
1.58877e-12	0.264597	0.132	0.259	4.07344e-08	2	SDHD
1.87208e-12	0.277984	0.234	0.432	4.79983e-08	2	UBE2L3
3.52007e-12	0.341935	0.646	0.803	9.02511e-08	2	NACA
3.60041e-12	0.312069	0.16	0.305	9.2311e-08	2	PSME2
3.64805e-12	0.266422	0.255	0.468	9.35323e-08	2	CCT8
3.64954e-12	0.313629	0.134	0.26	9.35707e-08	2	RALB
5.75478e-12	0.286498	0.236	0.434	1.47547e-07	2	NDUFB8
7.65764e-12	0.316252	0.253	0.466	1.96334e-07	2	SPCS1
1.02465e-11	0.329758	0.149	0.282	2.62711e-07	2	GPATCH4
1.16731e-11	0.27672	0.282	0.513	2.99286e-07	2	AP2S1
1.22669e-11	0.610301	0.5	0.594	3.14512e-07	2	HSPD1
1.41374e-11	0.393341	0.599	0.709	3.62468e-07	2	GNG11
1.7329e-11	0.297958	0.263	0.483	4.44297e-07	2	COX7B
1.75008e-11	0.331516	0.227	0.414	4.48703e-07	2	EBNA1BP2
1.87499e-11	0.369054	0.236	0.43	4.80728e-07	2	MDH1
2.16461e-11	0.324006	0.222	0.405	5.54985e-07	2	CALM3
2.26289e-11	0.287706	0.688	0.833	5.80182e-07	2	MYL12B
2.97957e-11	0.37163	0.141	0.268	7.63931e-07	2	TMEM230
3.42985e-11	0.322228	0.266	0.484	8.7938e-07	2	DYNLRB1
4.91654e-11	0.333869	0.286	0.504	1.26055e-06	2	ALCAM
6.21912e-11	0.390038	0.187	0.341	1.59452e-06	2	FAM114A1
2.12999e-10	0.34006	0.136	0.255	5.46107e-06	2	ANAPC13
2.20901e-10	0.327129	0.271	0.486	5.66369e-06	2	GTF3C6
2.45454e-10	0.275611	0.692	0.839	6.2932e-06	2	PFN1
3.47553e-10	0.28958	0.288	0.511	8.91091e-06	2	NME1
4.05008e-10	0.431712	0.17	0.31	1.0384e-05	2	RSU1
5.22692e-10	0.470582	0.551	0.684	1.34013e-05	2	S100A11
5.2739e-10	0.260352	0.299	0.531	1.35218e-05	2	HDGF
5.75976e-10	0.338519	0.253	0.448	1.47674e-05	2	CYB5R3
6.83804e-10	0.337213	0.227	0.403	1.75321e-05	2	ATP5F1
7.84232e-10	0.362023	0.181	0.324	2.01069e-05	2	MPC2
1.32761e-09	0.287222	0.657	0.829	3.40386e-05	2	FAU
1.62615e-09	0.274844	0.147	0.263	4.16929e-05	2	COL6A3
1.72972e-09	0.262531	0.307	0.54	4.43483e-05	2	DAD1
2.11378e-09	0.378205	0.194	0.343	5.41953e-05	2	PPA1
2.19254e-09	0.377404	0.261	0.458	5.62145e-05	2	SRP72
2.4395e-09	0.260626	0.326	0.571	6.25463e-05	2	CAPN2
2.61824e-09	0.307082	0.652	0.822	6.71289e-05	2	RPL10A
2.92354e-09	0.428227	0.171	0.305	7.49568e-05	2	COTL1
3.12669e-09	0.339901	0.268	0.468	8.01652e-05	2	DNAJC15
3.68796e-09	0.294239	0.306	0.538	9.45557e-05	2	AP2M1
3.75898e-09	0.315189	0.273	0.479	9.63766e-05	2	CCT5
3.86377e-09	0.506985	0.712	0.857	9.90631e-05	2	CCND1
4.25337e-09	0.381771	0.235	0.414	0.000109052	2	NDUFB10
4.63947e-09	0.336504	0.249	0.438	0.000118951	2	PRDX3
4.91377e-09	0.258897	0.309	0.544	0.000125984	2	ATP5O
5.29235e-09	0.335379	0.296	0.517	0.000135691	2	REXO2
5.53202e-09	0.360999	0.143	0.255	0.000141835	2	MSRB3
5.59682e-09	0.250046	0.316	0.555	0.000143497	2	NDUFB6
8.62563e-09	0.318695	0.309	0.547	0.000221153	2	RPL29
9.63717e-09	0.323862	0.308	0.541	0.000247087	2	HSBP1
1.0381e-08	0.675979	0.363	0.375	0.000266159	2	MGST1
1.081e-08	0.322098	0.288	0.501	0.000277159	2	PSMB3
1.61681e-08	0.348324	0.266	0.46	0.000414533	2	SMS
2.70426e-08	0.295326	0.648	0.823	0.000693346	2	RPS28
5.76811e-08	0.436813	0.227	0.387	0.00147889	2	GNG12
6.30037e-08	0.478727	0.515	0.648	0.00161535	2	RPL22L1
8.36059e-08	0.424363	0.237	0.395	0.00214357	2	CRYAB
8.4943e-08	0.373393	0.263	0.448	0.00217785	2	BZW1
1.14271e-07	0.360218	0.282	0.483	0.00292979	2	EIF3I
1.1731e-07	0.391747	0.178	0.303	0.00300771	2	SRM
1.81955e-07	0.286694	0.33	0.56	0.00466514	2	RSL1D1
2.6904e-07	0.410923	0.219	0.37	0.00689793	2	TALDO1
2.75559e-07	0.441073	0.189	0.321	0.00706506	2	TAGLN2
2.80707e-07	0.453061	0.534	0.7	0.00719705	2	TCEB2
2.88229e-07	0.345463	0.308	0.524	0.00738991	2	ATPIF1
3.1021e-07	0.31029	0.329	0.559	0.00795347	2	GUK1
7.88251e-07	0.300823	0.318	0.537	0.02021	2	PSMD8
7.90377e-07	0.299368	0.676	0.828	0.0202645	2	MYL12A
9.39076e-07	0.360622	0.271	0.456	0.024077	2	NDUFA6
1.25751e-06	0.373986	0.278	0.466	0.0322413	2	TXNL4A
1.37194e-06	0.28126	0.622	0.786	0.0351751	2	TPI1
1.66148e-06	0.364756	0.315	0.532	0.0425987	2	TCEB1
5.20342e-06	0.409531	0.248	0.406	0.133411	2	EIF6
5.5608e-06	0.508163	0.48	0.63	0.142573	2	ARPC3
6.89878e-06	0.347839	0.289	0.477	0.176878	2	PDCD5
6.92722e-06	0.30728	0.342	0.568	0.177607	2	TXNDC17
9.86364e-06	0.58557	0.42	0.516	0.252894	2	RHOC
1.08217e-05	0.422958	0.266	0.436	0.277456	2	CYCS
1.34087e-05	0.353427	0.321	0.531	0.343785	2	PSMB6
1.55749e-05	0.308549	0.304	0.489	0.399326	2	DUT
2.28262e-05	0.397301	0.293	0.48	0.585242	2	SRP9
2.29234e-05	0.409176	0.187	0.295	0.587733	2	IGFBP4
3.48879e-05	0.389305	0.299	0.489	0.894491	2	SNX3
5.74956e-05	0.29596	0.363	0.602	1	2	USMG5
6.11175e-05	0.364788	0.295	0.477	1	2	ARF4
0.000120772	0.457216	0.182	0.282	1	2	PHLDA2
0.000157644	0.258297	0.396	0.649	1	2	COX6B1
0.00016212	0.442337	0.199	0.308	1	2	TKT
0.000198165	0.288863	0.389	0.641	1	2	NDUFB2
0.000203553	0.396165	0.336	0.549	1	2	ATP5H
0.000278735	0.451057	0.288	0.458	1	2	SNX6
0.000367999	0.348256	0.33	0.527	1	2	ATP6V0E1
0.000613782	0.461843	0.295	0.468	1	2	CAPZB
0.000774718	0.347847	0.392	0.639	1	2	SOD1
0.00160226	0.287222	0.398	0.641	1	2	RBX1
0.0017942	0.335076	0.548	0.747	1	2	RPS27
0.00224122	0.5027	0.211	0.312	1	2	GNPNAT1
0.00252649	0.640794	0.394	0.512	1	2	FKBP1A
0.00272015	0.657316	0.462	0.624	1	2	MAP1B
0.00283091	0.495412	0.224	0.335	1	2	RP4-765C7.2
0.00356836	0.511661	0.18	0.264	1	2	HIGD1A
0.0039919	0.427828	0.312	0.482	1	2	RPS26
0.00460208	0.467912	0.215	0.315	1	2	RP11-343H5.4
0.00519075	0.364414	0.364	0.577	1	2	GSTO1
0.00535115	0.280297	0.386	0.602	1	2	CSTB
0.0066266	0.399387	0.494	0.693	1	2	PPIA
0	1.43815	0.955	0.562	0	3	TGFBI
0	1.19314	0.73	0.308	0	3	DKK1
0	1.16235	0.909	0.548	0	3	COL1A1
0	1.15521	0.482	0.059	0	3	MIR503HG
0	1.10167	0.607	0.157	0	3	COL5A1
0	1.07413	0.955	0.663	0	3	TPM1
0	0.960861	0.627	0.179	0	3	NOG
0	0.955709	0.976	0.757	0	3	FN1
0	0.934798	0.92	0.575	0	3	HTRA1
0	0.919292	0.935	0.631	0	3	STC2
0	0.836358	0.344	0.057	0	3	PLCB4
0	0.764549	0.984	0.827	0	3	ATP2B1
0	0.689209	0.398	0.067	0	3	LYPD6B
1.14743e-302	1.229	0.495	0.134	2.94189e-298	3	COL12A1
1.83482e-300	0.642692	0.955	0.887	4.70429e-296	3	NAP1L1
2.89465e-294	0.717205	0.341	0.06	7.4216e-290	3	PPP1R3C
1.47046e-293	0.917396	0.732	0.33	3.77012e-289	3	FBN1
2.36312e-288	1.48606	0.487	0.135	6.05881e-284	3	IGFBP3
1.03838e-281	0.746179	0.472	0.117	2.6623e-277	3	CDH2
2.42578e-274	0.927719	0.546	0.174	6.21946e-270	3	INHBA
2.68384e-262	0.672142	0.361	0.074	6.88109e-258	3	AMIGO2
3.58468e-259	0.852951	0.952	0.757	9.19077e-255	3	THBS1
2.1185e-233	0.768168	0.882	0.562	5.43163e-229	3	ANKRD1
4.529e-228	1.09255	0.754	0.371	1.16119e-223	3	WSB1
2.71323e-226	0.783471	1	0.979	6.95646e-222	3	MALAT1
2.76033e-225	0.604508	0.429	0.119	7.0772e-221	3	VEGFC
3.9582e-220	0.710434	0.494	0.159	1.01484e-215	3	OXTR
4.89811e-217	0.811	0.807	0.459	1.25583e-212	3	PLOD2
1.38739e-216	0.78513	0.591	0.24	3.55713e-212	3	LTBP2
7.6523e-216	0.975885	0.368	0.097	1.96197e-211	3	COL4A1
1.02728e-214	0.67799	0.903	0.631	2.63385e-210	3	CHRNA1
2.64702e-213	0.642049	0.501	0.161	6.7867e-209	3	PCDH9
7.2463e-211	0.82822	0.683	0.339	1.85788e-206	3	TAGLN
8.93619e-204	0.65563	0.569	0.217	2.29115e-199	3	LRP1
5.46742e-198	0.661986	0.479	0.167	1.40179e-193	3	SPON2
8.28411e-198	0.683526	0.659	0.29	2.12396e-193	3	GAS6
5.47082e-192	0.792907	0.655	0.326	1.40266e-187	3	P4HA2
3.35968e-188	0.723307	0.969	0.798	8.61388e-184	3	COL1A2
6.28013e-187	0.587565	0.933	0.591	1.61016e-182	3	NEAT1
3.6451e-186	0.747214	0.581	0.247	9.34567e-182	3	GLS
2.99699e-181	0.808004	0.834	0.552	7.68399e-177	3	COL3A1
1.14426e-168	0.626628	0.729	0.403	2.93376e-164	3	ASB5
6.83848e-167	0.727201	0.711	0.398	1.75332e-162	3	COL5A2
4.80788e-165	0.595177	0.907	0.698	1.23269e-160	3	PTTG1IP
4.09994e-162	0.536917	0.859	0.652	1.05118e-157	3	PGK1
6.20743e-162	0.424782	0.274	0.064	1.59152e-157	3	CCND2
3.00255e-161	0.719579	0.508	0.195	7.69825e-157	3	MFAP5
2.19125e-156	0.605631	0.84	0.572	5.61816e-152	3	MYF5
1.25422e-155	0.593449	0.842	0.577	3.21571e-151	3	CKAP4
9.07515e-154	0.640623	0.553	0.257	2.32678e-149	3	P4HA1
1.55736e-152	0.466319	0.414	0.142	3.99292e-148	3	CCNG2
4.61399e-152	0.455828	0.969	0.913	1.18298e-147	3	ACTC1
1.86576e-148	0.525659	0.252	0.06	4.78362e-144	3	ALPK2
8.46017e-147	0.522642	0.746	0.444	2.1691e-142	3	ANTXR1
1.37762e-144	0.518703	0.498	0.206	3.53207e-140	3	MAN2A1
4.48011e-141	0.476165	0.515	0.204	1.14865e-136	3	ELN
8.25204e-141	0.783069	0.429	0.17	2.11574e-136	3	LOX
1.10503e-140	0.655589	0.336	0.109	2.83317e-136	3	EDN1
2.07812e-135	0.643715	0.73	0.447	5.32809e-131	3	FSTL1
1.55605e-133	0.353868	0.946	0.918	3.98955e-129	3	ANXA5
6.11016e-133	0.371932	0.305	0.09	1.56658e-128	3	SHISA9
9.03788e-133	0.599241	0.962	0.79	2.31722e-128	3	SERPINE1
1.22806e-132	0.587675	0.753	0.464	3.14862e-128	3	CRIM1
1.06543e-130	0.598343	0.386	0.146	2.73165e-126	3	DLG1
5.74954e-130	0.523857	0.81	0.577	1.47413e-125	3	HIF1A
4.8162e-129	0.726993	0.699	0.395	1.23483e-124	3	XIST
1.01738e-128	0.525608	0.759	0.509	2.60847e-124	3	DNAJB4
3.32497e-126	0.625427	0.516	0.242	8.52489e-122	3	HAS2
3.48798e-126	0.59656	0.632	0.341	8.94284e-122	3	WNT5A
5.08011e-126	0.413503	0.377	0.132	1.30249e-121	3	MMP2
1.77532e-124	0.351336	0.283	0.082	4.55175e-120	3	NUAK1
4.73635e-123	0.343932	0.981	0.931	1.21435e-118	3	ANXA2
2.48794e-120	0.433831	0.3	0.097	6.37883e-116	3	ADAM19
8.69423e-120	0.405834	0.358	0.127	2.22911e-115	3	NUPR1
7.87724e-117	0.546062	0.852	0.63	2.01965e-112	3	P4HB
8.93051e-117	0.450585	0.508	0.233	2.28969e-112	3	ALPL
2.4292e-116	0.589743	0.752	0.489	6.22823e-112	3	SLC38A2
3.27819e-115	0.421513	0.629	0.334	8.40494e-111	3	PDLIM3
6.26892e-115	0.407457	0.475	0.206	1.60729e-110	3	HSPG2
1.86948e-114	0.536096	0.692	0.45	4.79315e-110	3	VKORC1
1.97709e-114	0.737276	0.35	0.136	5.06905e-110	3	NABP1
2.04688e-111	0.510417	0.791	0.541	5.248e-107	3	OLFML3
2.45415e-109	0.551109	0.758	0.52	6.29219e-105	3	ITM2B
6.82082e-109	0.520145	0.561	0.304	1.74879e-104	3	PAM
9.02081e-109	0.345567	0.262	0.081	2.31284e-104	3	AK4
6.6069e-108	0.522118	0.813	0.578	1.69394e-103	3	CCDC80
2.34684e-106	0.473625	0.524	0.258	6.01706e-102	3	MRC2
2.51312e-106	0.494901	0.561	0.295	6.44338e-102	3	NTM
1.13989e-105	0.462988	0.313	0.115	2.92256e-101	3	FAT1
8.18365e-105	0.533903	0.515	0.253	2.09821e-100	3	FLJ22447
5.84735e-104	0.484966	0.602	0.34	1.4992e-99	3	LAMC1
4.09929e-103	0.518714	0.47	0.227	1.05102e-98	3	SEMA3C
8.35195e-103	0.412846	0.521	0.259	2.14136e-98	3	IRS2
1.92243e-102	0.427477	0.697	0.415	4.92892e-98	3	MACF1
3.3857e-102	0.51015	0.662	0.407	8.6806e-98	3	PON2
2.24372e-101	0.72648	0.766	0.511	5.75267e-97	3	IGFBP7
1.50502e-100	0.574789	0.355	0.15	3.85872e-96	3	NID2
1.80457e-100	0.527649	0.649	0.407	4.62675e-96	3	UGP2
1.53067e-99	0.303731	0.956	0.892	3.9245e-95	3	RTN4
6.24198e-99	0.462592	0.598	0.343	1.60038e-94	3	TGFBR2
3.43356e-98	0.455644	0.939	0.815	8.8033e-94	3	SPARC
1.62217e-97	0.499732	0.917	0.747	4.15907e-93	3	MT-ATP6
2.25452e-97	0.454989	0.801	0.55	5.78035e-93	3	DCBLD2
3.66604e-97	0.423561	0.83	0.632	9.39936e-93	3	LMO7
1.33597e-95	0.428238	0.757	0.516	3.42529e-91	3	LIMA1
1.13179e-93	0.588475	0.535	0.289	2.9018e-89	3	COL8A1
1.83639e-92	0.417252	0.271	0.097	4.70832e-88	3	PODXL
7.73351e-92	0.368099	0.681	0.419	1.98279e-87	3	GSN
1.9829e-91	0.395066	0.731	0.475	5.08395e-87	3	HLA-A
5.38547e-91	0.387459	0.84	0.698	1.38078e-86	3	TUBA1A
9.40409e-90	0.435682	0.52	0.281	2.41111e-85	3	ELL2
3.39734e-89	0.487931	0.583	0.333	8.71044e-85	3	LAMB1
4.10755e-89	0.40008	0.637	0.4	1.05313e-84	3	BNIP3L
7.80726e-88	0.322738	0.32	0.126	2.0017e-83	3	LINC01121
1.72332e-86	0.669299	0.322	0.136	4.41843e-82	3	RSRP1
2.01075e-86	0.284666	0.684	0.402	5.15536e-82	3	SERPINE2
6.44222e-86	0.38085	0.47	0.245	1.65172e-81	3	PICALM
1.75822e-85	0.535227	0.551	0.306	4.50789e-81	3	TIMP3
1.0866e-84	0.41071	0.893	0.698	2.78593e-80	3	PDIA3
3.80028e-84	0.364185	0.58	0.341	9.74353e-80	3	FAM162A
5.07309e-84	0.430312	0.298	0.117	1.30069e-79	3	NFKBIZ
7.16617e-84	0.360996	0.746	0.519	1.83734e-79	3	C12orf75
4.2527e-82	0.43565	0.627	0.393	1.09035e-77	3	SERPINH1
7.4437e-81	0.395011	0.307	0.128	1.90849e-76	3	ITGAV
2.67057e-80	0.435184	0.452	0.231	6.84707e-76	3	LAMA2
7.94637e-80	0.407979	0.598	0.354	2.03737e-75	3	PXDN
2.22997e-79	0.333581	0.836	0.696	5.71742e-75	3	GNAS
6.02119e-79	0.29975	0.59	0.331	1.54377e-74	3	CTSD
9.65166e-79	0.469441	0.588	0.352	2.47459e-74	3	ITGBL1
5.65704e-78	0.345135	0.267	0.103	1.45041e-73	3	IFITM10
1.0982e-77	0.533496	0.479	0.269	2.81568e-73	3	APP
9.76386e-77	0.395373	0.417	0.212	2.50336e-72	3	GOPC
1.14428e-75	0.3792	0.718	0.492	2.93383e-71	3	NT5E
1.37366e-75	0.419243	0.859	0.693	3.52193e-71	3	LRRC17
3.14781e-75	0.412908	0.503	0.284	8.07066e-71	3	EFEMP2
3.19202e-75	0.41487	0.703	0.472	8.18403e-71	3	ADAM9
3.85049e-75	0.274846	0.936	0.852	9.87227e-71	3	CALM2
1.52325e-74	0.388034	0.601	0.375	3.90547e-70	3	DAB2
2.64283e-74	0.376043	0.569	0.347	6.77595e-70	3	TMED10
4.65494e-74	0.365773	0.349	0.165	1.19348e-69	3	FYN
2.4904e-72	0.335197	0.47	0.249	6.38515e-68	3	CDH13
3.47626e-72	0.375999	0.704	0.508	8.91278e-68	3	BNIP3
4.94793e-72	0.419708	0.366	0.183	1.2686e-67	3	OGFRL1
5.85228e-72	0.353333	0.85	0.685	1.50047e-67	3	CANX
9.25222e-72	0.451678	0.265	0.107	2.37218e-67	3	GOLGA8A
2.38877e-70	0.396127	0.66	0.436	6.12457e-66	3	GREM1
9.51654e-70	0.321584	0.551	0.321	2.43995e-65	3	FLNA
1.14589e-69	0.272964	0.508	0.281	2.93794e-65	3	ADARB1
1.32576e-69	0.41755	0.465	0.259	3.39911e-65	3	PLOD1
3.0069e-69	0.343556	0.733	0.517	7.70938e-65	3	OSTC
7.19457e-69	0.328765	0.796	0.666	1.84462e-64	3	C4orf3
7.53082e-69	0.345056	0.277	0.115	1.93083e-64	3	GYS1
1.53432e-68	0.287894	0.378	0.181	3.93383e-64	3	HMOX1
7.14551e-68	0.304638	0.617	0.39	1.83204e-63	3	TTC3
3.45115e-67	0.381599	0.65	0.442	8.8484e-63	3	CD151
1.88484e-66	0.311853	0.74	0.507	4.83255e-62	3	GLRX
3.06702e-66	0.265583	0.873	0.709	7.86353e-62	3	PALLD
3.25742e-66	0.300475	0.409	0.213	8.3517e-62	3	TP53I3
5.78347e-66	0.252546	0.363	0.171	1.48282e-61	3	PLEKHA6
7.21163e-66	0.337138	0.573	0.362	1.84899e-61	3	COMT
8.92151e-66	0.298795	0.459	0.25	2.28739e-61	3	SLFN5
1.56342e-65	0.338869	0.456	0.253	4.00846e-61	3	PDGFC
3.56032e-63	0.430819	0.282	0.128	9.1283e-59	3	LOXL2
2.35129e-62	0.340609	0.303	0.143	6.02846e-58	3	CHIC2
2.46292e-62	0.318235	0.786	0.617	6.31468e-58	3	CLIC4
2.99178e-61	0.337387	0.402	0.216	7.67062e-57	3	ITGB5
3.11782e-61	0.291169	0.48	0.276	7.99379e-57	3	RIOK3
5.5144e-61	0.306987	0.455	0.265	1.41384e-56	3	ANXA2P2
3.56096e-60	0.347405	0.493	0.295	9.12995e-56	3	SERINC1
5.0415e-60	0.289577	0.381	0.202	1.29259e-55	3	CHMP2B
2.47753e-59	0.283667	0.573	0.357	6.35215e-55	3	CRYAB
2.66653e-59	0.321283	0.303	0.143	6.83671e-55	3	GRAMD3
5.74084e-59	0.272258	0.813	0.651	1.47189e-54	3	ANXA1
6.97424e-59	0.392565	0.417	0.237	1.78813e-54	3	SMURF2
2.45227e-58	0.363899	0.484	0.278	6.28737e-54	3	VCAN
9.57168e-58	0.289293	0.887	0.71	2.45408e-53	3	PPIB
1.57678e-57	0.269192	0.312	0.146	4.0427e-53	3	STAT2
1.79078e-57	0.286821	0.295	0.138	4.59138e-53	3	BMPR2
2.01492e-57	0.347916	0.568	0.368	5.16605e-53	3	TMEM59
2.92094e-57	0.329047	0.447	0.259	7.48901e-53	3	NREP
4.98555e-57	0.368383	0.524	0.326	1.27825e-52	3	ACSL3
2.47458e-56	0.472913	0.429	0.242	6.34456e-52	3	SAT1
3.80232e-56	0.350314	0.687	0.473	9.74878e-52	3	ASPH
8.57636e-56	0.264723	0.431	0.239	2.19889e-51	3	SKIL
1.43584e-55	0.305468	0.963	0.852	3.68135e-51	3	HSP90B1
1.86277e-55	0.370001	0.274	0.127	4.77596e-51	3	ODF2L
2.79528e-55	0.419243	0.549	0.339	7.16683e-51	3	ABI3BP
2.87261e-55	0.329793	0.522	0.33	7.36508e-51	3	PGRMC2
3.05633e-55	0.405022	0.925	0.79	7.83613e-51	3	MT-ND4
2.09837e-54	0.365365	0.728	0.534	5.38e-50	3	SDPR
5.58142e-54	0.336892	0.491	0.297	1.43102e-49	3	MXRA8
1.57836e-53	0.289895	0.674	0.465	4.04677e-49	3	AHNAK
2.08101e-52	0.286702	0.631	0.447	5.33549e-48	3	MGST3
3.34745e-52	0.329992	0.26	0.123	8.58253e-48	3	DCBLD1
3.68761e-52	0.271954	0.533	0.34	9.45465e-48	3	MYL9
4.43446e-52	0.308601	0.293	0.144	1.13695e-47	3	CDH11
4.73407e-52	0.286051	0.658	0.45	1.21377e-47	3	FHL2
1.40615e-51	0.275058	0.255	0.115	3.60522e-47	3	ISLR
2.20993e-51	0.338136	0.589	0.395	5.66604e-47	3	PRSS23
7.14944e-51	0.289915	0.888	0.756	1.83304e-46	3	NES
1.61122e-50	0.258952	0.529	0.339	4.131e-46	3	MMP24-AS1
2.89971e-50	0.297346	0.475	0.289	7.43456e-46	3	STK17B
7.2109e-50	0.338897	0.513	0.329	1.8488e-45	3	ATP6AP2
1.07678e-49	0.309015	0.371	0.209	2.76077e-45	3	LACTB
1.16672e-49	0.324879	0.647	0.451	2.99135e-45	3	LAMP1
2.60677e-49	0.307949	0.367	0.203	6.68349e-45	3	KCNJ6
4.54762e-49	0.609613	0.281	0.145	1.16596e-44	3	MEG3
4.80745e-49	0.378752	0.588	0.39	1.23258e-44	3	DDX17
6.24752e-49	0.270779	0.424	0.246	1.6018e-44	3	RP11-166D19.1
1.24558e-48	0.294069	0.513	0.331	3.19355e-44	3	CLTC
1.53261e-48	0.287126	0.634	0.443	3.92947e-44	3	ENAH
3.03701e-48	0.333296	0.383	0.221	7.78659e-44	3	FNDC3B
5.06569e-48	0.264461	0.272	0.132	1.29879e-43	3	GNS
5.962e-48	0.260844	0.485	0.306	1.5286e-43	3	LASP1
6.34658e-48	0.257902	0.537	0.35	1.6272e-43	3	MAGED1
9.29079e-48	0.444775	0.763	0.542	2.38207e-43	3	CTGF
1.32381e-47	0.330457	0.456	0.278	3.39411e-43	3	COL6A1
2.14075e-47	0.250636	0.701	0.516	5.48867e-43	3	TCEAL4
1.17838e-46	0.327326	0.361	0.207	3.02125e-42	3	SHC1
4.01467e-46	0.310946	0.27	0.134	1.02932e-41	3	TMEM41B
5.01376e-46	0.297904	0.464	0.288	1.28548e-41	3	FRMD6
9.7324e-46	0.290305	0.386	0.226	2.49529e-41	3	TUSC3
1.34613e-45	0.292588	0.629	0.446	3.45133e-41	3	CTNNB1
1.38631e-45	0.280044	0.466	0.295	3.55435e-41	3	MYO1B
1.97861e-45	0.334722	0.335	0.185	5.07296e-41	3	SLC16A1
7.02033e-45	0.260551	0.269	0.137	1.79994e-40	3	PPIC
2.9116e-44	0.280206	0.454	0.28	7.46504e-40	3	GRN
1.07184e-43	0.258608	0.273	0.138	2.74808e-39	3	SC5D
5.6691e-43	0.282771	0.269	0.136	1.4535e-38	3	MSTN
7.44631e-43	0.257419	0.677	0.515	1.90916e-38	3	SSR4
8.68467e-43	0.260625	0.753	0.62	2.22666e-38	3	BRI3
2.35754e-42	0.25097	0.399	0.241	6.04449e-38	3	DDAH1
5.02969e-42	0.444638	0.322	0.184	1.28956e-37	3	ATP1B1
6.69048e-42	0.253369	0.296	0.159	1.71537e-37	3	CYBA
9.12327e-42	0.329149	0.29	0.155	2.33911e-37	3	SLC25A36
1.01137e-41	0.282941	0.705	0.528	2.59304e-37	3	TMED9
4.53946e-41	0.303823	0.83	0.641	1.16387e-36	3	CYR61
6.55132e-41	0.283474	0.355	0.205	1.67969e-36	3	HOXB2
8.60377e-41	0.730343	0.657	0.472	2.20592e-36	3	AP000769.1
1.87221e-39	0.280079	0.647	0.471	4.80016e-35	3	RBPJ
3.77579e-39	0.264478	0.442	0.286	9.68074e-35	3	SARAF
7.80307e-39	0.2868	0.56	0.39	2.00063e-34	3	UACA
1.7224e-38	0.259029	0.553	0.389	4.41607e-34	3	GARS
3.25793e-37	0.256098	0.291	0.16	8.353e-33	3	MFGE8
3.91372e-37	0.255104	0.647	0.499	1.00344e-32	3	NDUFC2
1.58097e-36	0.281188	0.701	0.53	4.05344e-32	3	RRBP1
1.69393e-35	0.257307	0.473	0.321	4.34307e-31	3	RALA
2.79411e-35	0.279544	0.273	0.151	7.16381e-31	3	RAPH1
9.04591e-35	0.318544	0.65	0.485	2.31928e-30	3	MT-ND3
3.29921e-34	0.263245	0.665	0.493	8.45886e-30	3	RPN2
8.72575e-33	0.328385	0.368	0.235	2.23719e-28	3	SLC3A2
1.99384e-32	0.25874	0.462	0.317	5.11201e-28	3	SCARB2
8.16564e-32	0.282784	0.308	0.186	2.09359e-27	3	QSOX1
8.73236e-32	0.253384	0.488	0.341	2.23889e-27	3	LAMP2
4.48829e-30	0.334439	0.366	0.235	1.15075e-25	3	NKTR
1.47284e-29	0.341606	0.491	0.35	3.77621e-25	3	ADAMTS1
1.52397e-29	0.342873	0.401	0.267	3.9073e-25	3	N4BP2L2
1.80687e-29	0.281608	0.342	0.214	4.63264e-25	3	GOLGB1
2.81783e-27	0.252611	0.615	0.45	7.22464e-23	3	PTX3
2.6462e-26	0.314422	0.845	0.697	6.78459e-22	3	DDX5
4.1124e-26	0.308722	0.326	0.213	1.05438e-21	3	CCNL2
1.90486e-24	0.252585	0.51	0.381	4.88386e-20	3	CTC-425F1.4
5.66052e-24	0.39713	0.303	0.197	1.4513e-19	3	POSTN
1.18302e-20	0.298371	0.978	0.919	3.03313e-16	3	MT-CO3
2.02189e-20	0.285415	0.279	0.184	5.18392e-16	3	CD46
2.15347e-20	0.251954	0.445	0.322	5.52129e-16	3	MAT2A
2.39674e-19	0.308089	0.278	0.184	6.145e-15	3	ADM
3.77441e-19	0.287633	0.554	0.427	9.67721e-15	3	PNISR
2.79512e-18	0.325389	0.89	0.752	7.16641e-14	3	MT-CYB
1.78277e-15	0.25412	0.265	0.183	4.57086e-11	3	SUGP2
1.6759e-14	0.418621	0.346	0.258	4.29684e-10	3	VMP1
8.92433e-14	0.266499	0.599	0.479	2.28811e-09	3	ARGLU1
1.39637e-172	0.487946	0.931	0.83	3.58016e-168	4	ATP2B1
9.53888e-135	0.416228	0.92	0.891	2.44567e-130	4	NAP1L1
8.91564e-129	0.557388	0.746	0.592	2.28588e-124	4	HTRA1
9.63369e-121	0.644242	0.709	0.584	2.46998e-116	4	MYF5
1.68166e-115	0.462297	0.806	0.678	4.3116e-111	4	TPM1
7.32971e-106	0.479133	0.785	0.702	1.87926e-101	4	TUBA1A
1.91411e-103	0.619017	0.692	0.532	4.90758e-99	4	SDPR
2.16936e-91	0.273929	0.952	0.93	5.56203e-87	4	TMSB4X
3.409e-77	0.380109	0.84	0.769	8.74032e-73	4	THBS1
4.59368e-74	0.540763	0.626	0.532	1.17777e-69	4	C12orf75
6.62457e-60	0.579413	0.351	0.21	1.69847e-55	4	NOG
9.83372e-53	0.327537	0.806	0.766	2.52127e-48	4	NES
1.89227e-52	0.34264	0.721	0.635	4.85159e-48	4	SNHG5
9.15799e-51	0.631074	0.301	0.18	2.34802e-46	4	OXTR
3.83371e-47	0.381426	0.694	0.673	9.82924e-43	4	PGK1
1.50579e-41	0.574499	0.295	0.184	3.86069e-37	4	PCDH9
1.15271e-36	0.318006	0.709	0.66	2.95544e-32	4	STC2
2.57578e-29	0.439279	0.426	0.345	6.60404e-25	4	DKK1
1.55733e-28	0.311152	0.754	0.717	3.99284e-24	4	PTTG1IP
4.97779e-27	0.556256	0.287	0.205	1.27626e-22	4	INHBA
7.5837e-26	0.282658	0.716	0.712	1.94439e-21	4	LRRC17
3.71447e-25	0.351451	0.61	0.603	9.52354e-21	4	HIF1A
6.25917e-24	0.391123	0.427	0.359	1.60479e-19	4	PDLIM3
2.1788e-23	0.351938	0.601	0.576	5.58622e-19	4	DCBLD2
3.96854e-20	0.361171	0.542	0.529	1.01749e-15	4	BNIP3
1.11716e-16	0.320317	0.621	0.64	2.8643e-12	4	CLIC4
1.41151e-13	0.330631	0.537	0.539	3.61897e-09	4	DNAJB4
1.51937e-11	0.329513	0.507	0.521	3.8955e-07	4	NT5E
1.50309e-10	0.323066	0.365	0.33	3.85376e-06	4	TIMP3
1.00644e-08	0.289544	0.498	0.509	0.000258041	4	MARCKS
6.413e-08	0.297469	0.563	0.61	0.00164423	4	IQGAP1
3.97415e-06	0.302193	0.381	0.377	0.101893	4	FBN1
4.33494e-06	0.320711	0.279	0.263	0.111143	4	ALPL
5.50963e-06	0.307836	0.462	0.492	0.141261	4	AK5
8.72515e-06	0.346968	0.291	0.272	0.223704	4	HAS2
1.07782e-05	0.346575	0.41	0.431	0.276341	4	BNIP3L
1.5382e-05	0.359594	0.359	0.371	0.394379	4	FAM162A
3.30373e-05	0.317386	0.399	0.425	0.847045	4	SERPINH1
3.96881e-05	0.331621	0.292	0.28	1	4	LTBP2
8.56726e-05	0.317335	0.295	0.282	1	4	FLJ22447
0.000116931	0.261807	0.451	0.484	1	4	VKORC1
0.000153011	0.608013	0.999	0.999	1	4	MT-RNR2
0.000428031	0.311724	0.262	0.255	1	4	MYF6
0.000511211	0.255308	0.435	0.475	1	4	MGST3
0.00796239	0.259117	0.452	0.485	1	4	ANTXR1
0	1.17488	0.643	0.158	0	5	UBE2C
0	1.05281	0.93	0.437	0	5	HMGB2
0	1.02517	0.807	0.26	0	5	TOP2A
0	0.967759	0.78	0.258	0	5	CENPF
0	0.896886	0.711	0.216	0	5	MKI67
6.72931e-302	0.947561	0.582	0.151	1.72533e-297	5	CENPE
8.15492e-302	0.831544	0.956	0.589	2.09084e-297	5	H2AFZ
4.32554e-301	0.903443	0.852	0.354	1.10902e-296	5	SMC4
1.84823e-299	0.979646	0.675	0.228	4.73869e-295	5	SPDL1
6.56062e-299	0.86647	0.559	0.141	1.68208e-294	5	HMMR
6.75392e-296	0.821654	0.538	0.13	1.73164e-291	5	NUF2
7.94924e-287	0.840382	0.617	0.175	2.0381e-282	5	NUSAP1
1.48139e-270	0.792825	0.607	0.177	3.79813e-266	5	CEP55
2.7903e-268	0.81312	0.607	0.18	7.15405e-264	5	KIF20B
2.06045e-264	0.750826	0.504	0.127	5.28278e-260	5	NCAPG
1.49422e-260	0.785082	0.508	0.127	3.83104e-256	5	CDK1
3.47563e-259	0.833264	0.529	0.142	8.91117e-255	5	SGOL2
1.45749e-255	0.809688	0.667	0.225	3.73686e-251	5	TPX2
7.01672e-255	0.640362	0.982	0.759	1.79902e-250	5	TUBA1B
2.1948e-251	0.802667	0.738	0.295	5.62725e-247	5	KIAA0101
4.97988e-250	0.759375	0.64	0.215	1.27679e-245	5	TMPO
4.17869e-245	0.768437	0.712	0.255	1.07137e-240	5	PRC1
7.61696e-244	0.70601	0.956	0.644	1.95291e-239	5	STMN1
9.00446e-241	0.735143	0.496	0.133	2.30865e-236	5	KIF23
1.36872e-238	0.766002	0.558	0.171	3.50926e-234	5	UBE2T
2.34865e-236	0.696402	0.634	0.206	6.0217e-232	5	ANLN
5.44658e-233	0.738472	0.584	0.184	1.39645e-228	5	SHCBP1
1.66381e-232	0.784707	0.498	0.135	4.26585e-228	5	ASPM
4.7165e-229	0.846271	0.578	0.186	1.20926e-224	5	CCNB1
7.19508e-226	0.658997	0.407	0.094	1.84475e-221	5	CDCA8
9.63585e-222	0.697201	0.575	0.184	2.47054e-217	5	RRM2
1.65762e-215	0.737686	0.684	0.267	4.24998e-211	5	CKS2
2.79416e-213	0.673067	0.488	0.142	7.16395e-209	5	MAD2L1
3.2214e-212	0.736937	0.86	0.514	8.25936e-208	5	C12orf75
6.00768e-212	0.681791	0.396	0.095	1.54031e-207	5	CASC5
3.30952e-203	0.608996	0.39	0.094	8.48527e-199	5	KIF2C
1.43051e-201	0.724418	0.789	0.362	3.66769e-197	5	PTTG1
5.80824e-201	0.742487	0.483	0.145	1.48917e-196	5	DLGAP5
2.55188e-200	0.654599	0.465	0.136	6.54276e-196	5	CENPK
1.55703e-195	0.639576	0.472	0.143	3.99206e-191	5	H2AFX
7.23384e-195	0.561359	0.398	0.099	1.85468e-190	5	TMSB15A
1.05093e-192	0.38108	0.998	0.965	2.69449e-188	5	VIM
2.44323e-192	0.873846	0.65	0.287	6.2642e-188	5	ARL6IP1
9.19351e-190	0.628853	0.523	0.171	2.35712e-185	5	CENPU
1.57229e-188	0.646189	0.474	0.145	4.03121e-184	5	CCNA2
2.26204e-188	0.59604	0.419	0.115	5.79965e-184	5	TACC3
4.65998e-185	0.584897	0.374	0.094	1.19477e-180	5	GTSE1
6.86564e-184	0.541379	0.334	0.076	1.76028e-179	5	HJURP
1.01279e-183	0.480562	0.976	0.868	2.5967e-179	5	PTMA
1.30007e-183	0.60339	0.32	0.071	3.33326e-179	5	TTK
3.71909e-183	0.639406	0.45	0.131	9.53537e-179	5	CDC20
1.43461e-182	0.757835	0.571	0.215	3.67821e-178	5	KPNA2
6.7911e-182	0.573135	0.949	0.688	1.74117e-177	5	TUBB
1.94291e-181	0.590691	0.34	0.08	4.98142e-177	5	KIF14
2.39259e-180	0.484848	0.99	0.849	6.13437e-176	5	CALM2
1.67218e-174	0.600157	0.387	0.105	4.28731e-170	5	NDC80
2.82564e-168	0.562096	0.375	0.102	7.24467e-164	5	KIF11
1.99818e-166	0.550391	0.323	0.079	5.12312e-162	5	FAM64A
2.81604e-166	0.69492	0.873	0.525	7.22004e-162	5	SDPR
1.11639e-164	0.625546	0.613	0.251	2.86232e-160	5	TYMS
3.38916e-164	0.60841	0.404	0.12	8.68947e-160	5	CDCA3
1.32953e-162	0.594754	0.476	0.158	3.40878e-158	5	PBK
1.38915e-162	0.610463	0.5	0.173	3.56163e-158	5	CLSPN
7.61726e-162	0.624767	0.78	0.433	1.95299e-157	5	ANP32E
4.53855e-161	0.550686	0.42	0.131	1.16364e-156	5	CKS1B
7.10048e-159	0.596228	0.584	0.239	1.82049e-154	5	RRM1
3.72428e-156	0.575923	0.63	0.272	9.54867e-152	5	SMC2
7.52499e-156	0.531552	0.368	0.104	1.92933e-151	5	ARHGAP11A
1.15116e-154	0.531435	0.337	0.09	2.95146e-150	5	RAD51AP1
1.95203e-154	0.493038	0.998	0.948	5.00481e-150	5	MT2A
1.16269e-153	0.584706	0.414	0.13	2.98101e-149	5	DEPDC1
6.68396e-153	0.598364	0.416	0.129	1.7137e-148	5	AURKA
1.91643e-151	0.606087	0.416	0.135	4.91353e-147	5	ECT2
1.00862e-150	0.566412	0.425	0.138	2.586e-146	5	EZH2
3.16217e-148	0.518228	0.335	0.091	8.10748e-144	5	FBXO5
7.94079e-142	0.495969	0.634	0.269	2.03594e-137	5	BIRC5
5.25571e-141	0.447309	0.285	0.07	1.34751e-136	5	AURKB
8.19507e-140	0.573234	0.621	0.285	2.10113e-135	5	DNMT1
1.25814e-138	0.839303	0.712	0.4	3.22574e-134	5	HIST1H4C
1.65322e-138	0.610339	0.605	0.271	4.2387e-134	5	PCNA
1.28855e-137	0.490772	0.4	0.131	3.30371e-133	5	ZWINT
3.18044e-137	0.538431	0.614	0.271	8.15434e-133	5	VCAN
5.28238e-137	0.549967	0.33	0.094	1.35435e-132	5	CCDC18
3.01857e-136	0.472665	0.352	0.106	7.73931e-132	5	MIS18A
4.47088e-136	0.554483	0.734	0.384	1.14629e-131	5	NASP
1.22654e-135	0.553717	0.8	0.484	3.14474e-131	5	RAD21
5.91261e-135	0.598262	0.831	0.546	1.51593e-130	5	TUBA1C
9.65982e-133	0.589485	0.535	0.222	2.47668e-128	5	CKAP2
5.1265e-131	0.512692	0.542	0.225	1.31438e-126	5	USP1
9.19673e-131	0.431364	0.412	0.133	2.35795e-126	5	CDH2
4.41841e-130	0.493766	0.416	0.149	1.13284e-125	5	RNASEH2A
4.80342e-130	0.479582	0.33	0.097	1.23155e-125	5	KIF4A
1.66822e-129	0.451232	0.291	0.078	4.27715e-125	5	BUB1B
4.06578e-127	0.443724	0.263	0.066	1.04243e-122	5	ESCO2
2.06047e-123	0.524631	0.856	0.569	5.28285e-119	5	HSPA8
3.09726e-123	0.594375	0.776	0.48	7.94105e-119	5	MARCKS
5.31837e-123	0.464069	0.32	0.095	1.36358e-118	5	BUB1
2.6075e-122	0.465124	0.422	0.156	6.68536e-118	5	WHSC1
2.95952e-122	0.492594	0.508	0.21	7.58792e-118	5	DIAPH3
3.28202e-122	0.49503	0.871	0.596	8.41478e-118	5	HNRNPD
6.71375e-121	0.487896	0.421	0.154	1.72134e-116	5	CCDC34
3.04945e-120	0.501364	0.397	0.142	7.81849e-116	5	MIS18BP1
5.11472e-120	0.512003	0.778	0.463	1.31136e-115	5	TUBB4B
1.64661e-118	0.446558	0.846	0.534	4.22175e-114	5	DEK
5.17318e-118	0.518125	0.367	0.125	1.32635e-113	5	HELLS
7.01823e-117	0.409814	0.267	0.072	1.7994e-112	5	SPC25
8.82691e-117	0.487518	0.327	0.104	2.26313e-112	5	KIAA1524
1.78889e-115	0.520579	0.555	0.26	4.58654e-111	5	MT2P1
1.31658e-114	0.461042	0.369	0.127	3.37558e-110	5	CCNB2
3.97247e-112	0.425184	0.935	0.692	1.0185e-107	5	TUBA1A
7.61131e-112	0.428517	0.302	0.093	1.95146e-107	5	MELK
7.30351e-111	0.464374	0.498	0.205	1.87255e-106	5	NOG
1.93047e-109	0.400471	0.273	0.078	4.94953e-105	5	CKAP2L
2.94952e-108	0.503723	0.399	0.154	7.56226e-104	5	ENPP1
1.08337e-106	0.473198	0.534	0.245	2.77765e-102	5	CENPW
1.75768e-106	0.39767	0.363	0.127	4.50653e-102	5	MARCKSL1
4.41517e-105	0.393306	0.272	0.08	1.132e-100	5	DBF4
2.43918e-104	0.459788	0.6	0.3	6.2538e-100	5	DTYMK
3.10111e-103	0.454157	0.465	0.198	7.95094e-99	5	DNAJC9
9.28594e-102	0.437308	0.492	0.216	2.38082e-97	5	TK1
1.25631e-100	0.423936	0.292	0.094	3.22105e-96	5	RACGAP1
2.04825e-100	0.45351	0.624	0.327	5.25152e-96	5	PSIP1
3.16536e-100	0.346668	0.971	0.825	8.11567e-96	5	HNRNPA2B1
6.00372e-100	0.492159	0.502	0.231	1.53929e-95	5	HMGB3
2.21467e-99	0.461506	0.507	0.234	5.6782e-95	5	RPA3
6.91739e-99	0.449152	0.807	0.536	1.77355e-94	5	HDAC2
1.30354e-97	0.365256	0.312	0.105	3.34216e-93	5	LMNB1
6.46344e-96	0.49463	0.553	0.287	1.65716e-91	5	BIRC2
6.9036e-96	0.450486	0.797	0.527	1.77001e-91	5	SFPQ
8.71083e-96	0.43881	0.506	0.236	2.23337e-91	5	EXOSC8
7.19082e-95	0.407735	0.416	0.17	1.84366e-90	5	PRR11
2.01606e-94	0.353322	0.95	0.77	5.16899e-90	5	NUCKS1
1.14098e-93	0.461937	0.488	0.227	2.92537e-89	5	BTG3
1.48531e-92	0.41684	0.589	0.31	3.80819e-88	5	CBX5
2.78637e-91	0.360352	0.416	0.166	7.14397e-87	5	SOX11
3.85645e-91	0.308139	0.636	0.305	9.88756e-87	5	NPTX2
8.37016e-91	0.41382	0.516	0.248	2.14603e-86	5	MT1X
9.7124e-91	0.444892	0.349	0.133	2.49016e-86	5	ATAD2
3.64787e-90	0.416041	0.421	0.176	9.35278e-86	5	CDKN3
4.90873e-90	0.432862	0.584	0.309	1.25855e-85	5	SMC3
1.89437e-89	0.408937	0.738	0.447	4.85699e-85	5	DUT
2.91004e-89	0.373738	0.273	0.089	7.46106e-85	5	MYBL1
6.65113e-89	0.354285	0.272	0.089	1.70528e-84	5	ORC6
3.28768e-88	0.420217	0.426	0.189	8.42928e-84	5	MZT1
1.01668e-87	0.346463	0.344	0.13	2.60666e-83	5	LMNB2
1.6253e-87	0.396776	0.378	0.152	4.1671e-83	5	CSRP2
3.9229e-86	0.442522	0.726	0.461	1.00579e-81	5	HNRNPH3
2.38773e-82	0.351845	0.902	0.657	6.1219e-78	5	RAN
2.89411e-82	0.398535	0.599	0.329	7.42022e-78	5	CBX1
5.45575e-82	0.396866	0.742	0.485	1.3988e-77	5	FUS
7.08503e-82	0.420278	0.604	0.34	1.81653e-77	5	BUB3
5.3434e-81	0.335958	0.257	0.084	1.36999e-76	5	EMB
6.78493e-81	0.375604	0.765	0.482	1.73959e-76	5	RANBP1
8.5709e-81	0.366595	0.814	0.553	2.19749e-76	5	H2AFV
5.7922e-80	0.373107	0.847	0.616	1.48506e-75	5	HNRNPDL
2.69612e-78	0.405381	0.631	0.368	6.91259e-74	5	LSM5
3.47698e-78	0.352368	0.381	0.161	8.91464e-74	5	MCM7
1.26702e-77	0.396577	0.785	0.541	3.2485e-73	5	KHDRBS1
1.28871e-77	0.408509	0.429	0.2	3.30414e-73	5	MCM4
1.3605e-77	0.38814	0.648	0.381	3.48819e-73	5	RBMX
6.6089e-76	0.339968	0.291	0.11	1.69446e-71	5	NEDD1
1.57409e-75	0.30528	0.864	0.591	4.03581e-71	5	HTRA1
3.84458e-75	0.377638	0.27	0.099	9.85711e-71	5	TEX30
4.57483e-75	0.266789	0.984	0.831	1.17294e-70	5	ATP2B1
2.84597e-74	0.287397	0.252	0.086	7.29678e-70	5	PHGDH
8.07715e-74	0.373668	0.776	0.532	2.0709e-69	5	TUBB6
8.23266e-74	0.333386	0.839	0.568	2.11077e-69	5	HMGB1
1.75836e-73	0.380115	0.83	0.584	4.50825e-69	5	HNRNPM
8.92522e-73	0.441247	0.706	0.471	2.28834e-68	5	HN1
1.29641e-72	0.427642	0.739	0.499	3.32387e-68	5	HNRNPH1
3.05505e-72	0.333499	0.271	0.1	7.83283e-68	5	SPC24
3.4565e-72	0.370619	0.377	0.171	8.86212e-68	5	CKAP5
1.34853e-71	0.331096	0.9	0.71	3.45749e-67	5	H3F3B
1.47903e-71	0.310472	0.264	0.096	3.79209e-67	5	NCAPD2
1.38344e-69	0.387782	0.421	0.209	3.547e-65	5	MAGOHB
1.82435e-69	0.376619	0.274	0.105	4.67745e-65	5	LBR
4.60817e-69	0.36944	0.377	0.177	1.18149e-64	5	TMEM237
8.63476e-69	0.307228	0.936	0.735	2.21387e-64	5	SSR3
1.53534e-67	0.423576	0.429	0.215	3.93645e-63	5	FGF5
6.74094e-67	0.36184	0.434	0.218	1.72831e-62	5	HAT1
1.08034e-66	0.347902	0.305	0.125	2.76989e-62	5	FEN1
5.04848e-66	0.349358	0.298	0.122	1.29438e-61	5	SAP30
7.7003e-66	0.290717	0.255	0.095	1.97428e-61	5	TRIP13
1.4873e-65	0.360753	0.576	0.341	3.81328e-61	5	GGH
1.85966e-65	0.335741	0.311	0.13	4.76799e-61	5	CENPM
1.51493e-64	0.355393	0.314	0.135	3.88412e-60	5	VRK1
2.88456e-64	0.398748	0.268	0.107	7.39572e-60	5	KNSTRN
4.66541e-64	0.349109	0.487	0.263	1.19617e-59	5	SLC38A1
7.53347e-64	0.321107	0.635	0.389	1.93151e-59	5	BAZ1B
1.01673e-63	0.441505	0.525	0.305	2.60679e-59	5	CTSC
1.25345e-63	0.392721	0.64	0.407	3.21372e-59	5	DNAJA1
5.30017e-63	0.333641	0.822	0.602	1.35891e-58	5	XRCC5
8.98047e-63	0.389348	0.561	0.332	2.3025e-58	5	SRSF7
1.24685e-62	0.353842	0.76	0.517	3.1968e-58	5	SRSF3
1.46988e-62	0.323189	0.281	0.114	3.76862e-58	5	CEP78
1.77249e-62	0.337816	0.358	0.166	4.54448e-58	5	GMNN
2.56541e-62	0.317611	0.263	0.104	6.57745e-58	5	NUP107
3.86094e-62	0.323757	0.41	0.204	9.89906e-58	5	HOXB2
7.26952e-62	0.338366	0.737	0.491	1.86383e-57	5	HSPE1
1.17574e-61	0.381858	0.433	0.227	3.01449e-57	5	TPRKB
1.3457e-61	0.323342	0.667	0.423	3.45023e-57	5	HNRNPAB
1.46944e-61	0.305757	0.358	0.164	3.76751e-57	5	FAM111A
2.24226e-61	0.356998	0.594	0.364	5.74893e-57	5	HNRNPF
2.86412e-61	0.333885	0.321	0.143	7.34331e-57	5	ZWILCH
5.23274e-61	0.295326	0.324	0.143	1.34162e-56	5	CENPH
1.56818e-60	0.397024	0.359	0.172	4.02067e-56	5	NCEH1
8.721e-60	0.330503	0.74	0.522	2.23598e-55	5	PTGES3
1.32072e-59	0.328967	0.628	0.396	3.38619e-55	5	ILF2
1.87635e-59	0.305842	0.648	0.404	4.81078e-55	5	SSRP1
2.59811e-59	0.302811	0.441	0.234	6.66129e-55	5	SKA2
3.70591e-59	0.326337	0.689	0.447	9.50158e-55	5	SNRPD1
3.942e-59	0.339356	0.74	0.508	1.01069e-54	5	HNRNPR
6.33768e-59	0.336338	0.454	0.245	1.62492e-54	5	CDK4
6.57308e-59	0.337602	0.364	0.178	1.68527e-54	5	ACTL6A
6.63811e-59	0.293728	0.767	0.521	1.70195e-54	5	KPNB1
8.38236e-59	0.292339	0.903	0.72	2.14915e-54	5	HNRNPU
9.15798e-59	0.319168	0.451	0.237	2.34801e-54	5	MYF6
2.66789e-58	0.322064	0.775	0.56	6.84021e-54	5	MATR3
2.89657e-58	0.335116	0.437	0.233	7.42652e-54	5	SLC25A24
4.68819e-58	0.306935	0.308	0.138	1.20201e-53	5	ARL6IP6
7.0102e-58	0.317046	0.45	0.24	1.79734e-53	5	HSPH1
8.22749e-58	0.320732	0.534	0.314	2.10945e-53	5	PRKDC
1.35393e-57	0.336765	0.637	0.406	3.47135e-53	5	PARP1
1.63588e-57	0.264391	0.299	0.129	4.19424e-53	5	ODF2L
2.77179e-57	0.332507	0.525	0.308	7.10658e-53	5	FUBP1
4.63639e-56	0.304606	0.953	0.796	1.18872e-51	5	SERPINE1
6.27717e-56	0.308169	0.275	0.117	1.6094e-51	5	GINS2
7.01406e-56	0.317094	0.682	0.458	1.79833e-51	5	HMGN1
1.5502e-55	0.296234	0.487	0.273	3.97457e-51	5	XPO1
3.81184e-55	0.338327	0.457	0.258	9.77318e-51	5	AMD1
4.11631e-53	0.25754	0.278	0.122	1.05538e-48	5	TMEM106C
4.38043e-53	0.311581	0.512	0.3	1.1231e-48	5	MANF
5.58178e-53	0.28009	0.739	0.497	1.43111e-48	5	NT5E
1.37603e-52	0.292256	0.639	0.417	3.528e-48	5	SRSF2
1.66456e-52	0.282205	0.822	0.619	4.26775e-48	5	CLIC4
2.27344e-52	0.298813	0.843	0.63	5.82888e-48	5	MT1E
2.43934e-52	0.297104	0.72	0.496	6.25423e-48	5	PPDPF
6.07558e-52	0.308654	0.629	0.405	1.55772e-47	5	CCDC88A
1.36728e-51	0.333213	0.443	0.249	3.50558e-47	5	MRPL15
7.9315e-51	0.296397	0.475	0.276	2.03356e-46	5	HNRNPA0
8.85267e-50	0.287064	0.284	0.132	2.26974e-45	5	MGME1
1.12074e-49	0.310966	0.376	0.197	2.87347e-45	5	TFAM
1.39089e-49	0.290668	0.641	0.424	3.56609e-45	5	SMS
3.12263e-49	0.271833	0.547	0.335	8.00611e-45	5	ANP32A
4.20479e-49	0.313547	0.416	0.231	1.07807e-44	5	CMC2
5.26743e-49	0.252144	0.855	0.658	1.35052e-44	5	PGK1
6.90785e-49	0.261304	0.391	0.205	1.7711e-44	5	AP1S2
7.49988e-49	0.287808	0.252	0.105	1.92289e-44	5	NGFR
7.84066e-49	0.268985	0.665	0.444	2.01027e-44	5	ILF3
2.80733e-48	0.259421	0.479	0.28	7.19771e-44	5	2010-09-01
6.59718e-48	0.31257	0.403	0.22	1.69145e-43	5	RNF149
8.36563e-48	0.319138	0.529	0.319	2.14486e-43	5	PLAU
1.46981e-47	0.269337	0.802	0.596	3.76845e-43	5	CBX3
2.2603e-47	0.292231	0.286	0.133	5.79519e-43	5	MCM3
2.94051e-47	0.305533	0.252	0.113	7.53918e-43	5	CHEK1
5.80948e-47	0.287024	0.624	0.412	1.48949e-42	5	G3BP1
1.51849e-45	0.277704	0.252	0.113	3.89326e-41	5	MSH2
2.00137e-45	0.255136	0.373	0.201	5.13131e-41	5	HPRT1
2.81796e-45	0.271474	0.863	0.67	7.22496e-41	5	COX8A
3.78628e-45	0.295985	0.429	0.247	9.70764e-41	5	LSM8
5.77736e-45	0.261508	0.653	0.446	1.48126e-40	5	SRP9
1.04139e-44	0.311318	0.561	0.365	2.67003e-40	5	ARHGAP18
1.3175e-44	0.295852	0.412	0.231	3.37793e-40	5	ANTXR2
2.95468e-44	0.254226	0.835	0.624	7.5755e-40	5	CCT6A
5.09746e-44	0.305541	0.455	0.27	1.30694e-39	5	H1FX
8.00193e-44	0.279201	0.253	0.116	2.05161e-39	5	RBBP8
8.58778e-44	0.256159	0.533	0.331	2.20182e-39	5	SIVA1
1.45087e-43	0.274087	0.514	0.319	3.71988e-39	5	HSPB11
2.64127e-43	0.274888	0.586	0.38	6.77196e-39	5	ASAP2
6.02084e-43	0.251192	0.545	0.342	1.54368e-38	5	RBBP7
7.72047e-43	0.300255	0.274	0.134	1.97945e-38	5	C3orf14
1.66855e-42	0.267832	0.5	0.311	4.27801e-38	5	NAP1L4
1.67922e-42	0.266184	0.694	0.494	4.30534e-38	5	HP1BP3
2.66774e-42	0.282025	0.505	0.313	6.83982e-38	5	RECQL
2.90667e-42	0.288095	0.313	0.162	7.4524e-38	5	CCDC82
3.34943e-42	0.305455	0.442	0.266	8.5876e-38	5	AXL
3.47028e-42	0.294093	0.349	0.19	8.89744e-38	5	AZIN1
5.01892e-42	0.252735	0.508	0.311	1.2868e-37	5	CACYBP
5.57181e-42	0.276683	0.513	0.322	1.42856e-37	5	EPB41L2
1.27954e-41	0.266726	0.303	0.154	3.28061e-37	5	CSE1L
2.0491e-41	0.264624	0.522	0.329	5.25369e-37	5	UAP1
2.91882e-41	0.255489	0.658	0.443	7.48355e-37	5	CCT5
4.69406e-41	0.253704	0.476	0.293	1.20351e-36	5	ELK3
6.20177e-41	0.253703	0.546	0.35	1.59007e-36	5	PAICS
6.23824e-41	0.261291	0.362	0.2	1.59942e-36	5	NUDT21
1.4759e-40	0.281197	0.336	0.181	3.78405e-36	5	TIMM10
2.02411e-40	0.296835	0.354	0.196	5.18961e-36	5	NUP37
3.2209e-40	0.310502	0.339	0.185	8.25807e-36	5	ASF1A
1.01949e-38	0.269842	0.295	0.152	2.61387e-34	5	HLTF
3.61258e-38	0.255113	0.44	0.265	9.2623e-34	5	NREP
1.00456e-37	0.285924	0.362	0.207	2.5756e-33	5	PLGRKT
3.70179e-36	0.255181	0.329	0.181	9.49102e-32	5	DDX39A
8.38541e-36	0.253471	0.299	0.159	2.14994e-31	5	CBFB
3.38278e-35	0.275878	0.349	0.201	8.6731e-31	5	MTHFD2
7.40132e-34	0.252934	0.353	0.205	1.89762e-29	5	UCHL5
4.86087e-33	0.258123	0.282	0.154	1.24628e-28	5	POP7
1.81907e-32	0.251011	0.333	0.195	4.6639e-28	5	HAUS1
5.19638e-32	0.252258	0.262	0.138	1.3323e-27	5	MCM6
8.98935e-30	0.252195	0.277	0.154	2.30478e-25	5	MCMBP
0	1.98479	0.861	0.347	0	6	TNNT2
0	1.79811	0.398	0.066	0	6	TNNI1
0	1.73752	0.842	0.348	0	6	IGF2
0	1.71888	0.5	0.077	0	6	FOS
0	1.69473	0.662	0.114	0	6	RARRES2
0	1.67572	0.601	0.087	0	6	HES1
0	1.61357	0.378	0.067	0	6	TNNT1
0	1.54643	0.696	0.159	0	6	EGR1
0	1.49782	0.721	0.331	0	6	KLHL41
0	1.46494	0.397	0.054	0	6	TTN
0	1.46357	0.337	0.029	0	6	FOSB
0	1.43486	0.496	0.109	0	6	ADAMTS5
0	1.41679	0.906	0.563	0	6	NEAT1
0	1.29241	0.303	0.027	0	6	NR4A1
0	1.26165	0.414	0.099	0	6	JUNB
0	1.24449	0.303	0.048	0	6	PTGDS
0	1.23378	0.49	0.158	0	6	ALDH1A1
0	1.15655	0.383	0.092	0	6	HSPB3
0	1.10015	0.777	0.506	0	6	H19
0	1.08126	0.303	0.053	0	6	CORO6
0	0.986023	0.833	0.638	0	6	NNMT
0	0.542758	0.999	0.978	0	6	MALAT1
0	0.427141	1	0.999	0	6	MT-RNR2
3.17778e-305	1.19498	0.591	0.305	8.1475e-301	6	CTSD
3.31083e-305	0.774574	0.842	0.701	8.48863e-301	6	ZFP36L1
7.79146e-296	1.02664	0.679	0.441	1.99765e-291	6	DES
1.19427e-292	1.11523	0.354	0.092	3.06199e-288	6	COL11A1
1.48038e-277	1.15322	0.477	0.182	3.79554e-273	6	ELN
6.72111e-276	1.06821	0.491	0.207	1.72322e-271	6	KLF10
5.27257e-255	1.02318	0.459	0.181	1.35183e-250	6	NCAM1
4.67443e-246	0.658174	0.861	0.81	1.19848e-241	6	CALD1
6.34144e-244	1.07363	0.635	0.426	1.62588e-239	6	PSAP
1.59002e-241	1.13338	0.448	0.189	4.07665e-237	6	ANKRD10
1.02722e-222	1.0021	0.506	0.259	2.6337e-218	6	FLNC
5.30271e-222	0.67696	0.784	0.614	1.35956e-217	6	SNHG5
3.28702e-216	1.10086	0.477	0.233	8.42759e-212	6	MEF2C
2.43722e-211	0.767192	0.444	0.18	6.24879e-207	6	MFAP5
6.61864e-188	0.943918	0.507	0.29	1.69695e-183	6	CDH15
7.25399e-185	0.279347	0.981	0.971	1.85985e-180	6	RPL13
8.92515e-182	0.874377	0.327	0.119	2.28832e-177	6	IER2
7.80495e-178	0.844596	0.264	0.078	2.00111e-173	6	BHLHE40
6.63343e-176	0.62597	0.832	0.79	1.70075e-171	6	NEXN
1.30929e-172	0.913191	0.304	0.109	3.35689e-168	6	BTG2
3.76218e-170	0.321592	0.961	0.945	9.64586e-166	6	RPL13A
5.44607e-165	0.871352	0.3	0.107	1.39632e-160	6	SULF1
4.83097e-158	0.338353	0.939	0.921	1.23861e-153	6	RPL37A
4.52594e-151	0.647275	0.712	0.634	1.16041e-146	6	VAMP5
1.52487e-146	0.874971	0.399	0.203	3.9096e-142	6	ITGA7
6.66539e-145	0.802881	0.275	0.1	1.70894e-140	6	HEYL
8.32329e-145	0.65877	0.276	0.096	2.13401e-140	6	MTRNR2L8
8.05477e-136	0.909683	0.455	0.281	2.06516e-131	6	DUSP1
2.75907e-135	0.55604	0.735	0.645	7.07397e-131	6	CHRNA1
1.03342e-133	0.790692	0.358	0.172	2.6496e-129	6	SYNPO2
6.98674e-130	0.796203	0.308	0.133	1.79133e-125	6	PBXIP1
1.3798e-128	0.29555	0.944	0.937	3.53768e-124	6	TPT1
6.3238e-127	0.470096	0.784	0.707	1.62136e-122	6	PTTG1IP
9.99057e-125	0.737287	0.518	0.357	2.56148e-120	6	CD82
1.79576e-123	0.841204	0.442	0.273	4.60416e-119	6	SERPINF1
6.385e-123	0.86315	0.348	0.176	1.63705e-118	6	KLF9
2.78631e-116	0.269471	0.948	0.94	7.14383e-112	6	RPLP2
2.27111e-114	0.753956	0.469	0.31	5.82289e-110	6	ZMAT3
6.04005e-109	0.361485	0.842	0.84	1.54861e-104	6	RPL38
6.79684e-102	0.423341	0.947	0.913	1.74264e-97	6	ACTC1
7.63966e-102	0.740808	0.365	0.207	1.95873e-97	6	HSPG2
1.17626e-100	0.701806	0.691	0.578	3.0158e-96	6	ANKRD1
4.8796e-100	0.722414	0.383	0.218	1.25108e-95	6	ITGA6
1.7973e-99	0.361168	0.85	0.811	4.60811e-95	6	COL1A2
2.95506e-99	0.691575	0.491	0.35	7.57649e-95	6	TIMP2
2.68433e-98	0.807332	0.281	0.133	6.88234e-94	6	BEST1
3.52855e-98	0.723208	0.317	0.163	9.04684e-94	6	PLEKHA6
4.90258e-94	0.725498	0.342	0.191	1.25697e-89	6	IFI6
9.41368e-89	0.592723	0.582	0.487	2.41357e-84	6	HLA-A
1.43044e-87	0.779519	0.358	0.214	3.6675e-83	6	MRAS
9.76076e-85	0.730803	0.416	0.281	2.50256e-80	6	ADARB1
1.17363e-84	0.676919	0.272	0.134	3.00908e-80	6	MMP2
1.32325e-82	0.739947	0.323	0.186	3.39268e-78	6	MYADM
6.44649e-81	0.352732	0.814	0.808	1.65281e-76	6	RPS28
1.05859e-80	0.67997	0.254	0.126	2.71411e-76	6	PHLDA3
1.83846e-79	0.552841	0.615	0.553	4.71362e-75	6	RHOBTB3
8.39689e-77	0.690736	0.268	0.14	2.15288e-72	6	RPS6KA2
9.45997e-74	0.623089	0.504	0.421	2.42544e-69	6	RPL13P12
7.04857e-71	0.665846	0.544	0.481	1.80718e-66	6	CTSB
8.0628e-70	0.689211	0.387	0.265	2.06722e-65	6	MRC2
1.93601e-69	0.639597	0.251	0.129	4.96374e-65	6	CKB
1.65943e-67	0.430591	0.67	0.664	4.25461e-63	6	CSDE1
8.33723e-66	0.672118	0.335	0.216	2.13758e-61	6	SGCA
4.43119e-65	0.646272	0.259	0.142	1.13611e-60	6	STAT2
8.00194e-64	0.665596	0.302	0.183	2.05162e-59	6	FOXO3
1.26162e-63	0.714935	0.3	0.181	3.23466e-59	6	HMOX1
2.53919e-62	0.623782	0.435	0.31	6.51023e-58	6	NPTX2
2.2164e-59	0.697855	0.38	0.278	5.68262e-55	6	MCL1
3.5716e-57	0.606495	0.496	0.429	9.15723e-53	6	PNISR
6.92445e-57	0.661686	0.291	0.181	1.77536e-52	6	GPC1
8.97236e-56	0.39218	0.709	0.713	2.30042e-51	6	KTN1
1.54703e-55	0.724707	0.316	0.211	3.96642e-51	6	TSC22D3
1.01323e-54	0.59853	0.298	0.188	2.59783e-50	6	ABL2
1.35508e-54	0.403102	0.672	0.68	3.4743e-50	6	EEF2
3.40518e-54	0.620582	0.431	0.337	8.73054e-50	6	MME
1.04907e-52	0.872078	0.251	0.149	2.6897e-48	6	MYBPH
2.14489e-52	0.42075	0.728	0.754	5.49929e-48	6	TPM2
2.38963e-52	0.361358	0.716	0.731	6.12677e-48	6	PALLD
9.57247e-52	0.604165	0.377	0.279	2.45429e-47	6	PURB
6.42275e-51	0.594282	0.262	0.158	1.64673e-46	6	RUNX1
6.67714e-49	0.687982	0.406	0.316	1.71195e-44	6	GAS6
2.04198e-47	0.494124	0.544	0.513	5.23542e-43	6	FXR1
3.20444e-47	0.46162	0.615	0.604	8.21587e-43	6	LUC7L3
3.81549e-47	0.53095	0.441	0.37	9.78254e-43	6	RP11-475C16.1
3.91753e-47	0.548946	0.396	0.302	1.00441e-42	6	CDK6
4.09584e-47	0.543133	0.294	0.194	1.05013e-42	6	FTH1P11
1.20704e-46	0.577737	0.394	0.308	3.09473e-42	6	KANK2
1.8704e-46	0.365563	0.698	0.676	4.79551e-42	6	ID1
2.26839e-46	0.532913	0.323	0.22	5.81593e-42	6	MYOD1
2.10384e-45	0.541519	0.265	0.168	5.39405e-41	6	SERTAD2
9.9452e-45	0.702478	0.525	0.428	2.54985e-40	6	DCN
1.65819e-44	0.386021	0.67	0.68	4.25144e-40	6	EIF3A
2.28551e-44	0.645182	0.335	0.245	5.85982e-40	6	GADD45B
6.22671e-42	0.555121	0.262	0.171	1.59647e-37	6	KLF5
1.43989e-41	0.54148	0.477	0.425	3.69173e-37	6	ACTN4
2.85076e-41	0.575728	0.406	0.335	7.30907e-37	6	SQSTM1
3.77172e-41	0.593029	0.308	0.221	9.67032e-37	6	PPP1R15A
3.75961e-40	0.535449	0.289	0.196	9.63925e-36	6	CHD3
7.67273e-40	0.324196	0.756	0.751	1.96721e-35	6	ID3
1.72896e-39	0.557158	0.271	0.182	4.43288e-35	6	ZEB2
4.10865e-39	0.602222	0.325	0.239	1.05342e-34	6	SEMA3C
5.06573e-38	0.276653	0.819	0.832	1.2988e-33	6	SPARC
5.93336e-38	0.549801	0.31	0.222	1.52126e-33	6	PDGFA
1.56143e-37	0.609192	0.301	0.221	4.00336e-33	6	CCNL1
1.63266e-37	0.534156	0.274	0.188	4.18598e-33	6	SAV1
5.71429e-37	0.54806	0.275	0.191	1.46509e-32	6	TNIP1
7.36581e-37	0.377975	0.586	0.572	1.88852e-32	6	DST
7.86068e-35	0.586117	0.263	0.182	2.0154e-30	6	WEE1
1.23578e-33	0.465255	0.467	0.437	3.16841e-29	6	RPL3P4
4.7974e-33	0.503169	0.411	0.358	1.23e-28	6	ADAM10
6.5122e-33	0.585766	0.351	0.288	1.66966e-28	6	GRN
1.19553e-32	0.522265	0.252	0.174	3.06522e-28	6	IRF2BP2
3.75855e-32	0.502663	0.308	0.236	9.63656e-28	6	RPL13AP5
2.30938e-31	0.55537	0.26	0.186	5.92102e-27	6	GLUL
3.07006e-31	0.648083	0.292	0.224	7.87133e-27	6	BIN1
4.18694e-31	0.459713	0.45	0.41	1.07349e-26	6	ZEB1
6.1576e-31	0.553501	0.306	0.235	1.57875e-26	6	MYO10
6.33702e-31	0.460142	0.472	0.451	1.62475e-26	6	PABPC4
1.20809e-30	0.487771	0.473	0.452	3.09742e-26	6	CIRBP
3.93686e-29	0.493375	0.272	0.201	1.00937e-24	6	KIF1B
8.7622e-29	0.556155	0.272	0.204	2.24654e-24	6	CTSA
1.42866e-28	0.522858	0.314	0.245	3.66294e-24	6	LRP1
2.74129e-28	0.485804	0.418	0.374	7.0284e-24	6	PXDN
3.99843e-28	0.524026	0.364	0.307	1.02516e-23	6	PXN
6.2792e-28	0.47866	0.259	0.189	1.60992e-23	6	RAPSN
7.80508e-28	0.535877	0.322	0.256	2.00114e-23	6	BOD1L1
1.48064e-26	0.465522	0.315	0.248	3.79622e-22	6	SKIL
2.14822e-26	0.486019	0.346	0.289	5.50783e-22	6	RIOK3
8.59136e-26	0.429255	0.458	0.434	2.20274e-21	6	MT-RNR1
1.7408e-25	0.370957	0.547	0.544	4.46323e-21	6	LIMA1
7.82355e-25	0.477349	0.358	0.302	2.00588e-20	6	ID2
8.57934e-25	0.522119	0.374	0.332	2.19966e-20	6	IFI16
7.61645e-24	0.483162	0.263	0.199	1.95278e-19	6	GABPB1-AS1
4.10745e-23	0.474023	0.452	0.444	1.05311e-18	6	TMEM123
5.02789e-23	0.454953	0.458	0.449	1.2891e-18	6	LIMS1
6.47745e-23	0.42645	0.481	0.464	1.66075e-18	6	CTNNB1
7.19759e-23	0.420118	0.255	0.191	1.84539e-18	6	TRIM8
1.08636e-22	0.371345	0.468	0.444	2.78532e-18	6	MACF1
6.33658e-22	0.541309	0.324	0.273	1.62464e-17	6	CDKN1A
1.07787e-21	0.437287	0.494	0.493	2.76356e-17	6	ZC3H13
1.24851e-21	0.62817	0.317	0.276	3.20104e-17	6	MYL6B
1.69003e-21	0.3883	0.579	0.613	4.33307e-17	6	CCDC80
2.18548e-21	0.321837	0.44	0.411	5.60335e-17	6	WSB1
1.13964e-20	0.489524	0.326	0.281	2.92193e-16	6	GLTSCR2
7.95585e-20	0.458058	0.292	0.244	2.0398e-15	6	VGLL3
2.14941e-19	0.452507	0.278	0.228	5.51087e-15	6	NFE2L1
3.13738e-19	0.319518	0.452	0.426	8.04392e-15	6	XIST
3.61637e-19	0.463667	0.428	0.413	9.272e-15	6	GOLGA4
4.38901e-19	0.460915	0.318	0.274	1.1253e-14	6	UBE2G2
7.38838e-18	0.414587	0.312	0.266	1.89431e-13	6	CDH13
9.55716e-18	0.60182	0.297	0.256	2.45036e-13	6	SAT1
1.0859e-17	0.456986	0.309	0.269	2.78414e-13	6	LINC00657
2.33384e-16	0.478594	0.299	0.259	5.98373e-12	6	RB1CC1
5.4022e-16	0.395216	0.396	0.363	1.38507e-11	6	PDLIM3
2.15606e-15	0.355379	0.482	0.491	5.52792e-11	6	AHNAK
2.27552e-15	0.305385	0.582	0.625	5.83421e-11	6	CCNI
3.29958e-15	0.447195	0.289	0.249	8.45978e-11	6	LAMA2
4.51031e-15	0.498448	0.316	0.286	1.1564e-10	6	ODC1
5.70486e-15	0.383316	0.374	0.36	1.46267e-10	6	AC016739.2
7.97038e-15	0.448225	0.289	0.254	2.04353e-10	6	JSRP1
8.88208e-15	0.373941	0.515	0.535	2.27728e-10	6	TRIM55
1.52304e-14	0.418806	0.307	0.274	3.90491e-10	6	RP11-466H18.1
2.2492e-14	0.428425	0.395	0.381	5.76672e-10	6	ANKRD11
5.15918e-14	0.388915	0.371	0.351	1.32276e-09	6	TEAD1
5.63086e-14	0.379588	0.469	0.489	1.4437e-09	6	SRSF5
6.95958e-14	0.380549	0.32	0.287	1.78437e-09	6	APP
7.37805e-14	0.463717	0.259	0.219	1.89166e-09	6	ZKSCAN1
1.27771e-13	0.426971	0.296	0.267	3.27593e-09	6	SNHG16
1.27965e-13	0.398204	0.415	0.414	3.2809e-09	6	DDX17
9.31051e-13	0.332706	0.53	0.579	2.38712e-08	6	PPP1R14B
1.13866e-12	0.377956	0.442	0.46	2.91942e-08	6	RPL22
1.64625e-12	0.485494	0.28	0.248	4.22083e-08	6	ITGA10
1.77368e-12	0.439453	0.316	0.294	4.54753e-08	6	BTG1
3.04768e-12	0.387546	0.423	0.428	7.81394e-08	6	CHD4
6.45897e-12	0.44109	0.333	0.317	1.65601e-07	6	MXRA8
7.37641e-12	0.434248	0.264	0.233	1.89124e-07	6	PPP3CA
3.18158e-11	0.394905	0.275	0.246	8.15725e-07	6	BCAT1
3.38515e-11	0.383631	0.437	0.453	8.6792e-07	6	GSN
3.9737e-11	0.36799	0.383	0.379	1.01882e-06	6	CELF2
4.65958e-11	0.459617	0.27	0.246	1.19467e-06	6	ZFAND5
1.43343e-10	0.479267	0.252	0.224	3.67517e-06	6	CEBPB
1.52395e-10	0.362809	0.418	0.425	3.90727e-06	6	ATRX
1.7667e-10	0.356579	0.455	0.479	4.52965e-06	6	LAMP1
9.37957e-10	0.412658	0.351	0.345	2.40483e-05	6	ANKRD12
1.10471e-09	0.46145	0.319	0.308	2.83237e-05	6	AKAP9
1.58237e-09	0.360594	0.355	0.347	4.05704e-05	6	FLNA
3.02712e-09	0.37259	0.301	0.287	7.76124e-05	6	NPC2
4.81314e-09	0.298523	0.432	0.444	0.000123404	6	ASB5
5.47759e-09	0.36773	0.314	0.301	0.00014044	6	ZNF106
5.81842e-09	0.335064	0.27	0.246	0.000149178	6	DKK3
5.85804e-09	0.303195	0.515	0.556	0.000150194	6	CXXC5
1.74571e-08	0.435587	0.269	0.251	0.000447584	6	MPHOSPH8
2.79086e-08	0.309981	0.431	0.458	0.000715549	6	RPL9P9
1.47812e-07	0.350298	0.339	0.339	0.00378975	6	QKI
1.56859e-07	0.406333	0.307	0.304	0.00402172	6	FADS3
4.4527e-07	0.256143	0.525	0.593	0.0114163	6	RPL39
5.37326e-07	0.377706	0.335	0.337	0.0137765	6	MAT2A
1.39778e-06	0.366778	0.402	0.435	0.0358377	6	GPX4
2.84296e-06	0.316441	0.484	0.541	0.0728907	6	PLIN3
2.8619e-06	0.386348	0.254	0.242	0.0733763	6	CYB5R1
5.8481e-06	0.285577	0.449	0.487	0.149939	6	ANTXR1
6.06536e-06	0.334246	0.259	0.245	0.15551	6	CSNK1E
7.04117e-06	0.299881	0.537	0.607	0.180529	6	RBM25
1.73393e-05	0.356943	0.402	0.434	0.444563	6	SRRM2
2.51777e-05	0.359036	0.276	0.272	0.645532	6	NFE2L2
2.90941e-05	0.330109	0.314	0.32	0.745944	6	NFIC
4.81699e-05	0.409724	0.285	0.288	1	6	RSF1
5.11037e-05	0.298088	0.456	0.501	1	6	RBPJ
5.70715e-05	0.301176	0.451	0.505	1	6	RBM39
5.75357e-05	0.259264	0.367	0.378	1	6	MSI2
6.59381e-05	0.274012	0.47	0.522	1	6	METAP2
0.000189961	0.296343	0.281	0.279	1	6	USP22
0.000192317	0.343788	0.31	0.319	1	6	ANKRD28
0.000365521	0.332139	0.253	0.248	1	6	PRNP
0.000431985	0.320729	0.364	0.392	1	6	NPEPPS
0.00060776	0.330067	0.251	0.252	1	6	ASAP1
0.000611888	0.296926	0.262	0.261	1	6	MPRIP
0.000812217	0.254386	0.482	0.549	1	6	RDX
0.000873861	0.333616	0.363	0.396	1	6	TCF25
0.00168753	0.347079	0.36	0.393	1	6	CCAR1
0.00316839	0.314138	0.265	0.273	1	6	SPG20
0.00335931	0.278016	0.431	0.489	1	6	CDV3
0.00504838	0.319112	0.255	0.263	1	6	EMP2
0.00633009	0.291282	0.331	0.357	1	6	ZMAT2
0.00960011	0.257941	0.479	0.561	1	6	CFL2
0	1.70038	0.867	0.267	0	7	TOP2A
0	1.545	0.85	0.264	0	7	CENPF
0	1.38704	0.94	0.447	0	7	HMGB2
0	1.18614	0.796	0.225	0	7	EGR1
0	1.11071	0.737	0.147	0	7	HES1
3.38878e-303	1.22659	0.846	0.365	8.6885e-299	7	SMC4
3.89808e-279	0.957705	0.409	0.068	9.99429e-275	7	HES6
3.58019e-278	1.0645	0.716	0.226	9.17926e-274	7	MKI67
1.96116e-273	1.19791	0.555	0.139	5.02822e-269	7	ASPM
5.2292e-269	0.9037	0.69	0.187	1.34071e-264	7	RARRES2
1.48039e-255	1.25314	0.574	0.161	3.79557e-251	7	CENPE
8.14517e-248	1.11712	0.617	0.189	2.08834e-243	7	KIF20B
2.01883e-235	0.804543	0.954	0.773	5.17608e-231	7	NUCKS1
2.46421e-223	1.06771	0.701	0.272	6.31799e-219	7	BIRC5
[truncated: 407 more rows]

## Sheet: SuppFig.4 All_markers_donC
Supplementary data file. ( Related to Supplementary Figure 4.) Donor C compared to PAX7null. Most highly variable genes per cluster.
Ranking by p value of the highly variable genes per cluster as identified by Seurat's function 'FindAllMarkers'.
pct.1 and pct.2 are the percentages of cells expressing the gene in the given cluster (pct.1), compared to all other clusters (pct.2).
p_val	avg_logFC	pct.1	pct.2	p_val_adj	cluster	gene
3.45705e-229	0.79761	0.993	0.938	8.93129e-225	0	ANXA2
4.18912e-204	0.714856	0.986	0.941	1.08226e-199	0	TMSB4X
1.32536e-146	0.749121	0.933	0.946	3.42406e-142	0	PABPC1
6.42875e-144	0.938664	0.655	0.286	1.66087e-139	0	TFPI2
1.07902e-143	0.480022	0.992	0.973	2.78765e-139	0	S100A6
2.73814e-143	0.686154	0.985	0.916	7.07398e-139	0	MT2A
3.00492e-135	0.777641	0.857	0.815	7.76321e-131	0	TXN
3.98239e-120	0.523305	0.97	0.957	1.02885e-115	0	VIM
2.70968e-104	0.405942	0.989	0.954	7.00045e-100	0	LGALS1
6.75097e-103	0.786456	0.826	0.79	1.74411e-98	0	S100A10
1.94211e-84	0.570124	0.871	0.882	5.01745e-80	0	ACTB
3.23374e-79	0.43774	0.943	0.904	8.35436e-75	0	RPS27A
1.35035e-75	0.412429	0.96	0.941	3.48862e-71	0	RPS8
5.99056e-68	0.645093	0.772	0.811	1.54766e-63	0	PTMA
1.99154e-67	0.565939	0.852	0.857	5.14513e-63	0	SH3BGRL3
1.69405e-65	0.534423	0.849	0.872	4.37659e-61	0	SERF2
8.99478e-65	0.451804	0.892	0.884	2.3238e-60	0	RPS4X
1.01856e-63	0.345456	0.966	0.957	2.63146e-59	0	RPS18
3.88988e-63	0.731747	0.754	0.766	1.00495e-58	0	NQO1
7.30486e-62	0.282907	0.998	0.983	1.88721e-57	0	TMSB10
8.26153e-62	0.82762	0.668	0.685	2.13437e-57	0	TPM3
2.54562e-61	0.5262	0.842	0.849	6.5766e-57	0	FTL
6.40361e-59	0.392772	0.918	0.937	1.65437e-54	0	ACTG1
1.92859e-55	0.523655	0.768	0.818	4.98251e-51	0	RPSA
3.09412e-51	0.395394	0.881	0.887	7.99365e-47	0	RPS13
1.19e-50	0.361182	0.933	0.917	3.07437e-46	0	RPL27
5.28814e-49	0.51801	0.761	0.824	1.36619e-44	0	ARPC2
4.10467e-45	0.777572	0.616	0.608	1.06044e-40	0	GNG11
6.73008e-44	0.528481	0.709	0.796	1.73872e-39	0	RPS21
3.00974e-42	0.97432	0.474	0.371	7.77567e-38	0	MT1L
1.26017e-40	0.471676	0.811	0.88	3.25565e-36	0	HSP90AA1
3.56252e-39	0.450794	0.748	0.82	9.20376e-35	0	PSMA7
4.09563e-39	0.340207	0.91	0.915	1.05811e-34	0	MYL6
2.03182e-38	0.429755	0.769	0.847	5.2492e-34	0	RPL14
3.13614e-37	0.363996	0.897	0.899	8.10222e-33	0	RPLP2
1.08121e-36	0.376373	0.882	0.901	2.79331e-32	0	RPL34
3.67035e-36	0.523273	0.687	0.789	9.48234e-32	0	NPM1
5.99033e-36	0.304466	0.895	0.903	1.5476e-31	0	RPL35A
7.40953e-36	0.891229	0.466	0.359	1.91425e-31	0	AKAP12
1.09229e-35	0.263111	0.957	0.95	2.82193e-31	0	RPS2
6.47439e-35	1.03756	0.426	0.342	1.67266e-30	0	UCHL1
4.29607e-34	0.251892	0.955	0.943	1.10989e-29	0	RPS19
3.24643e-33	1.33745	0.481	0.469	8.38715e-29	0	RAB13
1.42617e-32	0.819813	0.614	0.71	3.6845e-28	0	PTRF
7.30017e-32	0.288425	0.901	0.907	1.886e-27	0	RPS16
1.38357e-31	0.50112	0.68	0.78	3.57446e-27	0	RPS28
1.54295e-31	0.296959	0.919	0.919	3.9862e-27	0	RPS12
4.47023e-31	0.349322	0.839	0.872	1.15488e-26	0	RPL30
2.24925e-30	0.383339	0.746	0.828	5.81095e-26	0	RPS25
3.03852e-30	0.307708	0.882	0.901	7.85001e-26	0	RPS23
1.33722e-29	0.358034	0.818	0.869	3.4547e-25	0	RPL21
4.87729e-29	0.285858	0.897	0.911	1.26005e-24	0	RPL19
9.45037e-29	0.507085	0.699	0.783	2.4415e-24	0	CD59
3.44907e-26	0.302291	0.855	0.898	8.91066e-22	0	RPS5
3.48703e-26	0.396186	0.756	0.879	9.00874e-22	0	TPM4
3.57508e-25	0.495803	0.645	0.75	9.23622e-21	0	GSTP1
7.37466e-25	0.293135	0.871	0.898	1.90524e-20	0	RPL32
1.65035e-24	0.535476	0.644	0.665	4.26368e-20	0	SRGN
8.24061e-24	0.27612	0.898	0.914	2.12896e-19	0	RPLP0
2.83852e-23	0.279022	0.88	0.9	7.33332e-19	0	RPS17
2.8645e-23	0.272409	0.212	0.47	7.40042e-19	0	XRCC6
3.26688e-23	0.609153	0.594	0.713	8.43998e-19	0	TSPO
3.60601e-23	0.291978	0.843	0.891	9.31613e-19	0	RPL37A
3.7649e-23	0.250717	0.193	0.434	9.72663e-19	0	COPS6
1.08096e-22	0.263985	0.164	0.379	2.79265e-18	0	SUCLG1
1.26895e-22	0.253455	0.227	0.492	3.27834e-18	0	CCT7
2.11614e-22	0.268649	0.161	0.375	5.46705e-18	0	FAM50A
2.93656e-22	0.257727	0.893	0.919	7.58661e-18	0	RPL23
5.5964e-22	0.314679	0.817	0.866	1.44583e-17	0	RPL37
5.68479e-22	0.258888	0.171	0.389	1.46866e-17	0	UQCC2
6.23438e-22	0.256681	0.158	0.364	1.61065e-17	0	CRTAP
7.64086e-22	0.263989	0.23	0.495	1.97402e-17	0	NDUFB3
8.97767e-22	0.259011	0.203	0.445	2.31938e-17	0	TCP1
1.02968e-21	0.262048	0.193	0.425	2.66017e-17	0	ARPC4
1.53798e-21	0.266703	0.202	0.443	3.97337e-17	0	TBCA
1.7938e-21	0.294919	0.825	0.882	4.63429e-17	0	RPL10
3.00597e-21	0.271604	0.245	0.523	7.76591e-17	0	NDUFS6
3.81463e-21	0.272865	0.167	0.377	9.85509e-17	0	MRPL52
4.8738e-21	0.691609	0.532	0.591	1.25915e-16	0	ADIRF
5.02724e-21	0.259668	0.134	0.318	1.29879e-16	0	PTGR1
5.38969e-21	0.283494	0.142	0.331	1.39243e-16	0	BOLA3
8.48611e-21	0.28551	0.198	0.432	2.19239e-16	0	PSMD4
9.80935e-21	0.34673	0.732	0.845	2.53425e-16	0	OAZ1
1.10186e-20	0.251832	0.141	0.327	2.84666e-16	0	VBP1
1.18617e-20	0.259742	0.186	0.404	3.06447e-16	0	EIF4B
1.9666e-20	0.267607	0.183	0.405	5.08071e-16	0	GLRX3
4.06131e-20	0.291465	0.836	0.886	1.04924e-15	0	RPL35
4.23887e-20	0.252838	0.164	0.365	1.09511e-15	0	MSN
4.75244e-20	0.26521	0.098	0.252	1.22779e-15	0	PRR13
5.05867e-20	0.267527	0.198	0.424	1.30691e-15	0	GDI2
7.58754e-20	0.275289	0.158	0.354	1.96024e-15	0	FBL
8.59771e-20	0.271231	0.13	0.306	2.22122e-15	0	MCTS1
1.50873e-19	0.291058	0.142	0.322	3.89781e-15	0	OPTN
1.63751e-19	0.303913	0.162	0.36	4.2305e-15	0	AP3S1
2.27588e-19	0.310911	0.192	0.413	5.87972e-15	0	GHITM
2.35794e-19	0.27765	0.215	0.454	6.09174e-15	0	C17orf89
2.57559e-19	0.255385	0.201	0.425	6.65403e-15	0	ZCRB1
2.92731e-19	0.257662	0.175	0.379	7.5627e-15	0	SYAP1
3.0437e-19	0.256369	0.257	0.524	7.86339e-15	0	MDH1
3.29164e-19	0.257137	0.116	0.279	8.50395e-15	0	OAT
3.87735e-19	0.258811	0.224	0.469	1.00171e-14	0	HMGN1
3.95776e-19	0.327094	0.218	0.458	1.02249e-14	0	RWDD1
4.36489e-19	0.281324	0.15	0.335	1.12767e-14	0	EIF2S3
6.57899e-19	0.299127	0.185	0.394	1.69968e-14	0	CMPK1
7.95497e-19	0.321905	0.168	0.367	2.05517e-14	0	RSU1
7.97722e-19	0.348116	0.739	0.843	2.06091e-14	0	CFL1
1.00447e-18	0.303115	0.107	0.261	2.59506e-14	0	OSTF1
1.26879e-18	0.281504	0.204	0.429	3.27792e-14	0	PPA1
1.37834e-18	0.49158	0.627	0.776	3.56093e-14	0	RHOA
1.55322e-18	0.25427	0.196	0.41	4.01274e-14	0	PAICS
3.50086e-18	0.288881	0.171	0.368	9.04448e-14	0	SDCBP
4.34792e-18	0.307429	0.17	0.366	1.12329e-13	0	DCTN3
7.46836e-18	0.291509	0.168	0.359	1.92945e-13	0	DDX46
8.12641e-18	0.263984	0.171	0.366	2.09946e-13	0	CACYBP
9.31417e-18	0.274027	0.841	0.898	2.40632e-13	0	RPL8
1.52957e-17	0.269116	0.11	0.259	3.95165e-13	0	TAF15
2.07285e-17	0.258331	0.225	0.451	5.3552e-13	0	ANP32E
2.83569e-17	0.25802	0.111	0.259	7.32601e-13	0	PPA2
3.29809e-17	0.273626	0.782	0.861	8.52061e-13	0	RPL24
3.32509e-17	0.423265	0.618	0.756	8.59037e-13	0	SNRPD2
3.61795e-17	0.273702	0.211	0.431	9.34698e-13	0	GNG12
4.68313e-17	0.315263	0.18	0.378	1.20989e-12	0	MPC2
4.70315e-17	0.270291	0.143	0.312	1.21506e-12	0	CTNNAL1
7.57711e-17	0.265444	0.837	0.892	1.95755e-12	0	RPL4
9.07523e-17	0.316458	0.85	0.91	2.34459e-12	0	ANXA5
9.51347e-17	0.258281	0.831	0.877	2.4578e-12	0	RPS20
1.10249e-16	0.337968	0.143	0.31	2.84827e-12	0	ADK
1.46351e-16	0.546654	0.572	0.707	3.78098e-12	0	TCEB2
1.48542e-16	0.281627	0.18	0.372	3.83758e-12	0	TOP1
1.57145e-16	0.253592	0.249	0.496	4.05984e-12	0	NUTF2
1.79788e-16	0.317259	0.219	0.447	4.64483e-12	0	CLIC1
2.71942e-16	0.359872	0.675	0.803	7.02563e-12	0	RPL38
3.42134e-16	0.257945	0.282	0.559	8.83904e-12	0	SPCS1
3.93852e-16	0.292851	0.258	0.516	1.01752e-11	0	NDUFB10
4.66872e-16	0.338647	0.156	0.331	1.20617e-11	0	IFI27L2
5.04291e-16	0.266519	0.259	0.513	1.30284e-11	0	CCT8
7.34472e-16	0.306386	0.174	0.359	1.89751e-11	0	ERCC1
7.53972e-16	0.302952	0.232	0.464	1.94789e-11	0	RPL9P9
1.89896e-15	0.297649	0.142	0.3	4.90597e-11	0	EPB41L2
1.96359e-15	0.746788	0.469	0.51	5.07292e-11	0	HMGA1
2.3141e-15	0.275087	0.243	0.478	5.97846e-11	0	ATP5F1
3.92911e-15	0.320094	0.202	0.403	1.01508e-10	0	SRM
4.09467e-15	0.268707	0.298	0.568	1.05786e-10	0	TCEAL4
4.12554e-15	0.280204	0.24	0.469	1.06583e-10	0	UBE2L3
5.36692e-15	0.273728	0.246	0.481	1.38654e-10	0	EBNA1BP2
6.42862e-15	0.317754	0.212	0.419	1.66083e-10	0	MIF
7.65732e-15	0.303369	0.691	0.816	1.97827e-10	0	FAU
8.38727e-15	0.365965	0.204	0.404	2.16685e-10	0	PPM1G
8.52383e-15	0.284882	0.125	0.269	2.20213e-10	0	SKA2
1.13976e-14	0.280049	0.263	0.512	2.94457e-10	0	PRDX3
1.25733e-14	0.324797	0.242	0.471	3.2483e-10	0	LSM4
1.43324e-14	0.33726	0.125	0.269	3.70277e-10	0	DNPH1
2.4057e-14	0.28758	0.277	0.538	6.21513e-10	0	COX6A1
3.05201e-14	0.344522	0.138	0.288	7.88488e-10	0	H2AFJ
3.34888e-14	0.283872	0.737	0.854	8.65182e-10	0	UBA52
3.6983e-14	0.292649	0.741	0.839	9.55457e-10	0	ENO1
4.63265e-14	0.321944	0.242	0.467	1.19685e-09	0	NUDC
8.66529e-14	0.286675	0.216	0.415	2.23868e-09	0	GLIPR1
8.8771e-14	0.344628	0.138	0.284	2.2934e-09	0	PFKP
1.23925e-13	0.354222	0.152	0.306	3.20159e-09	0	SH3KBP1
1.78722e-13	0.256693	0.796	0.886	4.61728e-09	0	RPS24
1.93153e-13	0.340245	0.268	0.514	4.99011e-09	0	DNAJC15
2.26378e-13	0.33131	0.154	0.307	5.84848e-09	0	GPATCH4
2.46999e-13	0.314288	0.274	0.522	6.38123e-09	0	PA2G4
4.9575e-13	0.257372	0.749	0.855	1.28077e-08	0	RPS7
7.19828e-13	0.65113	0.517	0.616	1.85968e-08	0	HSPD1
1.12717e-12	0.368761	0.251	0.477	2.91205e-08	0	PSMD2
1.51987e-12	0.596662	0.526	0.662	3.92658e-08	0	PPIA
2.43102e-12	0.552297	0.537	0.649	6.28054e-08	0	RPL22L1
3.89447e-12	0.319233	0.257	0.476	1.00614e-07	0	BZW1
4.39395e-12	0.283206	0.302	0.567	1.13518e-07	0	PSMB3
5.24979e-12	0.297971	0.276	0.514	1.35628e-07	0	PDAP1
5.60712e-12	0.321529	0.286	0.537	1.4486e-07	0	DYNLRB1
9.55107e-12	0.388729	0.163	0.312	2.46752e-07	0	TCEAL3
1.14225e-11	0.253809	0.307	0.567	2.95099e-07	0	AP2S1
1.99469e-11	0.337145	0.274	0.513	5.15327e-07	0	COX7B
2.24342e-11	0.352128	0.144	0.279	5.79589e-07	0	NDUFAF2
2.46043e-11	0.425846	0.139	0.273	6.35652e-07	0	RP4-604A21.1
2.50447e-11	0.275979	0.227	0.413	6.4703e-07	0	MGLL
6.34096e-11	0.310374	0.274	0.503	1.63819e-06	0	SRSF9
8.56973e-11	0.281092	0.685	0.823	2.21399e-06	0	RPS15A
9.42949e-11	0.33411	0.281	0.518	2.43611e-06	0	NDUFA1
1.02468e-10	0.389947	0.239	0.44	2.64727e-06	0	RP4-765C7.2
1.33597e-10	0.2504	0.736	0.856	3.45147e-06	0	RPS15
1.66889e-10	0.360926	0.238	0.434	4.31158e-06	0	CALM3
2.17475e-10	0.282141	0.296	0.538	5.61846e-06	0	PDCD5
2.2818e-10	0.295161	0.304	0.554	5.89502e-06	0	TOMM7
2.35009e-10	0.316633	0.297	0.54	6.07145e-06	0	CAPZB
2.72933e-10	0.332045	0.277	0.501	7.05123e-06	0	CYCS
3.14983e-10	0.386269	0.222	0.407	8.13758e-06	0	RP11-343H5.4
3.39103e-10	0.341598	0.635	0.762	8.76074e-06	0	SSB
4.69209e-10	0.287717	0.334	0.603	1.2122e-05	0	TCEB1
9.07085e-10	0.376629	0.293	0.532	2.34346e-05	0	ROMO1
9.47722e-10	0.375453	0.291	0.52	2.44844e-05	0	SNX6
1.45923e-09	0.388075	0.288	0.524	3.76993e-05	0	GTF3C6
2.77186e-09	0.395591	0.26	0.467	7.16109e-05	0	EIF6
3.30904e-09	0.257099	0.338	0.601	8.54891e-05	0	ATP6V0E1
4.83697e-09	0.280777	0.371	0.654	0.000124963	0	EIF3A
5.02911e-09	0.319899	0.233	0.401	0.000129927	0	ALCAM
5.19997e-09	0.375508	0.269	0.478	0.000134341	0	CYB5R3
5.42134e-09	0.370981	0.216	0.382	0.00014006	0	TKT
5.87725e-09	0.284801	0.344	0.61	0.000151839	0	PSMB6
7.54385e-09	0.314762	0.619	0.784	0.000194895	0	RPS29
8.34771e-09	0.335399	0.324	0.58	0.000215663	0	ATPIF1
3.54436e-08	0.454433	0.235	0.414	0.000915685	0	TALDO1
6.41601e-08	0.328164	0.319	0.557	0.00165758	0	HNRNPA3
1.07811e-07	0.359711	0.29	0.504	0.00278529	0	NDUFA6
1.42286e-07	0.386798	0.31	0.542	0.00367596	0	REXO2
1.46364e-07	0.335397	0.322	0.564	0.00378132	0	SNX3
1.7725e-07	0.324425	0.296	0.508	0.00457927	0	HDGF
1.97709e-07	0.256637	0.671	0.831	0.00510781	0	EEF1A1
3.63511e-07	0.370916	0.589	0.763	0.0093913	0	S100A11
4.19349e-07	0.316016	0.345	0.599	0.0108339	0	ATP5G1
4.21845e-07	0.383473	0.293	0.504	0.0108984	0	EIF2S2
7.45658e-07	0.438475	0.185	0.311	0.0192641	0	PHLDA2
2.19118e-06	0.480029	0.175	0.292	0.0566092	0	COTL1
2.72789e-06	0.269264	0.712	0.845	0.070475	0	MYL12A
2.92728e-06	0.535837	0.496	0.661	0.0756262	0	ARPC3
3.55261e-06	0.565956	0.218	0.362	0.0917816	0	UACA
8.46164e-06	0.345405	0.317	0.524	0.218606	0	DUT
1.15556e-05	0.475586	0.262	0.425	0.298539	0	PTPN11
1.25371e-05	0.827626	0.435	0.539	0.323896	0	MAP1B
1.31961e-05	0.464592	0.197	0.321	0.340922	0	HIGD1A
1.47725e-05	0.420922	0.19	0.304	0.381649	0	GNPNAT1
2.00345e-05	0.358584	0.164	0.259	0.517591	0	BIRC5
2.1752e-05	0.253605	0.384	0.653	0.561962	0	EEF1D
2.25164e-05	0.296077	0.186	0.291	0.581712	0	KIAA0101
3.19121e-05	0.379778	0.321	0.535	0.82445	0	ARF4
9.09872e-05	0.393196	0.36	0.606	1	0	ATP5H
9.69739e-05	0.346904	0.35	0.584	1	0	CLTA
0.000115898	0.30175	0.412	0.69	1	0	SOD1
0.000150287	0.373977	0.168	0.258	1	0	TYMS
0.000171119	0.44247	0.356	0.585	1	0	MAP4
0.000177862	0.325537	0.564	0.753	1	0	HINT1
0.00021584	0.281349	0.31	0.466	1	0	IGFBP7
0.000309201	0.511425	0.192	0.297	1	0	TAGLN2
0.00192332	0.352659	0.377	0.619	1	0	SHFM1
0.00229384	0.417331	0.346	0.548	1	0	CAST
0.00355946	0.341787	0.547	0.743	1	0	POLR2L
0.00405961	0.393732	0.522	0.722	1	0	OST4
0.00471287	0.466537	0.315	0.493	1	0	SRP9
0.00507909	0.408269	0.398	0.636	1	0	EIF5B
0.00587224	0.491942	0.466	0.64	1	0	SEC61G
0.00632362	0.530493	0.431	0.576	1	0	RHOC
0.00633113	0.314777	0.534	0.741	1	0	RPL41
0.0064982	0.25018	0.639	0.834	1	0	NCL
0.00666304	0.296337	0.414	0.669	1	0	COX6B1
0.00804007	0.280657	0.428	0.692	1	0	NEDD8
0.0080706	0.378057	0.505	0.7	1	0	COX8A
0.00828874	0.270618	0.579	0.78	1	0	RPS27
0.00947262	0.459808	0.327	0.501	1	0	MCFD2
0	1.66028	0.954	0.206	0	1	TFPI2
0	1.60355	0.828	0.127	0	1	LY6K
0	1.53276	0.765	0.217	0	1	SERPINE2
0	1.39498	0.867	0.4	0	1	CTGF
0	1.16928	0.869	0.285	0	1	AKAP12
0	1.15062	0.85	0.404	0	1	PTX3
0	1.15003	0.852	0.301	0	1	MT1L
0	1.08437	0.97	0.615	0	1	SRGN
0	1.04166	0.576	0.076	0	1	HHIP
0	1.01162	0.67	0.132	0	1	CLDN11
0	0.966513	0.815	0.273	0	1	UCHL1
0	0.960419	0.861	0.391	0	1	IGFBP7
0	0.945399	0.89	0.493	0	1	CITED2
0	0.940645	0.784	0.346	0	1	IGFBP6
0	0.935531	0.662	0.232	0	1	COL8A1
0	0.923857	0.774	0.31	0	1	TM4SF1
0	0.910716	0.933	0.556	0	1	GNG11
0	0.902153	0.457	0.044	0	1	MEG3
0	0.900559	0.746	0.247	0	1	COL6A3
0	0.897662	0.624	0.121	0	1	NR2F1
0	0.865687	0.977	0.732	0	1	NQO1
0	0.840253	0.89	0.539	0	1	ADIRF
0	0.839084	0.787	0.326	0	1	ALCAM
0	0.838638	0.471	0.082	0	1	BEX1
0	0.829781	0.719	0.293	0	1	SLC20A1
0	0.817436	0.667	0.208	0	1	IGFBP4
0	0.811665	0.492	0.061	0	1	LTBP1
0	0.792563	0.4	0.049	0	1	TSLP
0	0.790252	0.44	0.05	0	1	CLEC14A
0	0.779508	0.723	0.285	0	1	ABI3BP
0	0.770841	0.52	0.109	0	1	FHL1
0	0.770208	0.307	0.05	0	1	LEP
0	0.746241	0.454	0.056	0	1	NPR3
0	0.720654	0.761	0.383	0	1	FHL2
0	0.706933	0.918	0.488	0	1	DCN
0	0.691937	0.349	0.05	0	1	KRT7
0	0.684678	0.856	0.489	0	1	GLRX
0	0.683753	0.982	0.828	0	1	FTL
0	0.661718	0.399	0.07	0	1	NID2
0	0.654819	0.822	0.436	0	1	MCFD2
0	0.645705	0.394	0.051	0	1	XIST
0	0.63663	0.477	0.127	0	1	POSTN
0	0.632367	0.959	0.721	0	1	SSB
0	0.58612	0.997	0.933	0	1	ANXA2
0	0.581286	0.279	0.022	0	1	LAMA4
0	0.578701	0.541	0.165	0	1	GPM6B
0	0.567072	0.364	0.046	0	1	HHIP-AS1
0	0.516638	0.426	0.109	0	1	SQRDL
0	0.516528	0.373	0.086	0	1	AOX1
0	0.51575	0.304	0.046	0	1	S1PR3
0	0.509534	0.994	0.936	0	1	TMSB4X
0	0.49837	0.332	0.067	0	1	WFDC21P
0	0.496976	0.339	0.052	0	1	TUSC3
0	0.414704	0.267	0.036	0	1	LIMCH1
1.0278e-306	0.557446	0.965	0.747	2.65532e-302	1	CD59
1.44043e-304	0.812647	0.848	0.471	3.72134e-300	1	MT1E
5.0878e-295	0.534685	0.957	0.719	1.31443e-290	1	PPIB
5.58399e-295	0.620791	0.548	0.189	1.44262e-290	1	CD9
5.86036e-293	0.655157	0.73	0.352	1.51402e-288	1	SLC38A2
9.23861e-285	0.403782	0.261	0.042	2.38679e-280	1	ARHGDIB
1.2451e-283	0.634327	0.552	0.201	3.21672e-279	1	ARHGAP29
2.19412e-282	0.5879	0.73	0.349	5.66851e-278	1	GLIPR1
1.13365e-280	0.543435	0.43	0.122	2.92878e-276	1	HMGA2
2.42563e-280	0.598342	0.847	0.494	6.26662e-276	1	MGST1
1.37175e-278	0.56827	0.506	0.169	3.54391e-274	1	FGD4
1.31769e-277	0.516688	0.542	0.189	3.40425e-273	1	DPP4
1.57144e-275	0.503095	0.456	0.139	4.0598e-271	1	KDELR3
9.14929e-270	0.40257	0.272	0.049	2.36372e-265	1	VASN
8.3174e-268	0.447655	0.972	0.793	2.1488e-263	1	TXN
1.58462e-263	0.604769	0.822	0.491	4.09387e-259	1	TRAM1
2.62535e-256	0.664926	0.636	0.278	6.7826e-252	1	ADAMTS1
1.09544e-253	0.592386	0.627	0.271	2.83007e-249	1	PHLDA1
3.41438e-252	0.580396	0.734	0.384	8.82106e-248	1	ENAH
5.27226e-250	0.604614	0.448	0.141	1.36209e-245	1	STC1
2.25767e-248	0.446889	0.277	0.057	5.8327e-244	1	AKR1C2
2.34151e-245	0.539478	0.824	0.457	6.04929e-241	1	HMGA1
3.17378e-245	0.426613	0.266	0.052	8.19946e-241	1	TMEM35
3.31347e-244	0.517832	0.599	0.248	8.56034e-240	1	GNPNAT1
2.25703e-242	0.477381	0.486	0.172	5.83104e-238	1	FKBP11
6.12842e-236	0.569246	0.844	0.514	1.58328e-231	1	DCBLD2
5.83778e-235	0.528692	0.747	0.407	1.50819e-230	1	EIF6
6.77625e-235	0.489088	0.996	0.908	1.75064e-230	1	MT2A
5.12451e-230	0.565937	0.517	0.205	1.32392e-225	1	TRMT6
4.19099e-227	0.493759	0.854	0.549	1.08274e-222	1	SEC61B
8.09001e-225	0.408101	0.308	0.076	2.09005e-220	1	GK5
1.91362e-224	0.519695	0.588	0.257	4.94385e-220	1	PHLDA2
2.00381e-218	0.372966	0.268	0.059	5.17684e-214	1	PROCR
5.32211e-218	0.501055	0.869	0.587	1.37497e-213	1	LGALS3
4.4292e-216	0.430593	0.93	0.669	1.14428e-211	1	TSPO
4.89603e-213	0.42308	0.933	0.643	1.26489e-208	1	TPM3
2.10693e-211	0.489228	0.75	0.423	5.44325e-207	1	ADAM9
2.14108e-211	0.529763	0.993	0.906	5.53148e-207	1	TIMP1
1.1877e-210	0.345612	0.452	0.157	3.06843e-206	1	SMIM14
2.55029e-208	0.439568	0.699	0.363	6.58867e-204	1	TRAM2
1.11583e-207	0.396917	0.308	0.081	2.88275e-203	1	PTGER4
3.26822e-207	0.459361	0.831	0.509	8.44344e-203	1	EPS8
1.58541e-206	0.461142	0.443	0.162	4.09592e-202	1	ENDOD1
1.90391e-206	0.450315	0.804	0.482	4.91875e-202	1	REXO2
1.89468e-205	0.404437	0.965	0.765	4.89491e-201	1	S100A10
2.92093e-203	0.439085	0.752	0.42	7.54622e-199	1	RPS26
4.88766e-201	0.442082	0.912	0.664	1.26273e-196	1	TCEB2
4.00268e-200	0.268767	0.995	0.971	1.03409e-195	1	S100A6
1.7049e-198	0.391525	0.348	0.104	4.4046e-194	1	NID1
1.67481e-190	0.520098	0.526	0.231	4.32688e-186	1	DUSP1
3.78532e-187	0.35534	0.283	0.074	9.77937e-183	1	PPP1R14A
4.48549e-187	0.410567	0.47	0.187	1.15883e-182	1	NMT2
1.16334e-186	0.41291	0.607	0.29	3.00549e-182	1	GREM1
1.19599e-185	0.430691	0.772	0.454	3.08985e-181	1	DNAJC15
4.60701e-183	0.362474	0.309	0.089	1.19022e-178	1	RGS10
4.86506e-183	0.294308	0.981	0.869	1.25689e-178	1	RPS4X
9.67683e-183	0.409017	0.704	0.384	2.50001e-178	1	GALNT1
2.54855e-182	0.508379	0.256	0.062	6.58417e-178	1	CXCL5
3.78059e-182	0.531084	0.777	0.461	9.76715e-178	1	ID1
4.20329e-182	0.418704	0.769	0.443	1.08592e-177	1	SRSF9
1.7403e-181	0.383986	0.365	0.122	4.49607e-177	1	WLS
3.47821e-181	0.418637	0.672	0.36	8.98595e-177	1	TALDO1
4.51502e-180	0.417173	0.308	0.091	1.16645e-175	1	AKR1C1
8.44584e-180	0.444523	0.61	0.305	2.18198e-175	1	ERCC1
4.26646e-179	0.416555	0.528	0.238	1.10224e-174	1	H2AFJ
8.45342e-178	0.367499	0.312	0.094	2.18394e-173	1	MLPH
5.24306e-176	0.380322	0.893	0.62	1.35455e-171	1	ARPC5
9.01215e-176	0.327929	0.33	0.103	2.32829e-171	1	PYGB
7.35245e-175	0.352606	0.289	0.081	1.89951e-170	1	CPM
4.1104e-171	0.45669	0.835	0.553	1.06192e-166	1	CD81
1.2472e-170	0.418806	0.727	0.421	3.22214e-166	1	SEC13
1.27703e-170	0.419023	0.421	0.164	3.2992e-166	1	SMAP2
1.14743e-169	0.405325	0.673	0.364	2.96438e-165	1	FERMT2
1.53839e-169	0.350988	0.274	0.075	3.97442e-165	1	ATP8B1
1.24286e-167	0.367155	0.266	0.071	3.21093e-163	1	RGS4
2.80485e-167	0.426691	0.664	0.362	7.24632e-163	1	COPB1
1.33082e-164	0.384177	0.276	0.079	3.43817e-160	1	MT1A
2.41593e-164	0.374655	0.88	0.614	6.24154e-160	1	ARPC3
3.81004e-164	0.333516	0.799	0.492	9.84325e-160	1	CAST
1.34337e-162	0.387477	0.919	0.7	3.4706e-158	1	POLR2L
3.37236e-162	0.400501	0.502	0.226	8.71249e-158	1	SNHG8
2.01381e-161	0.349297	0.525	0.245	5.20268e-157	1	COTL1
2.11521e-161	0.301762	0.276	0.08	5.46465e-157	1	ARSJ
7.1886e-161	0.370644	0.803	0.507	1.85717e-156	1	LMAN1
1.07035e-160	0.432678	0.455	0.195	2.76526e-156	1	RP11-356J5.12
4.38762e-160	0.405233	0.805	0.526	1.13354e-155	1	FEZ2
1.24901e-159	0.351757	0.8	0.486	3.22682e-155	1	CAP1
4.48459e-158	0.344249	0.421	0.168	1.15859e-153	1	UGDH
1.83325e-155	0.360529	0.765	0.471	4.7362e-151	1	ARPC1B
5.19087e-155	0.305327	0.307	0.099	1.34106e-150	1	IGF2BP3
9.92946e-155	0.401069	0.623	0.33	2.56528e-150	1	PRSS23
4.23839e-154	0.541045	0.871	0.63	1.09499e-149	1	S100A4
4.24493e-154	0.316681	0.266	0.077	1.09668e-149	1	KCNK6
1.52225e-151	0.369313	0.767	0.482	3.93272e-147	1	ARF4
2.57356e-151	0.393653	0.486	0.223	6.6488e-147	1	HERC4
1.00066e-150	0.404722	0.416	0.174	2.5852e-146	1	SEC14L1
1.45451e-150	0.362548	0.435	0.186	3.75773e-146	1	RRAS
1.65432e-149	0.39873	0.344	0.128	4.27393e-145	1	STK17A
7.11507e-149	0.36908	0.495	0.232	1.83818e-144	1	OAT
1.4702e-147	0.285566	0.448	0.188	3.79826e-143	1	ARID5B
4.19298e-147	0.39408	0.804	0.52	1.08326e-142	1	WBP5
2.6837e-146	0.330603	0.306	0.102	6.93334e-142	1	FOXC2
9.91133e-145	0.345304	0.339	0.124	2.56059e-140	1	PLPP1
4.9637e-142	0.336098	0.712	0.422	1.28237e-137	1	BZW1
5.493e-141	0.31907	0.433	0.185	1.41912e-136	1	SLC44A1
3.22631e-140	0.347028	0.808	0.528	8.33518e-136	1	RHOC
6.61037e-139	0.392821	0.741	0.449	1.70779e-134	1	CTSL
7.99313e-139	0.273887	0.627	0.342	2.06502e-134	1	FAM114A1
3.17626e-137	0.299462	0.355	0.138	8.20587e-133	1	LPAR1
3.17143e-136	0.367991	0.865	0.606	8.1934e-132	1	RPL22L1
5.75481e-136	0.349211	0.49	0.235	1.48675e-131	1	NDUFAF2
4.1004e-135	0.368437	0.596	0.322	1.05934e-130	1	TOP1
2.93608e-134	0.27886	0.972	0.838	7.58536e-130	1	SH3BGRL3
5.33794e-133	0.297575	0.359	0.142	1.37906e-128	1	ARHGEF28
1.57197e-132	0.344544	0.601	0.328	4.06118e-128	1	MPC2
3.4702e-132	0.309014	0.424	0.185	8.96526e-128	1	EBPL
1.08242e-129	0.346662	0.916	0.693	2.79644e-125	1	NGFRAP1
3.39637e-128	0.284604	0.345	0.135	8.77453e-124	1	ELP5
3.13937e-127	0.316349	0.541	0.284	8.11057e-123	1	IFI27L2
9.89611e-127	0.323911	0.759	0.479	2.55666e-122	1	SPCS3
1.23317e-126	0.260264	0.387	0.161	3.18591e-122	1	ANPEP
2.07971e-126	0.371548	0.589	0.324	5.37294e-122	1	MRPS6
7.5971e-126	0.303408	0.571	0.308	1.96271e-121	1	MBNL1
1.27891e-125	0.373748	0.464	0.226	3.30408e-121	1	EIF2B2
2.12941e-125	0.329776	0.746	0.48	5.50134e-121	1	ROMO1
7.26966e-125	0.315127	0.998	0.975	1.87812e-120	1	MALAT1
2.98797e-124	0.332641	0.743	0.453	7.71942e-120	1	SIX1
8.70584e-124	0.353112	0.615	0.351	2.24915e-119	1	RBPJ
9.29596e-124	0.315587	0.488	0.242	2.40161e-119	1	RP11-166D19.1
1.5455e-123	0.325155	0.757	0.491	3.99279e-119	1	KDELR2
6.09092e-123	0.331237	0.6	0.337	1.57359e-118	1	YIF1A
7.32501e-123	0.312069	0.803	0.537	1.89242e-118	1	DRAP1
1.42409e-121	0.314633	0.535	0.283	3.67915e-117	1	ERLEC1
3.48497e-121	0.298509	0.935	0.748	9.00341e-117	1	RPS28
3.56681e-121	0.311531	0.818	0.556	9.21485e-117	1	CSTB
1.27762e-120	0.282795	0.432	0.2	3.30073e-116	1	ANXA2P2
3.14714e-120	0.356418	0.415	0.189	8.13064e-116	1	ZFP36L2
9.34972e-119	0.289089	0.541	0.282	2.4155e-114	1	TSPAN5
1.26269e-118	0.307145	0.609	0.341	3.26217e-114	1	SERP1
6.4562e-118	0.315687	0.57	0.313	1.66796e-113	1	CBR1
4.51617e-117	0.271874	0.345	0.142	1.16675e-112	1	LRP10
1.09259e-116	0.335527	0.926	0.712	2.82269e-112	1	FN1
5.6797e-116	0.347273	0.402	0.186	1.46735e-111	1	CRLS1
1.27061e-115	0.263175	0.386	0.169	3.28262e-111	1	NRP1
1.65527e-115	0.30223	0.823	0.571	4.2764e-111	1	OSTC
2.05897e-115	0.289512	0.811	0.534	5.31936e-111	1	EMP1
3.35117e-115	0.272144	0.59	0.33	8.65775e-111	1	SYAP1
3.36355e-115	0.319363	0.642	0.386	8.68974e-111	1	RABAC1
4.57266e-115	0.278876	0.43	0.203	1.18135e-110	1	CHCHD7
9.12928e-115	0.272782	0.468	0.231	2.35855e-110	1	RP4-604A21.1
3.10018e-113	0.339492	0.594	0.344	8.0093e-109	1	MRPL36
5.49226e-113	0.302421	0.951	0.766	1.41893e-108	1	LDHA
7.09418e-113	0.313138	0.809	0.554	1.83278e-108	1	GSTO1
8.95134e-113	0.338599	0.53	0.278	2.31258e-108	1	CEBPD
1.76771e-112	0.29158	0.624	0.363	4.56688e-108	1	GARS
8.58007e-112	0.280294	0.546	0.295	2.21666e-107	1	ADD3
1.12624e-111	0.310733	0.638	0.382	2.90965e-107	1	RPN1
4.12973e-111	0.40662	0.885	0.652	1.06692e-106	1	HSPA5
2.59325e-110	0.308563	0.59	0.337	6.69966e-106	1	TKT
4.83684e-109	0.279364	0.432	0.211	1.2496e-104	1	PRR13
4.38841e-108	0.405602	0.838	0.595	1.13375e-103	1	ID3
2.49249e-107	0.286225	0.657	0.396	6.43935e-103	1	CLIC1
2.80663e-107	0.295212	0.597	0.346	7.25093e-103	1	PWP1
3.28125e-106	0.264984	0.49	0.257	8.4771e-102	1	YIPF5
2.95791e-105	0.280596	0.671	0.413	7.64176e-101	1	GTF2H5
1.1924e-104	0.268938	0.628	0.381	3.08057e-100	1	SEC31A
8.12722e-104	0.314998	0.795	0.551	2.09967e-99	1	ATP6V0E1
3.71313e-103	0.288295	0.884	0.639	9.59286e-99	1	UBC
1.35493e-102	0.307693	0.769	0.527	3.50047e-98	1	AP000769.1
2.4806e-101	0.310579	0.576	0.34	6.40863e-97	1	RARS
7.89945e-101	0.274412	0.429	0.212	2.04082e-96	1	PDCD10
3.2328e-100	0.283786	0.37	0.172	8.35195e-96	1	TM2D2
5.42423e-100	0.280062	0.831	0.596	1.40135e-95	1	SEC61G
2.51653e-99	0.278114	0.68	0.426	6.50147e-95	1	SRI
9.31834e-99	0.259264	0.609	0.361	2.40739e-94	1	RP11-343H5.4
1.15999e-98	0.275816	0.357	0.165	2.99683e-94	1	LARP6
7.96025e-98	0.263614	0.553	0.318	2.05653e-93	1	COPB2
1.23442e-97	0.267524	0.969	0.791	3.18911e-93	1	PSMA7
1.93546e-97	0.297899	0.337	0.151	5.00026e-93	1	SQLE
2.67177e-97	0.253207	0.501	0.274	6.90251e-93	1	PTGR1
2.41975e-96	0.272595	0.661	0.412	6.25142e-92	1	C1GALT1
3.1222e-96	0.270342	0.366	0.17	8.06621e-92	1	NR2F2
4.33148e-96	0.268049	0.973	0.82	1.11904e-91	1	HSP90B1
2.32209e-95	0.299779	0.426	0.216	5.99911e-91	1	AKR1C3
1.27379e-94	0.302594	0.595	0.357	3.29083e-90	1	PLIN2
4.37782e-94	0.251347	0.705	0.456	1.13101e-89	1	EIF2S2
3.22147e-93	0.256838	0.546	0.316	8.32267e-89	1	AP3S1
5.5646e-93	0.322875	0.312	0.135	1.43761e-88	1	FGF5
8.9425e-93	0.266305	0.344	0.156	2.31029e-88	1	SFTA1P
1.17209e-92	0.306167	0.834	0.568	3.02808e-88	1	CYR61
1.72695e-91	0.251628	0.354	0.166	4.46157e-87	1	TRIOBP
2.00937e-91	0.259919	0.728	0.488	5.19121e-87	1	CCT3
3.47837e-91	0.250563	0.564	0.331	8.98636e-87	1	MRPL52
1.82148e-90	0.293792	0.945	0.76	4.70578e-86	1	SERPINE1
1.0015e-89	0.325461	0.452	0.245	2.58738e-85	1	INSIG1
4.79785e-89	0.282074	0.601	0.37	1.23952e-84	1	HMGN3
1.24106e-87	0.262576	0.483	0.268	3.20629e-83	1	COA6
2.56763e-87	0.272481	0.781	0.541	6.63347e-83	1	HSPA8
3.28856e-87	0.258287	0.695	0.463	8.49599e-83	1	RAB1A
3.71287e-87	0.26467	0.724	0.484	9.5922e-83	1	PSMD7
6.94691e-87	0.269484	0.489	0.27	1.79474e-82	1	CTNNAL1
7.3068e-87	0.270863	0.395	0.201	1.88771e-82	1	CARD19
1.03819e-86	0.264797	0.869	0.64	2.68216e-82	1	NOP10
1.85704e-85	0.274604	0.505	0.287	4.79766e-81	1	UAP1
2.45326e-85	0.261111	0.523	0.304	6.338e-81	1	VIMP
7.69223e-85	0.27512	0.589	0.357	1.98729e-80	1	CCBE1
2.65572e-84	0.252439	0.614	0.385	6.86106e-80	1	RER1
1.24414e-83	0.333605	0.405	0.214	3.21424e-79	1	PGF
3.38284e-78	0.263587	0.514	0.307	8.73956e-74	1	METTL9
4.9638e-66	0.250599	0.309	0.155	1.2824e-61	1	TMEM171
3.09385e-65	0.250136	0.366	0.198	7.99297e-61	1	ADM
0	1.25501	0.709	0.31	0	2	HIST1H4C
0	1.15072	0.918	0.225	0	2	TFPI2
0	1.0887	0.684	0.178	0	2	TOP2A
0	1.06746	0.722	0.255	0	2	CKS2
0	1.06348	0.716	0.136	0	2	CLDN11
0	1.03224	0.95	0.546	0	2	H2AFZ
0	0.981987	0.728	0.18	0	2	PRC1
0	0.945588	0.527	0.135	0	2	UBE2C
0	0.924699	0.729	0.154	0	2	LY6K
0	0.91788	0.602	0.146	0	2	CCNB1
0	0.900611	0.489	0.114	0	2	AURKA
0	0.878641	0.785	0.354	0	2	HMGB2
0	0.849362	0.512	0.093	0	2	CDC20
0	0.840838	0.53	0.108	0	2	FGF5
0	0.827318	0.812	0.317	0	2	PTTG1
0	0.816755	0.644	0.155	0	2	ANLN
0	0.811531	0.465	0.093	0	2	CDK1
0	0.804674	0.774	0.284	0	2	SMC4
0	0.795288	0.482	0.085	0	2	NUF2
0	0.793798	0.64	0.174	0	2	TPX2
0	0.792213	0.607	0.138	0	2	CDKN3
0	0.786912	0.579	0.114	0	2	CEP55
0	0.784448	0.816	0.304	0	2	AKAP12
0	0.776636	0.599	0.122	0	2	SHCBP1
0	0.756713	0.619	0.174	0	2	CENPF
0	0.750026	0.52	0.117	0	2	KIF20B
0	0.743946	0.781	0.336	0	2	ALCAM
0	0.738973	0.624	0.161	0	2	MKI67
0	0.733632	0.574	0.133	0	2	NUSAP1
0	0.729291	0.54	0.105	0	2	PBK
0	0.728568	0.476	0.107	0	2	SGOL2
0	0.725906	0.499	0.1	0	2	DLGAP5
0	0.725458	0.829	0.439	0	2	TUBB4B
0	0.712765	0.672	0.195	0	2	BIRC5
0	0.696739	0.946	0.625	0	2	SRGN
0	0.68916	0.666	0.239	0	2	PCNA
0	0.685795	0.483	0.098	0	2	HHIP
0	0.680238	0.946	0.647	0	2	TPM3
0	0.666821	0.471	0.101	0	2	HMMR
0	0.657746	0.434	0.105	0	2	CENPE
0	0.656604	0.455	0.087	0	2	NCAPG
0	0.65617	0.638	0.235	0	2	EXOSC8
0	0.650621	0.49	0.113	0	2	CCNA2
0	0.64761	0.54	0.142	0	2	NR2F1
0	0.646542	0.516	0.111	0	2	CENPU
0	0.643317	0.93	0.66	0	2	TUBB
0	0.642253	0.332	0.056	0	2	CXCL5
0	0.639183	0.49	0.109	0	2	CLSPN
0	0.636915	0.646	0.198	0	2	TYMS
0	0.630002	0.564	0.162	0	2	UBE2T
0	0.62664	0.967	0.787	0	2	PTMA
0	0.624359	0.593	0.163	0	2	TK1
0	0.618362	0.421	0.091	0	2	ASPM
0	0.616713	0.964	0.761	0	2	TUBA1B
0	0.61526	0.782	0.321	0	2	MT1L
0	0.613248	0.556	0.137	0	2	RRM2
0	0.600802	0.429	0.091	0	2	CDCA3
0	0.600152	0.429	0.097	0	2	CCNB2
0	0.598209	0.481	0.118	0	2	PHF19
0	0.597359	0.554	0.161	0	2	DNAJC9
0	0.59652	0.579	0.173	0	2	TMPO
0	0.595017	0.461	0.095	0	2	DEPDC1
0	0.590587	0.687	0.228	0	2	KIAA0101
0	0.587932	0.455	0.109	0	2	KIF23
0	0.562875	0.423	0.099	0	2	FEN1
0	0.560147	0.403	0.079	0	2	NDC80
0	0.547209	0.491	0.118	0	2	MAD2L1
0	0.540946	0.369	0.069	0	2	CDCA8
0	0.528379	0.367	0.074	0	2	BUB1
0	0.521795	0.451	0.11	0	2	ZWINT
0	0.480198	0.361	0.069	0	2	TRIP13
0	0.460986	0.368	0.071	0	2	KIF11
0	0.458005	0.294	0.043	0	2	NCAPH
4.05058e-306	0.579796	0.574	0.184	1.04647e-301	2	RRM1
3.54762e-303	0.443348	0.327	0.059	9.16526e-299	2	TUSC3
2.68874e-297	0.661538	0.882	0.572	6.94637e-293	2	HSPD1
5.63505e-292	0.476296	0.379	0.083	1.45582e-287	2	CENPK
5.8427e-292	0.465907	0.351	0.071	1.50946e-287	2	TROAP
1.5747e-288	0.474524	0.405	0.095	4.06823e-284	2	CENPM
4.00619e-288	0.491804	0.335	0.065	1.035e-283	2	XIST
4.44164e-287	0.457966	0.347	0.07	1.1475e-282	2	KIF4A
8.13762e-287	0.539403	0.478	0.134	2.10235e-282	2	GMNN
1.40312e-283	0.745468	0.73	0.325	3.62497e-279	2	TM4SF1
3.01955e-282	0.437529	0.339	0.068	7.801e-278	2	GTSE1
5.77564e-281	0.688467	0.635	0.25	1.49214e-276	2	GNPNAT1
2.81143e-278	0.463399	0.327	0.063	7.26334e-274	2	KIF2C
6.67733e-278	0.429984	0.342	0.071	1.72509e-273	2	KIAA1524
7.35442e-276	0.417257	0.329	0.065	1.90002e-271	2	RAD51AP1
1.80428e-275	0.402533	0.297	0.053	4.66135e-271	2	BUB1B
1.9999e-273	0.557524	0.529	0.171	5.16675e-269	2	DIAPH3
3.99119e-273	0.542114	0.438	0.117	1.03112e-268	2	PRR11
2.7873e-272	0.583455	0.585	0.209	7.201e-268	2	SMC2
2.33155e-271	0.393843	0.296	0.053	6.02357e-267	2	SPC25
4.6792e-271	0.739236	0.478	0.143	1.20887e-266	2	STC1
1.62481e-270	0.568795	0.533	0.175	4.19769e-266	2	USP1
3.7493e-268	0.569902	0.59	0.218	9.68633e-264	2	SMC1A
2.46341e-267	0.71666	0.562	0.208	6.36421e-263	2	KPNA2
3.0911e-264	0.396967	0.295	0.054	7.98587e-260	2	CKAP2L
1.04271e-261	0.452012	0.394	0.098	2.69383e-257	2	ATAD2
1.28355e-261	0.434586	0.358	0.081	3.31604e-257	2	TACC3
7.7139e-260	0.598061	0.838	0.462	1.99289e-255	2	HMGA1
3.67056e-256	0.425301	0.356	0.084	9.48288e-252	2	FABP5
2.00853e-254	0.587714	0.834	0.477	5.18904e-250	2	HMGB1
2.18212e-254	0.681573	0.701	0.347	5.63749e-250	2	BUB3
2.21e-254	0.592325	0.491	0.159	5.70954e-250	2	SPDL1
1.08177e-253	0.483559	0.363	0.087	2.79474e-249	2	HELLS
9.66226e-250	0.384866	0.311	0.064	2.49625e-245	2	RACGAP1
2.19687e-248	0.401289	0.31	0.063	5.67561e-244	2	FAM64A
6.85835e-247	0.607969	0.837	0.514	1.77186e-242	2	HNRNPD
1.15948e-246	0.55077	0.579	0.22	2.99551e-242	2	DNMT1
1.85122e-245	0.405345	0.289	0.056	4.78264e-241	2	TTK
4.78909e-245	0.557532	0.653	0.278	1.23726e-240	2	DTYMK
9.2101e-243	0.415768	0.359	0.086	2.37943e-238	2	LMNB1
9.89889e-243	0.404946	0.268	0.048	2.55738e-238	2	KIF20A
5.46783e-241	0.438652	0.485	0.153	1.41261e-236	2	MCM4
4.50728e-239	0.440706	0.974	0.862	1.16446e-234	2	HSP90AA1
9.14093e-239	0.483386	0.338	0.08	2.36156e-234	2	FBXO5
3.60598e-236	0.442703	0.438	0.129	9.31606e-232	2	RNASEH2A
4.753e-236	0.418645	0.332	0.078	1.22794e-231	2	LRR1
3.10562e-235	0.361403	0.254	0.045	8.02337e-231	2	PLK1
9.63575e-235	0.573274	0.819	0.493	2.4894e-230	2	RANBP1
4.59938e-233	0.420552	0.34	0.081	1.18825e-228	2	ARHGAP11A
1.96839e-232	0.362227	0.295	0.061	5.08533e-228	2	HHIP-AS1
2.6499e-232	0.388187	0.28	0.055	6.84601e-228	2	ESCO2
1.7857e-231	0.391363	0.312	0.068	4.61335e-227	2	CASC5
6.65525e-227	0.458649	0.697	0.299	1.71938e-222	2	UCHL1
7.84689e-226	0.386247	0.279	0.057	2.02724e-221	2	CDC6
9.47649e-225	0.533218	0.908	0.596	2.44825e-220	2	STMN1
1.00769e-223	0.534546	0.755	0.392	2.60338e-219	2	ANP32E
1.50045e-223	0.425036	0.409	0.121	3.87641e-219	2	ZWILCH
1.52704e-223	0.542347	0.568	0.228	3.94512e-219	2	EXOSC9
8.89752e-223	0.297637	0.251	0.046	2.29867e-218	2	SKA1
8.52021e-222	0.564703	0.626	0.281	2.2012e-217	2	YWHAH
4.19921e-221	0.364422	0.304	0.069	1.08486e-216	2	MELK
2.63445e-220	0.406138	0.319	0.077	6.8061e-216	2	STAMBPL1
7.92378e-220	0.363793	0.268	0.053	2.04711e-215	2	CDCA2
1.86508e-219	0.524084	0.547	0.215	4.81842e-215	2	HAT1
2.3177e-219	0.454477	0.47	0.157	5.98777e-215	2	DDX39A
1.46526e-217	0.407467	0.351	0.089	3.78549e-213	2	LTBP1
3.59646e-216	0.598835	0.832	0.535	9.29146e-212	2	TUBA1C
4.26297e-216	0.531188	0.882	0.571	1.10134e-211	2	GNG11
2.77542e-215	0.402085	0.372	0.103	7.17031e-211	2	RFC2
9.80951e-212	0.435949	0.42	0.132	2.53429e-207	2	VRK1
2.48492e-210	0.558957	0.775	0.447	6.4198e-206	2	SNRPD1
3.07783e-210	0.355554	0.292	0.067	7.95156e-206	2	NCAPG2
1.89488e-209	0.360948	0.36	0.097	4.89541e-205	2	GINS2
2.10118e-209	0.539372	0.793	0.466	5.42839e-205	2	PA2G4
1.28151e-208	0.326329	0.991	0.935	3.31079e-204	2	ANXA2
2.77598e-208	0.325709	0.268	0.056	7.17175e-204	2	SKA3
1.30801e-207	0.321081	0.271	0.058	3.37925e-203	2	PSMC3IP
1.64358e-207	0.543908	0.432	0.139	4.24619e-203	2	POSTN
2.38907e-207	0.345064	0.313	0.077	6.17216e-203	2	ITGB3BP
1.52187e-204	0.389336	0.269	0.058	3.93174e-200	2	HJURP
1.67279e-204	0.443476	0.392	0.12	4.32166e-200	2	ECT2
1.72803e-202	0.479997	0.805	0.476	4.46436e-198	2	KPNB1
2.22965e-200	0.35576	0.396	0.119	5.76031e-196	2	CKS1B
2.07596e-199	0.336772	0.261	0.055	5.36324e-195	2	KIF14
2.18833e-199	0.464594	0.295	0.071	5.65355e-195	2	RGS4
3.83529e-199	0.376848	0.316	0.081	9.90847e-195	2	RFC4
1.76388e-198	0.515282	0.882	0.609	4.55699e-194	2	RPL22L1
3.99177e-198	0.559131	0.659	0.309	1.03127e-193	2	SLC20A1
1.13139e-193	0.397608	0.402	0.126	2.92294e-189	2	MCM7
6.72551e-193	0.500547	0.853	0.589	1.73754e-188	2	SLC25A5
1.30336e-191	0.522092	0.78	0.45	3.36724e-187	2	MCFD2
4.08498e-191	0.330995	0.326	0.087	1.05535e-186	2	ORC6
4.37161e-191	0.389634	0.274	0.064	1.1294e-186	2	CCDC18
4.81945e-191	0.285288	0.264	0.058	1.2451e-186	2	AURKB
5.15773e-190	0.475951	0.607	0.279	1.3325e-185	2	EIF1AX
1.99464e-189	0.429455	0.526	0.208	5.15316e-185	2	RPA3
2.02951e-188	0.343614	0.272	0.064	5.24323e-184	2	DSN1
2.45804e-188	0.491616	0.701	0.372	6.35034e-184	2	NOP58
7.29775e-188	0.369274	0.303	0.077	1.88537e-183	2	CLEC14A
1.13048e-187	0.498616	0.689	0.36	2.92059e-183	2	NOP56
7.34592e-187	0.442883	0.99	0.911	1.89782e-182	2	MT2A
5.24113e-186	0.485538	0.639	0.313	1.35405e-181	2	RBBP7
1.04839e-185	0.29939	0.995	0.953	2.70851e-181	2	VIM
7.24653e-185	0.31146	0.263	0.061	1.87214e-180	2	WDHD1
7.49002e-185	0.456255	0.692	0.362	1.93505e-180	2	SMS
2.1085e-183	0.418706	0.589	0.252	5.44731e-179	2	SERPINE2
8.51926e-183	0.37043	0.291	0.075	2.20095e-178	2	CDCA4
8.81616e-183	0.484049	0.696	0.361	2.27766e-178	2	MGLL
9.6771e-182	0.429921	0.473	0.18	2.50008e-177	2	MZT1
6.42968e-180	0.463108	0.765	0.448	1.66111e-175	2	CYCS
9.34382e-180	0.446831	0.641	0.313	2.41398e-175	2	CACYBP
9.72719e-180	0.44577	0.614	0.279	2.51302e-175	2	CENPW
4.32257e-178	0.457412	0.911	0.669	1.11674e-173	2	H3F3B
5.56665e-177	0.403423	0.291	0.076	1.43814e-172	2	ATP8B1
1.98275e-176	0.370212	0.355	0.109	5.12242e-172	2	CENPN
7.76525e-176	0.461257	0.783	0.473	2.00615e-171	2	DUT
3.86862e-175	0.345831	0.293	0.078	9.99458e-171	2	CDK2
7.31462e-175	0.387818	0.307	0.085	1.88973e-170	2	PTGER4
2.0096e-174	0.368704	0.284	0.072	5.19181e-170	2	TSLP
1.85706e-173	0.387876	0.375	0.123	4.7977e-169	2	KNSTRN
8.2924e-171	0.365148	0.389	0.132	2.14234e-166	2	ELP5
1.04975e-170	0.527207	0.813	0.541	2.71202e-166	2	HSPA8
6.02061e-170	0.417898	0.649	0.315	1.55542e-165	2	NASP
1.56067e-169	0.478193	0.593	0.284	4.032e-165	2	CCDC59
2.11285e-168	0.439662	0.687	0.367	5.45856e-164	2	SSRP1
2.25229e-167	0.459872	0.758	0.45	5.81879e-163	2	SRSF9
8.10578e-167	0.468609	0.774	0.482	2.09413e-162	2	SPCS3
3.51229e-166	0.446588	0.666	0.353	9.074e-162	2	PPM1G
5.935e-166	0.325037	0.296	0.083	1.53331e-161	2	KCNMA1
9.63847e-166	0.423534	0.905	0.689	2.4901e-161	2	RAN
2.82165e-165	0.415828	0.514	0.218	7.28973e-161	2	STRA13
1.09677e-164	0.497621	0.598	0.293	2.83351e-160	2	ARL6IP1
1.10315e-164	0.41375	0.413	0.151	2.84999e-160	2	ASF1A
1.35291e-164	0.44724	0.547	0.245	3.49525e-160	2	SMC3
4.56931e-163	0.330815	0.344	0.107	1.18048e-158	2	MCM3
4.18724e-161	0.419503	0.381	0.134	1.08177e-156	2	NCEH1
4.94684e-161	0.43573	0.609	0.305	1.27802e-156	2	SNRPG
3.31501e-160	0.435038	0.494	0.204	8.56434e-156	2	CD9
5.15501e-160	0.371672	0.351	0.114	1.3318e-155	2	H2AFX
1.01097e-158	0.343761	0.326	0.1	2.61184e-154	2	IGF2BP3
1.64171e-158	0.37202	0.947	0.783	4.24135e-154	2	HNRNPA2B1
3.4056e-158	0.325719	0.303	0.089	8.79836e-154	2	MIS18A
1.74567e-157	0.420605	0.567	0.264	4.50993e-153	2	CTNNAL1
2.98889e-157	0.328421	0.311	0.093	7.7218e-153	2	RGS10
3.27873e-157	0.426698	0.735	0.428	8.4706e-153	2	RPS26
4.35085e-157	0.419784	0.877	0.636	1.12404e-152	2	CCT6A
6.73371e-157	0.455227	0.801	0.522	1.73965e-152	2	HSPE1
2.92796e-156	0.397522	0.8	0.492	7.56438e-152	2	CAP1
8.37174e-156	0.378427	0.51	0.217	2.16284e-151	2	HMGB3
4.8574e-155	0.334809	0.356	0.118	1.25491e-150	2	CCDC34
1.04245e-153	0.38949	0.422	0.164	2.69317e-149	2	PSMG1
6.112e-153	0.349066	0.949	0.797	1.57904e-148	2	PSMA7
1.16306e-152	0.412225	0.502	0.214	3.00477e-148	2	ARHGAP29
1.29201e-151	0.384542	0.464	0.193	3.33791e-147	2	NUP37
3.0117e-151	0.323353	0.953	0.799	7.78074e-147	2	TXN
5.6798e-151	0.405042	0.528	0.24	1.46738e-146	2	TPRKB
8.27292e-151	0.367582	0.598	0.277	2.13731e-146	2	COL6A3
8.33555e-151	0.378796	0.38	0.134	2.15349e-146	2	HMGA2
1.20776e-149	0.342635	0.415	0.159	3.12024e-145	2	TUBG1
2.46478e-149	0.367549	0.335	0.108	6.36777e-145	2	BEX1
5.12549e-149	0.409639	0.649	0.351	1.32417e-144	2	RBMX
5.77862e-149	0.2733	0.266	0.073	1.49291e-144	2	SPC24
3.94537e-147	0.395922	0.718	0.414	1.01929e-142	2	HNRNPAB
1.8547e-146	0.422722	0.765	0.471	4.79162e-142	2	RAD21
2.03191e-146	0.364025	0.929	0.762	5.24944e-142	2	NPM1
9.07529e-146	0.392282	0.415	0.165	2.3446e-141	2	LYAR
9.63673e-146	0.318309	0.304	0.094	2.48965e-141	2	TEX30
5.87926e-145	0.394393	0.511	0.232	1.51891e-140	2	FH
3.22252e-144	0.331132	0.318	0.104	8.32538e-140	2	FOXC2
5.5066e-144	0.420721	0.672	0.365	1.42263e-139	2	GLIPR1
7.09085e-144	0.32671	0.32	0.105	1.83192e-139	2	BCL2L12
1.16271e-143	0.431677	0.706	0.403	3.00386e-139	2	EZR
1.93932e-143	0.27785	0.987	0.929	5.01024e-139	2	ACTG1
1.80149e-142	0.332326	0.369	0.135	4.65415e-138	2	CSE1L
2.47837e-142	0.382443	0.887	0.626	6.40288e-138	2	ARPC5
2.72752e-142	0.302139	0.971	0.869	7.04655e-138	2	ACTB
1.32552e-141	0.334368	0.328	0.11	3.42449e-137	2	RPL39L
3.06772e-141	0.309672	0.35	0.121	7.92545e-137	2	CENPH
4.56147e-141	0.43038	0.724	0.44	1.17846e-136	2	SNRPB
1.04625e-140	0.405576	0.642	0.346	2.70299e-136	2	CAMK2N1
1.34303e-139	0.34239	0.295	0.092	3.46973e-135	2	ENPP1
1.71384e-139	0.425171	0.467	0.207	4.42771e-135	2	BRIX1
1.97734e-139	0.362452	0.802	0.527	5.10846e-135	2	ANP32B
3.23469e-139	0.38362	0.652	0.361	8.35683e-135	2	PAICS
7.3109e-139	0.29218	0.347	0.121	1.88877e-134	2	WHSC1
7.82242e-139	0.411824	0.618	0.324	2.02092e-134	2	TOP1
1.72321e-138	0.278341	0.263	0.076	4.45192e-134	2	RAD18
1.66014e-136	0.382879	0.724	0.426	4.28898e-132	2	BZW1
2.19515e-136	0.404691	0.805	0.534	5.67118e-132	2	RHOC
3.95406e-135	0.375677	0.484	0.215	1.02153e-130	2	TRMT6
9.67593e-134	0.50036	0.729	0.428	2.49978e-129	2	CTGF
2.18276e-133	0.377378	0.928	0.729	5.63917e-129	2	SSB
2.57389e-133	0.269595	0.989	0.938	6.64964e-129	2	TMSB4X
1.61672e-132	0.327519	0.792	0.482	4.1768e-128	2	DEK
4.12429e-132	0.353059	0.433	0.181	1.06551e-127	2	HAUS1
2.08385e-131	0.323333	0.344	0.126	5.38363e-127	2	PRPF4
2.56614e-131	0.380024	0.798	0.511	6.62961e-127	2	HNRNPR
4.30227e-131	0.358077	0.521	0.249	1.11149e-126	2	LRRC59
1.10191e-130	0.28777	0.311	0.105	2.84679e-126	2	MSH2
1.71703e-130	0.390778	0.632	0.348	4.43595e-126	2	SRSF7
1.95677e-130	0.342417	0.864	0.624	5.05531e-126	2	PPIA
4.87278e-130	0.378209	0.562	0.283	1.25888e-125	2	UAP1
5.5053e-130	0.378863	0.716	0.435	1.42229e-125	2	SRRM1
1.6006e-129	0.362009	0.893	0.677	4.13515e-125	2	HNRNPU
8.4704e-128	0.390168	0.791	0.526	2.18833e-123	2	SRSF3
3.26051e-127	0.344513	0.478	0.22	8.42353e-123	2	UCHL5
5.70227e-127	0.387873	0.657	0.373	1.47318e-122	2	IKBIP
1.04558e-126	0.347463	0.677	0.395	2.70125e-122	2	TCP1
3.18418e-126	0.381929	0.539	0.269	8.22632e-122	2	CMC2
7.11006e-126	0.384295	0.598	0.319	1.83688e-121	2	FUBP1
8.80008e-126	0.383898	0.767	0.504	2.2735e-121	2	CCT5
1.08248e-125	0.311899	0.433	0.185	2.79659e-121	2	FKBP11
5.15796e-125	0.344455	0.374	0.148	1.33256e-120	2	TMEM171
9.0513e-125	0.286468	0.278	0.09	2.3384e-120	2	KHDRBS3
1.18248e-124	0.398794	0.688	0.412	3.05493e-120	2	DNAJA1
1.30456e-124	0.386709	0.686	0.409	3.37034e-120	2	DDX21
2.14661e-124	0.378919	0.772	0.499	5.54577e-120	2	CCT4
1.44005e-123	0.346189	0.668	0.383	3.72037e-119	2	SUPT16H
1.64486e-123	0.354661	0.602	0.31	4.2495e-119	2	ABI3BP
4.25203e-122	0.361448	0.479	0.226	1.09851e-117	2	TFDP1
5.25408e-122	0.306101	0.319	0.115	1.35739e-117	2	MIS18BP1
9.07152e-122	0.31046	0.304	0.107	2.34363e-117	2	STOM
2.04214e-121	0.303468	0.554	0.272	5.27588e-117	2	PSIP1
9.05328e-121	0.380147	0.528	0.266	2.33892e-116	2	PAK1IP1
1.38092e-120	0.331772	0.641	0.36	3.56759e-116	2	LSM5
1.48985e-120	0.343068	0.492	0.231	3.84902e-116	2	BTG3
4.20073e-120	0.258476	0.274	0.088	1.08526e-115	2	CHEK1
1.12267e-119	0.362535	0.754	0.49	2.90041e-115	2	PDCD5
1.12972e-119	0.31021	0.437	0.194	2.91862e-115	2	MTHFD2
4.78696e-119	0.308373	0.391	0.163	1.23671e-114	2	CKLF
1.76834e-118	0.379444	0.649	0.378	4.5685e-114	2	PSMD14
7.67752e-118	0.294021	0.553	0.28	1.98349e-113	2	HMGN2
2.79841e-117	0.314661	0.438	0.197	7.22969e-113	2	NMT2
3.26775e-116	0.30245	0.374	0.154	8.44224e-112	2	PGP
4.79669e-116	0.292989	0.314	0.115	1.23923e-111	2	MCM6
9.45289e-116	0.321752	0.523	0.261	2.44215e-111	2	MRTO4
1.61111e-115	0.278987	0.335	0.127	4.16229e-111	2	TMEM106C
3.70356e-115	0.277927	0.326	0.122	9.56815e-111	2	ARL6IP6
7.4064e-115	0.295574	0.262	0.085	1.91344e-110	2	MT1A
9.32959e-115	0.331067	0.578	0.309	2.4103e-110	2	FBL
1.99006e-114	0.359725	0.724	0.461	5.14132e-110	2	AURKAIP1
3.38681e-114	0.307148	0.926	0.772	8.74982e-110	2	RPS21
3.95131e-114	0.289936	0.289	0.101	1.02082e-109	2	CENPV
3.72268e-113	0.327305	0.587	0.318	9.61753e-109	2	HSPB11
1.2094e-112	0.298785	0.333	0.129	3.12449e-108	2	MGME1
2.45508e-112	0.332978	0.67	0.396	6.3427e-108	2	PARP1
5.20337e-111	0.325316	0.766	0.51	1.34429e-106	2	PTGES3
1.00692e-110	0.289223	0.393	0.17	2.60139e-106	2	POLE3
1.24699e-110	0.250731	0.262	0.088	3.22159e-106	2	NSMCE4A
2.98866e-110	0.36796	0.559	0.304	7.72119e-106	2	SLBP
3.20674e-110	0.354879	0.656	0.394	8.28462e-106	2	CNIH4
4.77659e-109	0.354376	0.645	0.377	1.23403e-104	2	TRAM2
6.59031e-109	0.408263	0.545	0.289	1.70261e-104	2	PHLDA1
7.83408e-109	0.371537	0.525	0.269	2.02393e-104	2	CKAP2
2.85589e-108	0.313049	0.561	0.303	7.3782e-104	2	RECQL
3.66876e-108	0.321211	0.882	0.683	9.47825e-104	2	SERBP1
5.62846e-108	0.340656	0.752	0.484	1.45411e-103	2	PSMD7
6.01952e-108	0.33247	0.603	0.341	1.55514e-103	2	SIVA1
7.52176e-108	0.278507	0.309	0.116	1.94325e-103	2	KIF22
1.02594e-107	0.290206	0.314	0.121	2.65051e-103	2	GEMIN6
3.18197e-107	0.265837	0.344	0.139	8.22063e-103	2	NUDT15
8.69177e-107	0.301479	0.548	0.294	2.24552e-102	2	SNX5
1.59781e-106	0.371092	0.499	0.258	4.12795e-102	2	MRPL15
2.70746e-106	0.290085	0.72	0.419	6.99474e-102	2	IGFBP7
7.55395e-106	0.266236	0.448	0.212	1.95156e-101	2	KPNA3
1.63692e-105	0.29166	0.77	0.502	4.22898e-101	2	CAST
2.62103e-105	0.272562	0.345	0.141	6.77144e-101	2	RNASEH2B
4.65977e-105	0.256699	0.335	0.134	1.20385e-100	2	CHRAC1
2.62211e-104	0.274981	0.399	0.178	6.77422e-100	2	ACTL6A
3.02085e-104	0.338104	0.446	0.214	7.80435e-100	2	PDCD10
3.21373e-104	0.290128	0.326	0.129	8.30268e-100	2	SNRNP40
3.5728e-104	0.326616	0.951	0.762	9.23033e-100	2	SERPINE1
5.6504e-104	0.266965	0.515	0.259	1.45978e-99	2	TAGLN2
3.4235e-103	0.330459	0.619	0.36	8.84461e-99	2	PLP2
8.63766e-103	0.285732	0.759	0.511	2.23154e-98	2	HNRNPA3
1.10458e-102	0.338236	0.693	0.431	2.85368e-98	2	SRSF2
1.11996e-102	0.279752	0.358	0.151	2.89342e-98	2	SRPK1
1.29281e-102	0.350523	0.533	0.288	3.33997e-98	2	MRPS18C
1.3414e-102	0.316734	0.682	0.422	3.46551e-98	2	HMGN1
3.55893e-102	0.302057	0.528	0.272	9.19449e-98	2	PHLDA2
7.00511e-102	0.308099	0.689	0.422	1.80977e-97	2	UBE2L3
2.33871e-101	0.327529	0.684	0.424	6.04207e-97	2	SNRPE
1.24804e-100	0.306589	0.361	0.155	3.22431e-96	2	EXOSC3
1.25896e-100	0.501028	0.479	0.239	3.25253e-96	2	AREG
1.93868e-100	0.277427	0.411	0.19	5.00857e-96	2	RFC1
2.01288e-100	0.334166	0.386	0.173	5.20027e-96	2	SMAP2
3.35953e-100	0.320969	0.622	0.357	8.67933e-96	2	CCBE1
3.62619e-100	0.285481	0.94	0.755	9.36826e-96	2	CD59
1.13628e-99	0.332941	0.682	0.431	2.93558e-95	2	VPS29
3.02151e-99	0.312423	0.676	0.421	7.80607e-95	2	LSM3
3.03754e-99	0.287278	0.449	0.218	7.84748e-95	2	MAGOHB
5.55616e-99	0.251434	0.409	0.187	1.43543e-94	2	NUDT21
7.34009e-99	0.324555	0.725	0.463	1.89631e-94	2	RBM8A
9.75465e-99	0.265838	0.314	0.125	2.52011e-94	2	TCHP
1.4547e-98	0.326613	0.848	0.604	3.75822e-94	2	PCBP1
1.46776e-98	0.328455	0.792	0.527	3.79195e-94	2	DCBLD2
1.89191e-98	0.268494	0.452	0.222	4.88774e-94	2	GLTP
2.9425e-98	0.321811	0.588	0.335	7.60195e-94	2	SYAP1
3.10473e-98	0.288945	0.347	0.147	8.02107e-94	2	EBP
3.15413e-98	0.320834	0.583	0.333	8.14871e-94	2	MRPL52
3.55568e-98	0.280868	0.43	0.203	9.18611e-94	2	RP11-356J5.12
5.04305e-98	0.315824	0.499	0.26	1.30287e-93	2	LSM8
7.02663e-98	0.312612	0.635	0.38	1.81533e-93	2	BCCIP
1.17173e-97	0.319015	0.464	0.237	3.02716e-93	2	EEF1E1
1.29537e-97	0.370131	0.553	0.308	3.3466e-93	2	SNHG3
1.94141e-97	0.276706	0.425	0.201	5.01564e-93	2	ARHGAP22
2.30992e-97	0.292675	0.485	0.249	5.96768e-93	2	SF3A3
3.06149e-97	0.2796	0.325	0.132	7.90936e-93	2	WLS
3.61642e-97	0.319232	0.694	0.446	9.34302e-93	2	NOL7
4.52414e-97	0.310665	0.537	0.287	1.16881e-92	2	TSPAN5
6.79974e-97	0.307265	0.449	0.221	1.75671e-92	2	NOP16
7.60507e-97	0.29447	0.717	0.458	1.96477e-92	2	NDUFA6
1.00606e-96	0.297525	0.347	0.148	2.59917e-92	2	ARHGEF28
1.3184e-96	0.287387	0.388	0.177	3.4061e-92	2	TMA16
2.0403e-96	0.290365	0.498	0.259	5.27111e-92	2	DKC1
2.095e-96	0.29687	0.691	0.435	5.41244e-92	2	EBNA1BP2
3.7268e-96	0.312033	0.702	0.447	9.62819e-92	2	PSMD1
4.79126e-96	0.295939	0.385	0.175	1.23782e-91	2	DCTPP1
5.40774e-96	0.32483	0.611	0.363	1.39709e-91	2	LARP7
9.49803e-96	0.31697	0.766	0.489	2.45382e-91	2	MT1E
1.00788e-95	0.288632	0.619	0.365	2.60385e-91	2	UBE2N
2.25541e-95	0.271195	0.334	0.141	5.82686e-91	2	SF3B4
9.02975e-95	0.283878	0.903	0.725	2.33284e-90	2	SNRPD2
1.52176e-94	0.279442	0.359	0.16	3.93147e-90	2	FARSB
1.80815e-94	0.279412	0.509	0.272	4.67135e-90	2	ABCE1
1.93875e-93	0.313258	0.673	0.424	5.00877e-89	2	EIF6
2.08593e-93	0.289176	0.561	0.318	5.38899e-89	2	BCAP29
6.00589e-93	0.280091	0.809	0.561	1.55162e-88	2	SEC61B
9.36146e-93	0.250798	0.462	0.232	2.41853e-88	2	SKA2
1.55094e-92	0.292944	0.561	0.314	4.00686e-88	2	MBNL1
2.12436e-92	0.317301	0.522	0.289	5.48828e-88	2	GLRX5
2.1538e-92	0.268795	0.349	0.154	5.56435e-88	2	CNRIP1
2.44872e-92	0.295272	0.556	0.312	6.32627e-88	2	TRA2B
2.75114e-92	0.312086	0.564	0.321	7.10757e-88	2	STIP1
3.79995e-92	0.285113	0.655	0.401	9.81718e-88	2	CLIC1
6.5993e-92	0.252691	0.344	0.149	1.70493e-87	2	MCMBP
1.49878e-91	0.319182	0.82	0.594	3.87211e-87	2	HNRNPDL
2.35754e-91	0.268556	0.592	0.341	6.09071e-87	2	PSMD11
3.2273e-91	0.286578	0.462	0.235	8.33772e-87	2	TRAPPC4
4.53521e-91	0.285539	0.392	0.183	1.17167e-86	2	CKAP5
5.66771e-91	0.25332	0.427	0.21	1.46425e-86	2	ZBTB38
5.67249e-91	0.25796	0.323	0.137	1.46549e-86	2	PLS3
6.09391e-91	0.252486	0.945	0.796	1.57436e-86	2	RPSA
1.84283e-90	0.272167	0.488	0.258	4.76094e-86	2	PPP2R5C
2.27055e-90	0.31505	0.677	0.429	5.86598e-86	2	ILF2
2.9766e-90	0.268731	0.765	0.52	7.69004e-86	2	HNRNPM
3.19983e-90	0.259046	0.332	0.143	8.26676e-86	2	TUBA4A
5.49908e-90	0.294564	0.5	0.27	1.42069e-85	2	COA6
1.97065e-89	0.288447	0.395	0.192	5.09117e-85	2	PSMC1
3.73106e-89	0.312644	0.641	0.395	9.63919e-85	2	MRPL13
3.85169e-89	0.304727	0.676	0.434	9.95083e-85	2	SNRPF
1.48609e-88	0.274552	0.698	0.443	3.8393e-84	2	C1QBP
1.65619e-88	0.250059	0.367	0.169	4.27877e-84	2	PTS
1.955e-88	0.305854	0.565	0.326	5.05074e-84	2	MKKS
2.28661e-88	0.343648	0.702	0.464	5.90745e-84	2	SIX1
2.3779e-88	0.255591	0.439	0.217	6.14332e-84	2	NUDT1
5.82501e-88	0.307037	0.54	0.306	1.50489e-83	2	VIMP
6.78433e-88	0.286331	0.557	0.318	1.75273e-83	2	ERCC1
1.36419e-87	0.251355	0.456	0.238	3.52439e-83	2	RAB8A
1.94243e-87	0.303237	0.597	0.356	5.01827e-83	2	HNRNPF
2.90821e-87	0.269708	0.632	0.383	7.51336e-83	2	STOML2
4.07291e-87	0.289221	0.421	0.21	1.05224e-82	2	CEBPZ
6.70529e-87	0.280899	0.5	0.269	1.73231e-82	2	GPATCH4
1.99308e-86	0.307277	0.484	0.256	5.14912e-82	2	H1FX
5.53643e-86	0.278679	0.672	0.422	1.43034e-81	2	NUDC
6.17256e-86	0.274762	0.713	0.467	1.59468e-81	2	CCT8
6.8489e-86	0.304047	0.523	0.293	1.76941e-81	2	MRPL18
7.46891e-86	0.281291	0.788	0.564	1.92959e-81	2	CBX3
1.67213e-85	0.265319	0.465	0.243	4.31994e-81	2	NDUFAF2
1.67548e-85	0.288301	0.569	0.333	4.3286e-81	2	RPF2
1.93889e-85	0.276061	0.582	0.344	5.00913e-81	2	EIF2S1
2.12324e-85	0.284016	0.663	0.421	5.48538e-81	2	PCMT1
2.56176e-85	0.271848	0.435	0.221	6.61831e-81	2	GPN3
7.24133e-85	0.281767	0.534	0.303	1.8708e-80	2	GOLIM4
1.09976e-84	0.296279	0.766	0.516	2.84123e-80	2	SLIRP
1.10968e-84	0.254639	0.477	0.249	2.86687e-80	2	AXL
3.40278e-83	0.29794	0.758	0.525	8.79108e-79	2	ERH
5.41142e-83	0.261236	0.4	0.197	1.39804e-78	2	TFAM
7.58995e-83	0.267235	0.525	0.297	1.96086e-78	2	ARPC5L
1.08817e-82	0.278796	0.745	0.503	2.8113e-78	2	SNRPC
2.83446e-82	0.250641	0.274	0.111	7.32282e-78	2	SPRY2
3.00458e-82	0.252785	0.752	0.499	7.76233e-78	2	HN1
6.99682e-82	0.274443	0.581	0.347	1.80763e-77	2	PSMC3
8.65451e-82	0.273673	0.856	0.643	2.23589e-77	2	DBI
2.24507e-81	0.27148	0.767	0.547	5.80014e-77	2	DRAP1
2.8851e-81	0.279922	0.471	0.255	7.45365e-77	2	CISD1
5.09116e-81	0.277567	0.499	0.277	1.3153e-76	2	RNPS1
2.10927e-80	0.260598	0.397	0.198	5.44929e-76	2	UBA2
6.37763e-80	0.250794	0.52	0.295	1.64766e-75	2	WDR43
1.78618e-79	0.256122	0.593	0.362	4.61458e-75	2	SRM
2.86593e-79	0.254706	0.688	0.437	7.40412e-75	2	ADAM9
3.14572e-79	0.279773	0.725	0.485	8.12698e-75	2	HDAC2
5.44368e-78	0.252833	0.519	0.297	1.40637e-73	2	MRPS10
1.31337e-77	0.263141	0.468	0.256	3.3931e-73	2	PUM3
4.04862e-77	0.252332	0.691	0.462	1.04596e-72	2	EIF2S2
3.07352e-76	0.263663	0.754	0.531	7.94045e-72	2	SFPQ
8.05413e-76	0.253522	0.718	0.488	2.08079e-71	2	HNRNPK
5.47185e-75	0.258251	0.782	0.554	1.41365e-70	2	MRPL51
1.30294e-74	0.257755	0.775	0.56	3.36615e-70	2	TCEB1
2.38183e-74	0.279109	0.473	0.263	6.15347e-70	2	EIF4A3
3.81962e-74	0.257769	0.34	0.163	9.86799e-70	2	NOL11
8.13278e-74	0.257193	0.532	0.318	2.1011e-69	2	DNTTIP2
1.18677e-73	0.254237	0.614	0.385	3.06601e-69	2	SRSF4
7.8622e-73	0.267845	0.639	0.42	2.0312e-68	2	C1GALT1
2.19628e-72	0.264688	0.551	0.335	5.67409e-68	2	MRPS6
1.02886e-71	0.266696	0.618	0.394	2.65805e-67	2	SDHB
1.85249e-71	0.261175	0.472	0.266	4.78591e-67	2	GLRX2
4.10352e-71	0.250651	0.597	0.367	1.06014e-66	2	CTSC
4.3994e-71	0.294733	0.433	0.241	1.13659e-66	2	BIRC2
7.19485e-71	0.252171	0.581	0.362	1.85879e-66	2	ATP1B3
1.44304e-70	0.257418	0.547	0.33	3.72811e-66	2	CDC5L
1.63823e-70	0.258581	0.421	0.229	4.23238e-66	2	DERA
3.55512e-69	0.256656	0.603	0.376	9.18464e-65	2	COPB1
3.03355e-68	0.251021	0.76	0.539	7.83718e-64	2	SSBP1
5.66241e-62	0.28762	0.401	0.218	1.46288e-57	2	PGF
1.55934e-51	0.25654	0.763	0.576	4.02855e-47	2	SEPW1
0	2.29915	0.999	0.999	0	3	MT-RNR2
1.39694e-292	0.479319	0.998	0.976	3.60899e-288	3	MALAT1
7.69805e-271	1.82878	0.388	0.105	1.98879e-266	3	TTN
1.5934e-226	1.47612	0.659	0.472	4.11655e-222	3	IGF2
2.52015e-111	0.619851	0.757	0.884	6.51082e-107	3	TPM4
3.37052e-97	0.498818	0.802	0.879	8.70774e-93	3	CCND1
1.01864e-72	0.498969	0.755	0.9	2.63165e-68	3	CALM1
4.80391e-71	0.305857	0.135	0.431	1.24109e-66	3	PAFAH1B1
1.50347e-70	0.26241	0.13	0.419	3.88422e-66	3	RALBP1
5.17546e-69	0.285663	0.137	0.43	1.33708e-64	3	THRAP3
1.02951e-68	0.276817	0.111	0.379	2.65973e-64	3	ACSL4
1.44706e-68	0.257242	0.172	0.497	3.73848e-64	3	MAP1LC3B
2.85659e-68	0.29122	0.157	0.468	7.38001e-64	3	TMEM123
5.56809e-68	0.250828	0.155	0.461	1.43852e-63	3	ZC3H13
2.83239e-66	0.282858	0.162	0.473	7.31748e-62	3	TM9SF3
1.04795e-64	0.311103	0.14	0.424	2.70737e-60	3	ZRANB2
1.25519e-64	0.849749	0.592	0.644	3.24279e-60	3	H19
4.99995e-62	0.282711	0.156	0.449	1.29174e-57	3	LAMP2
1.2873e-61	0.269669	0.118	0.375	3.32574e-57	3	GPX8
4.28839e-61	0.315642	0.15	0.434	1.10791e-56	3	TPR
1.0479e-60	0.254974	0.237	0.61	2.70724e-56	3	TLN1
6.90291e-60	0.317011	0.162	0.455	1.78337e-55	3	YME1L1
1.52664e-59	0.268085	0.112	0.359	3.94406e-55	3	SSR1
1.42595e-58	0.252287	0.117	0.364	3.68394e-54	3	TNPO1
1.84146e-58	0.291754	0.117	0.365	4.7574e-54	3	PARVA
2.64768e-58	0.270895	0.127	0.383	6.84029e-54	3	UFM1
3.96765e-58	0.285407	0.157	0.441	1.02504e-53	3	RAD23B
4.35017e-58	0.284058	0.118	0.367	1.12387e-53	3	HACD3
4.57732e-58	0.55469	0.68	0.864	1.18255e-53	3	CALU
8.41469e-58	0.253364	0.108	0.346	2.17394e-53	3	ZFR
7.67263e-57	0.251661	0.098	0.326	1.98222e-52	3	GTF2F1
1.21071e-56	0.297067	0.139	0.402	3.12786e-52	3	NPEPPS
1.28672e-56	0.270465	0.09	0.31	3.32424e-52	3	NCOR1
3.00322e-56	0.255595	0.097	0.322	7.75881e-52	3	MAPKAP1
3.05171e-56	0.311486	0.104	0.335	7.88409e-52	3	STAU1
4.14587e-56	0.314206	0.141	0.406	1.07109e-51	3	SAR1A
1.30604e-55	0.368153	0.169	0.459	3.37416e-51	3	GRB2
1.69351e-55	0.331254	0.177	0.473	4.37518e-51	3	MLEC
5.35461e-53	0.294635	0.087	0.295	1.38336e-48	3	PTPN1
7.19339e-53	0.386218	0.136	0.387	1.85841e-48	3	CCDC88A
7.81848e-53	0.299233	0.221	0.555	2.0199e-48	3	HP1BP3
1.17889e-52	0.360439	0.163	0.437	3.04565e-48	3	MTPN
1.21312e-52	0.319294	0.113	0.343	3.13408e-48	3	MAPK1IP1L
2.67282e-52	0.331027	0.138	0.388	6.90523e-48	3	ROCK1
2.7133e-52	0.331193	0.111	0.337	7.0098e-48	3	FYTTD1
3.89876e-52	0.355559	0.141	0.393	1.00724e-47	3	DENR
5.45769e-52	0.318526	0.138	0.388	1.40999e-47	3	TMOD3
6.56393e-52	0.297191	0.136	0.383	1.69579e-47	3	RAI14
2.06279e-51	0.354139	0.226	0.561	5.32923e-47	3	UBXN4
2.26049e-51	0.287784	0.128	0.368	5.83997e-47	3	TGFBR2
2.69222e-51	0.313711	0.133	0.376	6.95534e-47	3	GOLGA4
3.40445e-51	0.290867	0.126	0.362	8.79541e-47	3	TTC37
3.52774e-51	0.26886	0.097	0.308	9.11392e-47	3	AHCYL1
4.15668e-51	0.29479	0.1	0.315	1.07388e-46	3	KRR1
4.6852e-51	0.292232	0.156	0.417	1.21042e-46	3	EIF4B
1.4083e-50	0.357916	0.182	0.47	3.63835e-46	3	LEPROT
3.49463e-50	0.332716	0.108	0.328	9.02838e-46	3	PDGFC
5.46483e-50	0.301855	0.107	0.325	1.41184e-45	3	C5orf24
1.03535e-49	0.282067	0.114	0.336	2.67483e-45	3	STK17B
1.06654e-49	0.342276	0.192	0.487	2.7554e-45	3	CSNK1A1
1.74161e-49	0.303889	0.161	0.423	4.49946e-45	3	LAMC1
2.56517e-49	0.278421	0.12	0.347	6.62711e-45	3	P4HA1
2.63034e-49	0.261533	0.274	0.652	6.79549e-45	3	LRRFIP1
3.83726e-49	0.302998	0.088	0.288	9.91357e-45	3	ATF6
3.95073e-49	0.361865	0.137	0.379	1.02067e-44	3	RTN3
6.23681e-49	0.408066	0.183	0.468	1.61128e-44	3	TOMM20
9.48774e-49	0.28146	0.075	0.263	2.45116e-44	3	ERBB2IP
2.67319e-48	0.354256	0.168	0.435	6.90618e-44	3	TACC1
2.78942e-48	0.265026	0.095	0.297	7.20646e-44	3	RFTN1
2.88776e-48	0.327113	0.108	0.321	7.46052e-44	3	KPNA4
4.26833e-48	0.348551	0.119	0.341	1.10272e-43	3	HSD17B12
4.73474e-48	0.297639	0.108	0.32	1.22322e-43	3	ELK3
9.76601e-48	0.376471	0.149	0.398	2.52305e-43	3	PGRMC2
1.12607e-47	0.309969	0.104	0.312	2.9092e-43	3	TRIM44
2.28301e-47	1.17885	0.51	0.562	5.89817e-43	3	DST
2.66768e-47	0.30821	0.094	0.293	6.89195e-43	3	SPPL2A
3.29789e-47	0.623738	0.619	0.714	8.52011e-43	3	THBS1
6.45003e-47	0.260973	0.1	0.304	1.66637e-42	3	MYO1C
1.04146e-46	0.303972	0.239	0.57	2.69061e-42	3	CAST
1.39181e-46	0.286699	0.09	0.283	3.59575e-42	3	PDLIM5
3.54298e-46	0.253726	0.084	0.272	9.1533e-42	3	SMC6
4.2744e-46	0.31191	0.222	0.534	1.10429e-41	3	CTSB
8.32198e-46	0.313606	0.082	0.266	2.14998e-41	3	DDX42
8.38485e-46	0.298228	0.098	0.297	2.16623e-41	3	ZMYND8
8.45745e-46	0.381409	0.201	0.494	2.18498e-41	3	SH3GLB1
8.96997e-46	0.287762	0.088	0.279	2.31739e-41	3	FAM126A
1.22657e-45	0.262318	0.082	0.267	3.16883e-41	3	DNAJC10
2.06009e-45	0.370637	0.22	0.531	5.32225e-41	3	RBMS1
3.95134e-45	0.300833	0.092	0.284	1.02083e-40	3	LYRM2
7.61976e-45	0.340725	0.103	0.302	1.96857e-40	3	SLK
2.3003e-44	0.284686	0.083	0.265	5.94282e-40	3	MCL1
2.366e-44	0.374934	0.165	0.419	6.11257e-40	3	PGRMC1
4.46341e-44	0.330021	0.249	0.585	1.15312e-39	3	RRBP1
5.20347e-44	0.269544	0.095	0.286	1.34432e-39	3	PXDN
7.57371e-44	0.299539	0.1	0.294	1.95667e-39	3	CPPED1
8.09578e-44	0.306179	0.099	0.293	2.09154e-39	3	FGD5-AS1
9.64273e-44	0.322176	0.13	0.349	2.4912e-39	3	GLS
1.23638e-43	0.344332	0.12	0.33	3.19418e-39	3	MYH9
1.29574e-43	0.288381	0.095	0.285	3.34756e-39	3	GLIPR2
1.55678e-43	0.283611	0.094	0.283	4.02193e-39	3	CPNE3
1.67579e-43	0.397568	0.137	0.362	4.3294e-39	3	SMARCC1
2.01755e-43	0.368677	0.161	0.406	5.21233e-39	3	ACSL3
2.13029e-43	0.339713	0.095	0.285	5.50362e-39	3	HOOK3
2.38117e-43	0.305536	0.082	0.261	6.15175e-39	3	DNM1L
4.05461e-43	0.432021	0.181	0.444	1.04751e-38	3	GNG12
4.8782e-43	0.364405	0.104	0.3	1.26028e-38	3	ANKRD12
5.52556e-43	0.335404	0.1	0.292	1.42753e-38	3	CPSF2
8.57115e-43	0.385121	0.162	0.407	2.21436e-38	3	FAM114A1
9.39978e-43	0.369296	0.133	0.352	2.42843e-38	3	MOB1A
1.02396e-42	0.395424	0.107	0.305	2.6454e-38	3	BCLAF1
1.02986e-42	0.254536	0.08	0.256	2.66064e-38	3	NAA15
2.11479e-42	0.378157	0.24	0.564	5.46356e-38	3	EIF5
4.63648e-42	0.369024	0.1	0.289	1.19783e-37	3	CRK
5.91758e-42	0.335418	0.092	0.275	1.52881e-37	3	AKAP9
7.34076e-42	0.354384	0.095	0.28	1.89648e-37	3	GCLM
9.03481e-42	0.399121	0.123	0.33	2.33414e-37	3	ANKRD11
9.95137e-42	0.334552	0.108	0.304	2.57094e-37	3	LINC00657
1.04719e-41	0.349682	0.088	0.268	2.70542e-37	3	TMF1
1.52505e-41	0.27715	0.086	0.263	3.93997e-37	3	SMARCC2
1.95774e-41	0.396388	0.133	0.349	5.05781e-37	3	SPAG9
2.15309e-41	0.361825	0.128	0.339	5.5625e-37	3	ELL2
2.43382e-41	0.32919	0.092	0.272	6.28776e-37	3	REST
2.98525e-41	0.305053	0.08	0.252	7.71241e-37	3	GOPC
4.15747e-41	0.352731	0.101	0.288	1.07408e-36	3	RSF1
4.35835e-41	0.329994	0.193	0.458	1.12598e-36	3	COL5A2
4.84839e-41	0.350207	0.082	0.254	1.25258e-36	3	USP8
7.93999e-41	0.281412	0.106	0.296	2.0513e-36	3	RP11-166D19.1
1.36963e-40	0.316618	0.14	0.359	3.53845e-36	3	ALPL
1.39911e-40	0.396968	0.138	0.355	3.6146e-36	3	CBX5
1.43705e-40	0.429411	0.144	0.367	3.71262e-36	3	RPL7L1
1.66759e-40	0.389605	0.132	0.344	4.30821e-36	3	IPO7
2.86037e-40	0.3747	0.112	0.306	7.38977e-36	3	ABI2
3.46912e-40	0.393875	0.105	0.294	8.96247e-36	3	RABEP1
4.80724e-40	0.331269	0.089	0.264	1.24195e-35	3	TMEM233
8.04252e-40	0.378613	0.227	0.525	2.07779e-35	3	HDGF
8.49061e-40	0.265656	0.085	0.257	2.19355e-35	3	SLC39A10
1.29432e-39	0.337348	0.235	0.539	3.34387e-35	3	RAD21
2.27499e-39	0.40502	0.117	0.312	5.87744e-35	3	CFLAR
2.33978e-39	0.304149	0.101	0.283	6.04483e-35	3	CHMP3
2.84438e-39	0.33233	0.088	0.26	7.34845e-35	3	PRKAR2A
3.11336e-39	0.311554	0.089	0.262	8.04336e-35	3	PBRM1
3.50123e-39	0.328406	0.084	0.253	9.04542e-35	3	TBL1XR1
3.74244e-39	0.34275	0.096	0.274	9.6686e-35	3	RAD50
1.07278e-38	0.369171	0.255	0.581	2.77154e-34	3	ASPH
2.82497e-38	0.452926	0.187	0.441	7.29832e-34	3	CHD4
6.54673e-38	0.384443	0.121	0.317	1.69135e-33	3	UBE2G2
1.2209e-37	0.429947	0.118	0.31	3.1542e-33	3	PAK2
1.62354e-37	0.357083	0.115	0.303	4.19442e-33	3	SORT1
1.82396e-37	0.297281	0.088	0.255	4.71221e-33	3	STAT1
2.34201e-37	0.421107	0.196	0.455	6.05059e-33	3	DDX17
2.4481e-37	0.451774	0.174	0.414	6.32466e-33	3	SCARB2
2.70225e-37	0.271236	0.126	0.321	6.98125e-33	3	CKAP2
2.97865e-37	0.361897	0.103	0.28	7.69535e-33	3	ASAP1
5.78999e-37	0.505241	0.174	0.414	1.49584e-32	3	G3BP2
7.02703e-37	0.374372	0.237	0.533	1.81543e-32	3	MAP4K4
9.41317e-37	0.338126	0.092	0.259	2.43189e-32	3	EIF2AK2
1.97078e-36	0.46246	0.169	0.401	5.09151e-32	3	BAZ1B
2.64128e-36	0.419723	0.126	0.32	6.82374e-32	3	ANKRD28
7.0361e-36	0.315416	0.099	0.269	1.81778e-31	3	ARMCX3
8.36024e-36	1.1811	0.37	0.32	2.15987e-31	3	TXNIP
8.37706e-36	0.451411	0.179	0.417	2.16421e-31	3	ASAP2
9.29045e-36	0.411687	0.102	0.274	2.40019e-31	3	CUL5
1.01863e-35	0.461689	0.218	0.496	2.63164e-31	3	VCL
1.18396e-35	0.465035	0.139	0.342	3.05876e-31	3	YWHAG
1.29463e-35	0.342774	0.246	0.548	3.34468e-31	3	KPNB1
2.31473e-35	0.386615	0.115	0.296	5.98011e-31	3	MSRB3
7.52594e-35	0.343665	0.092	0.253	1.94433e-30	3	TRAK2
2.4591e-34	0.47409	0.674	0.819	6.35308e-30	3	ATP2B1
3.12855e-34	0.31315	0.097	0.261	8.08261e-30	3	MAN2A1
4.58482e-34	0.275353	0.093	0.253	1.18449e-29	3	HSPG2
4.63419e-34	0.788037	0.512	0.566	1.19724e-29	3	AP000769.1
5.84933e-34	0.490554	0.185	0.423	1.51117e-29	3	TGOLN2
9.95431e-34	0.330039	0.095	0.256	2.5717e-29	3	IRS2
1.33499e-33	0.439597	0.094	0.255	3.44895e-29	3	BLOC1S6
1.35717e-33	0.483839	0.166	0.385	3.50626e-29	3	CBX1
2.04518e-33	0.277828	0.279	0.607	5.28373e-29	3	EMP1
6.75324e-33	0.602425	0.611	0.812	1.7447e-28	3	CALD1
8.73505e-33	0.435068	0.207	0.461	2.2567e-28	3	RCN1
2.38276e-32	0.478789	0.121	0.3	6.15586e-28	3	PCM1
2.39562e-32	0.471894	0.131	0.316	6.18909e-28	3	RBFOX2
3.44752e-32	0.536943	0.158	0.365	8.90668e-28	3	OXSR1
4.50789e-32	0.471599	0.135	0.324	1.16461e-27	3	ZMAT3
5.38035e-32	0.405731	0.116	0.288	1.39001e-27	3	USP22
9.2146e-32	0.301528	0.659	0.651	2.38059e-27	3	ANKRD1
1.09081e-31	0.40113	0.104	0.266	2.8181e-27	3	PRNP
1.37368e-31	0.331407	0.097	0.252	3.54889e-27	3	FADS1
1.78365e-31	0.450196	0.131	0.313	4.60805e-27	3	IGF2BP2
2.48935e-31	0.787324	0.553	0.703	6.43125e-27	3	PTTG1IP
4.39177e-31	0.422573	0.193	0.423	1.13461e-26	3	DYNC1LI2
9.06301e-31	0.368035	0.113	0.278	2.34143e-26	3	MRC2
1.4274e-30	0.426139	0.249	0.537	3.68768e-26	3	PPP1CB
2.70984e-30	0.495063	0.121	0.292	7.00086e-26	3	UBE2H
1.15029e-29	0.555784	0.145	0.332	2.97178e-25	3	OSBPL8
1.23782e-29	0.426846	0.101	0.254	3.19792e-25	3	PPP3CA
2.75728e-29	0.253684	0.182	0.392	7.12343e-25	3	FLJ22447
3.59238e-29	0.446098	0.101	0.253	9.28091e-25	3	EEA1
5.58057e-29	0.43329	0.103	0.256	1.44174e-24	3	KCNJ6
6.34716e-29	0.418304	0.113	0.273	1.63979e-24	3	GPC1
8.35568e-29	0.467751	0.141	0.322	2.15869e-24	3	HIPK2
8.38646e-29	0.461164	0.137	0.315	2.16664e-24	3	CALCOCO2
1.51896e-28	0.340482	0.265	0.555	3.92423e-24	3	PLOD2
1.82363e-28	0.528454	0.131	0.303	4.71135e-24	3	EIF4G3
2.79541e-28	0.433285	0.28	0.589	7.22193e-24	3	IQGAP1
2.80603e-28	0.261914	0.303	0.627	7.24938e-24	3	LIMA1
5.58055e-28	0.386285	0.161	0.354	1.44174e-23	3	GREM1
9.37286e-28	0.372266	0.117	0.275	2.42148e-23	3	SYTL2
1.40422e-27	0.506022	0.217	0.461	3.62779e-23	3	SPTBN1
1.80806e-27	1.07168	0.417	0.429	4.67111e-23	3	MME
2.03839e-27	0.402496	0.108	0.26	5.26617e-23	3	VCAN
2.40914e-27	0.529903	0.16	0.35	6.22401e-23	3	PHF20L1
2.70967e-27	0.509113	0.134	0.305	7.00042e-23	3	TMEM263
3.71972e-27	0.4912	0.188	0.402	9.6099e-23	3	HLA-E
1.2838e-26	0.547236	0.166	0.36	3.3167e-22	3	CELF2
1.45311e-26	0.456529	0.112	0.263	3.75411e-22	3	NUDT3
1.8446e-26	0.448141	0.112	0.262	4.76552e-22	3	KIAA1191
2.94221e-26	0.514548	0.123	0.281	7.60119e-22	3	GOLGB1
3.35553e-26	0.466148	0.118	0.273	8.669e-22	3	PDGFA
3.41197e-26	0.382925	0.158	0.34	8.81482e-22	3	LAMA2
5.96456e-26	0.276106	0.328	0.674	1.54094e-21	3	PLIN3
2.1018e-25	0.778864	0.416	0.396	5.43e-21	3	COL11A1
2.60446e-25	0.559857	0.161	0.346	6.72863e-21	3	TEAD1
7.60156e-25	0.413794	0.128	0.285	1.96386e-20	3	GLUL
9.31885e-25	0.491481	0.265	0.547	2.40753e-20	3	RDX
9.34544e-25	0.509133	0.164	0.35	2.41439e-20	3	SLF2
1.63312e-24	0.588781	0.164	0.35	4.21917e-20	3	QKI
2.17617e-24	0.326878	0.272	0.545	5.62215e-20	3	ITGBL1
2.70353e-24	0.449357	0.227	0.462	6.98457e-20	3	CRIM1
3.06347e-24	0.576061	0.155	0.33	7.91447e-20	3	ROCK2
5.36273e-24	0.526828	0.15	0.321	1.38546e-19	3	MYO10
1.25369e-23	0.553536	0.13	0.284	3.2389e-19	3	DNAJC3
1.34278e-23	0.417357	0.285	0.581	3.46908e-19	3	HIF1A
1.79293e-23	0.667439	0.56	0.744	4.63202e-19	3	PALLD
3.6556e-23	0.574872	0.199	0.408	9.44424e-19	3	ATRX
5.04248e-23	0.464654	0.289	0.59	1.30272e-18	3	ACTR2
5.38057e-23	0.566466	0.212	0.434	1.39007e-18	3	C6orf62
7.43222e-23	0.395146	0.33	0.672	1.92011e-18	3	EIF3A
1.71687e-22	0.618529	0.202	0.412	4.43554e-18	3	PPFIBP1
1.84909e-21	0.513521	0.139	0.292	4.77713e-17	3	VGLL3
4.73907e-21	0.533947	0.116	0.251	1.22434e-16	3	NUFIP2
6.83387e-21	0.521472	0.118	0.253	1.76553e-16	3	TMEM47
7.19191e-21	0.563279	0.125	0.266	1.85803e-16	3	UHMK1
3.69719e-20	0.566827	0.151	0.309	9.5517e-16	3	TOR1AIP2
3.01738e-19	0.601381	0.167	0.333	7.7954e-15	3	WASF2
1.6609e-18	0.649521	0.252	0.491	4.29093e-14	3	PRRC2C
1.06152e-17	0.551847	0.239	0.456	2.74244e-13	3	ZEB1
1.29992e-17	0.643809	0.24	0.462	3.35835e-13	3	SCAF11
1.62387e-17	1.12667	0.308	0.287	4.19527e-13	3	SYNPO2
2.62373e-17	0.581522	0.223	0.426	6.77841e-13	3	PEA15
6.48086e-17	0.596284	0.231	0.436	1.67433e-12	3	PTPN11
5.33202e-16	0.662292	0.151	0.29	1.37753e-11	3	TROVE2
1.55057e-15	0.6011	0.148	0.283	4.0059e-11	3	NFE2L1
4.42325e-15	0.349083	0.176	0.32	1.14275e-10	3	LOX
4.5607e-15	0.574762	0.185	0.345	1.17826e-10	3	KANK2
4.76682e-15	0.281108	0.661	0.8	1.23151e-10	3	SERPINE1
5.69108e-15	0.646326	0.136	0.26	1.47029e-10	3	KIF1B
1.10694e-14	0.63197	0.262	0.49	2.85979e-10	3	LIMS1
1.43318e-13	0.331351	0.324	0.595	3.70261e-09	3	DES
4.17064e-13	0.517119	0.183	0.33	1.07749e-08	3	HAS2
6.01426e-13	0.460727	0.307	0.559	1.55378e-08	3	MAP1B
1.12188e-12	0.651567	0.235	0.426	2.89838e-08	3	IL6ST
6.61843e-12	0.663468	0.194	0.346	1.70987e-07	3	RIOK3
3.37919e-11	0.611276	0.16	0.281	8.73013e-07	3	KCTD12
5.17921e-11	1.04419	0.391	0.472	1.33805e-06	3	MACF1
8.98582e-11	0.350994	0.354	0.643	2.32149e-06	3	DNAJB4
9.69666e-11	0.633173	0.283	0.51	2.50513e-06	3	FKBP5
2.02576e-10	0.629776	0.184	0.319	5.23354e-06	3	RND3
3.4771e-10	0.53447	0.31	0.561	8.98309e-06	3	THY1
1.79406e-09	0.339141	0.263	0.44	4.63496e-05	3	NPTX2
8.17925e-09	0.613316	0.295	0.518	0.000211311	3	CDV3
8.54862e-09	0.732969	0.226	0.384	0.000220854	3	NFIC
1.46371e-08	0.702397	0.151	0.253	0.000378151	3	DDX6
2.22074e-08	0.606983	0.194	0.321	0.000573728	3	SEMA3C
4.36811e-08	0.917735	0.259	0.255	0.0011285	3	CCND2
6.46177e-08	0.707518	0.198	0.326	0.0016694	3	CDK6
7.39405e-08	0.355669	0.404	0.737	0.00191025	3	2011-09-01
1.10649e-07	0.438263	0.375	0.679	0.00285862	3	CSDE1
1.25964e-07	0.772294	0.178	0.292	0.00325427	3	BBX
3.0102e-06	0.668016	0.161	0.252	0.0777685	3	CLMP
4.53245e-06	0.667441	0.292	0.488	0.117096	3	ASB5
4.72081e-06	0.879533	0.304	0.334	0.121962	3	MEF2C
8.4042e-06	0.648955	0.345	0.597	0.217122	3	MAP4
0.000152276	0.80687	0.318	0.366	1	3	MRAS
0.000255842	0.731026	0.266	0.42	1	3	MSI2
0.000449555	0.732393	0.248	0.383	1	3	WNT5A
0.000554612	0.272077	0.587	0.808	1	3	NES
0.000579703	1.01447	0.333	0.415	1	3	ZNF106
0.000679982	0.852683	0.177	0.261	1	3	SLFN5
0.000795715	0.513717	0.262	0.391	1	3	TIMP3
0.000989743	0.575569	0.48	0.725	1	3	CLIC4
0.00284085	0.74451	0.309	0.491	1	3	TTC3
0.00330205	0.660371	0.335	0.544	1	3	FSTL1
0.00721971	0.250255	0.377	0.56	1	3	NEAT1
2.86319e-141	2.3179	0.948	0.685	7.39705e-137	4	TGFBI
3.0742e-139	1.69472	0.997	0.978	7.9422e-135	4	MALAT1
3.41289e-137	2.00096	0.945	0.737	8.81721e-133	4	FN1
3.73165e-131	2.02229	0.935	0.767	9.64072e-127	4	COL1A2
5.76276e-124	2.14919	0.893	0.626	1.48881e-119	4	COL3A1
3.14863e-115	1.57054	0.941	0.907	8.13447e-111	4	MT-CO3
1.39586e-112	1.57972	0.938	0.921	3.6062e-108	4	MT-CO1
5.28075e-109	1.91059	0.853	0.592	1.36428e-104	4	COL1A1
1.9628e-102	1.97138	0.834	0.535	5.07089e-98	4	NEAT1
1.19847e-101	1.54505	0.906	0.844	3.09625e-97	4	MT-CYB
2.28655e-100	1.53732	0.889	0.833	5.9073e-96	4	MT-ND4
2.09421e-98	1.35761	0.915	0.76	5.41039e-94	4	HTRA1
1.38924e-97	1.50884	0.876	0.781	3.5891e-93	4	MT-ATP6
2.7386e-94	1.30975	0.919	0.885	7.07517e-90	4	MT-CO2
3.28272e-91	0.5347	1	0.999	8.4809e-87	4	MT-RNR2
1.09162e-85	1.50017	0.857	0.76	2.82019e-81	4	MT-ND5
5.28005e-82	1.11179	0.951	0.897	1.3641e-77	4	SPARC
4.28054e-67	1.16578	0.827	0.733	1.10588e-62	4	PDIA3
6.39224e-66	1.64218	0.456	0.151	1.65144e-61	4	COL4A1
3.08777e-65	1.19673	0.792	0.607	7.97724e-61	4	HLA-A
1.68253e-61	1.22426	0.87	0.784	4.34681e-57	4	SERPINE1
3.12149e-60	1.52896	0.609	0.315	8.06436e-56	4	LAMA2
9.74253e-60	1.67929	0.651	0.397	2.51698e-55	4	WSB1
1.53146e-58	1.2627	0.779	0.687	3.95651e-54	4	MT-ND2
1.28803e-57	0.975042	0.86	0.841	3.32763e-53	4	HSP90B1
2.59859e-55	1.56286	0.658	0.434	6.71346e-51	4	P4HA2
3.21957e-55	1.42507	0.674	0.458	8.31777e-51	4	PSAP
1.04822e-51	1.6853	0.375	0.122	2.70808e-47	4	HAS1
1.37906e-50	1.72628	0.726	0.557	3.5628e-46	4	AP000769.1
2.4951e-50	1.5033	0.678	0.524	6.44608e-46	4	MT-ND3
6.56183e-49	1.14067	0.743	0.685	1.69525e-44	4	P4HB
2.99238e-48	1.37159	0.635	0.425	7.7308e-44	4	COL5A2
7.96679e-48	1.19794	0.671	0.393	2.05822e-43	4	COL11A1
9.81964e-47	1.212	0.765	0.738	2.5369e-42	4	MT-ND1
1.62741e-45	1.67073	0.583	0.35	4.20441e-41	4	MAT2A
9.9751e-45	1.41366	0.502	0.248	2.57707e-40	4	MFGE8
2.79714e-43	1.08409	0.759	0.673	7.22641e-39	4	STC2
4.21648e-43	1.1071	0.603	0.319	1.08933e-38	4	PTGDS
2.69471e-40	1.55671	0.537	0.3	6.96177e-36	4	LOX
6.80201e-40	0.723802	0.85	0.802	1.7573e-35	4	ATP2B1
1.62566e-37	1.29774	0.57	0.375	4.19988e-33	4	FBN1
5.29035e-37	0.784049	0.912	0.918	1.36676e-32	4	TIMP1
7.62758e-37	1.60965	0.3	0.1	1.97059e-32	4	ANGPTL4
9.2681e-36	1.28527	0.459	0.237	2.39441e-31	4	COL6A2
1.26473e-35	1.40518	0.293	0.098	3.26744e-31	4	MIR503HG
1.51787e-35	1.28391	0.43	0.208	3.9214e-31	4	COL5A1
5.88889e-32	1.30156	0.518	0.332	1.5214e-27	4	COL6A1
7.47253e-30	1.34125	0.567	0.42	1.93053e-25	4	PNN
1.76082e-29	1.27781	0.511	0.339	4.54909e-25	4	LAMB1
5.35481e-29	0.980487	0.681	0.636	1.38341e-24	4	CCDC80
7.4159e-28	1.57556	0.463	0.273	1.9159e-23	4	SAT1
4.99839e-27	0.963441	0.691	0.603	1.29134e-22	4	CYR61
9.44413e-26	1.00685	0.616	0.495	2.43989e-21	4	HLA-B
1.35571e-25	0.75902	0.746	0.693	3.50247e-21	4	CHRNA1
2.18095e-25	1.14707	0.534	0.393	5.63448e-21	4	LAMC1
4.4227e-25	0.966648	0.476	0.272	1.1426e-20	4	ELN
1.03648e-24	1.19072	0.336	0.158	2.67775e-20	4	RSRP1
1.68402e-24	1.19391	0.485	0.326	4.35066e-20	4	GAS6
2.40106e-24	1.28832	0.645	0.545	6.20314e-20	4	DCN
4.88516e-24	1.16323	0.55	0.437	1.26208e-19	4	PNISR
5.08073e-24	1.1142	0.339	0.162	1.31261e-19	4	MMP2
6.61358e-24	1.09153	0.502	0.347	1.70862e-19	4	CTSD
1.22588e-23	1.08515	0.599	0.514	3.16707e-19	4	ITGBL1
2.05906e-23	0.993908	0.557	0.425	5.31958e-19	4	MME
3.03496e-22	1.35931	0.414	0.253	7.84081e-18	4	VMP1
3.80752e-22	1.16285	0.476	0.336	9.83673e-18	4	APP
5.5351e-22	1.1139	0.342	0.175	1.42999e-17	4	FAP
3.49567e-21	1.27839	0.433	0.287	9.03106e-17	4	MTCO1P40
4.31386e-21	1.184	0.573	0.51	1.11449e-16	4	ARGLU1
6.04674e-21	1.13534	0.557	0.478	1.56218e-16	4	MT-RNR1
1.26627e-20	1.25074	0.41	0.261	3.27141e-16	4	CCNL2
1.55831e-20	0.981733	0.274	0.122	4.02589e-16	4	COL4A2
4.91582e-20	1.1689	0.345	0.19	1.27e-15	4	ANPEP
5.16917e-20	0.784395	0.694	0.684	1.33545e-15	4	HSPA5
1.94048e-19	0.777241	0.668	0.697	5.01323e-15	4	ITGB1
2.44923e-19	0.661601	0.717	0.716	6.32759e-15	4	DDX5
2.52473e-19	1.07252	0.502	0.4	6.52263e-15	4	MT-ND6
1.01209e-18	1.23812	0.453	0.338	2.61474e-14	4	PLOD1
2.42994e-18	0.811149	0.541	0.419	6.27776e-14	4	NPTX2
3.07392e-18	0.806959	0.635	0.648	7.94148e-14	4	APLP2
4.23469e-18	0.933919	0.596	0.594	1.09403e-13	4	CKAP4
4.40933e-17	1.17875	0.577	0.463	1.13915e-12	4	PTX3
8.87981e-17	0.979994	0.417	0.289	2.2941e-12	4	CFH
1.85496e-16	0.997441	0.557	0.531	4.79228e-12	4	LUC7L3
2.96706e-16	0.477726	0.772	0.846	7.66541e-12	4	CALU
3.95137e-16	0.875996	0.567	0.549	1.02084e-11	4	RRBP1
6.81479e-16	1.14777	0.433	0.326	1.7606e-11	4	GRN
8.15827e-16	1.04148	0.423	0.309	2.10769e-11	4	LGALS3BP
1.15158e-15	0.994409	0.469	0.368	2.9751e-11	4	CDH15
1.71505e-15	1.12069	0.43	0.325	4.43082e-11	4	SRPX
2.47446e-15	0.919694	0.316	0.175	6.39277e-11	4	LUM
4.62625e-15	1.00961	0.362	0.234	1.19519e-10	4	HSPG2
5.67486e-15	0.970257	0.384	0.258	1.4661e-10	4	MRC2
6.09961e-15	0.894564	0.521	0.472	1.57583e-10	4	HLA-C
1.39272e-13	0.946604	0.319	0.197	3.5981e-09	4	LRP1
1.42814e-13	1.01884	0.544	0.524	3.68961e-09	4	PLOD2
1.50361e-13	0.557977	0.658	0.716	3.88457e-09	4	CANX
2.11786e-13	0.942461	0.319	0.197	5.47149e-09	4	HEXA
2.81796e-13	1.06612	0.332	0.212	7.28019e-09	4	COL12A1
6.54939e-13	1.05653	0.453	0.393	1.69203e-08	4	MT-ND4L
9.26768e-12	0.979103	0.375	0.274	2.3943e-07	4	ITGA7
1.15865e-11	0.507214	0.713	0.794	2.99338e-07	4	CALR
2.00201e-11	0.593038	0.681	0.754	5.17218e-07	4	PPIB
2.91754e-11	0.90008	0.479	0.427	7.53747e-07	4	DDX17
3.23851e-11	0.93009	0.492	0.469	8.36668e-07	4	LAMP1
3.47638e-11	0.859619	0.313	0.2	8.98124e-07	4	USP53
3.54578e-11	0.877396	0.508	0.489	9.16052e-07	4	CTSL
9.23187e-11	0.963054	0.371	0.283	2.38505e-06	4	GLG1
1.48354e-10	1.00128	0.459	0.416	3.83272e-06	4	SRRM2
1.70761e-10	0.845513	0.287	0.181	4.4116e-06	4	SPON2
2.68099e-10	0.806375	0.41	0.334	6.92634e-06	4	ALPL
3.06504e-10	0.70491	0.661	0.705	7.91853e-06	4	THBS1
3.78481e-10	0.958177	0.44	0.396	9.77806e-06	4	FADS3
4.20346e-10	0.965247	0.492	0.478	1.08596e-05	4	RBM39
8.02976e-10	1.03421	0.342	0.242	2.07449e-05	4	IGFBP3
8.81412e-10	0.982746	0.42	0.37	2.27713e-05	4	MT-ATP8
1.21236e-09	0.536414	0.632	0.717	3.13213e-05	4	PDIA6
1.65105e-09	0.71802	0.521	0.522	4.26548e-05	4	FSTL1
1.83643e-09	0.778231	0.518	0.549	4.74441e-05	4	CD151
2.32072e-09	0.899038	0.485	0.486	5.99557e-05	4	SERPINH1
3.38864e-09	0.888132	0.427	0.367	8.75455e-05	4	WNT5A
4.42218e-09	0.902696	0.254	0.158	0.000114247	4	ZFC3H1
2.95071e-08	0.827443	0.446	0.409	0.000762316	4	SERPINF1
4.20344e-08	0.891748	0.303	0.219	0.00108596	4	ADM
1.80491e-07	0.284739	0.899	0.94	0.004663	4	CD63
2.76313e-07	0.703701	0.511	0.561	0.00713856	4	RPN2
7.11501e-07	0.932695	0.375	0.326	0.0183816	4	ADAMTS1
1.08156e-06	0.917059	0.293	0.224	0.027942	4	NKTR
1.15873e-06	0.944804	0.29	0.222	0.0299359	4	ITGA10
1.16871e-06	0.821968	0.283	0.214	0.0301936	4	LTBP2
1.30379e-06	0.252583	0.121	0.268	0.0336833	4	HOOK3
1.36696e-06	0.881968	0.365	0.322	0.0353153	4	P4HA1
1.57155e-06	0.646578	0.267	0.189	0.0406009	4	PCDH9
1.91204e-06	0.870673	0.251	0.178	0.0493976	4	LOXL2
1.93524e-06	0.802079	0.404	0.386	0.049997	4	ATP6AP2
2.01508e-06	0.808	0.277	0.212	0.0520595	4	QSOX1
2.60281e-06	0.660984	0.469	0.483	0.0672436	4	PDIA4
3.95433e-06	0.938039	0.371	0.344	0.10216	4	MTATP6P1
4.17107e-06	0.991197	0.332	0.289	0.10776	4	N4BP2L2
8.51767e-06	0.777545	0.391	0.371	0.220054	4	SGCA
1.11518e-05	0.698165	0.456	0.468	0.288108	4	ASB5
1.88991e-05	0.665689	0.267	0.205	0.488259	4	SEL1L
2.20646e-05	0.436097	0.625	0.678	0.57004	4	TPM1
2.89732e-05	0.779542	0.313	0.263	0.748523	4	GOLGB1
3.10929e-05	0.758744	0.277	0.222	0.803285	4	SLC4A7
3.342e-05	0.61318	0.502	0.575	0.863406	4	ITM2B
3.46602e-05	0.735398	0.498	0.566	0.895448	4	SRSF11
4.73905e-05	0.277157	0.221	0.4	1	4	EWSR1
5.88727e-05	0.862771	0.352	0.334	1	4	RCN3
0.000103142	0.253817	0.169	0.316	1	4	EMC3
0.000103818	0.57816	0.495	0.547	1	4	ASPH
0.000113274	0.728633	0.332	0.303	1	4	OS9
0.000164595	0.617423	0.472	0.511	1	4	FUS
0.000178354	0.258288	0.261	0.444	1	4	DAB2
0.000334583	0.345463	0.134	0.251	1	4	HOXB2
0.000337262	0.356297	0.208	0.365	1	4	SRSF10
0.000406468	1.03738	0.339	0.333	1	4	ORMDL1
0.00040975	0.334711	0.163	0.294	1	4	ZNF207
0.000733603	0.66299	0.371	0.379	1	4	HLA-E
0.000772081	0.308952	0.186	0.32	1	4	CNPY2
0.000779402	0.30518	0.212	0.358	1	4	TMED4
0.000812751	0.679923	0.296	0.265	1	4	PXDN
0.00088157	0.2618	0.257	0.431	1	4	SON
0.00111798	0.736926	0.267	0.236	1	4	GGCX
0.00114259	0.302086	0.208	0.35	1	4	TMEM30A
0.00126605	0.583606	0.414	0.438	1	4	CRIM1
0.00143481	0.298839	0.235	0.388	1	4	CTTN
0.00180498	0.270786	0.166	0.282	1	4	XPO1
0.00183651	0.272292	0.336	0.543	1	4	VKORC1
0.00195973	0.622026	0.352	0.345	1	4	ABI3BP
0.00198278	0.691753	0.375	0.4	1	4	LRPAP1
0.00254202	0.730796	0.381	0.378	1	4	TIMP3
0.00292995	0.281412	0.205	0.333	1	4	GOLIM4
0.00293219	0.587079	0.43	0.464	1	4	MACF1
0.00293287	0.705504	0.283	0.266	1	4	CTSA
0.00324317	0.273631	0.189	0.313	1	4	DEGS1
0.00391276	0.294435	0.153	0.255	1	4	VPS36
0.00483079	0.471857	0.482	0.559	1	4	DST
0.00492415	0.312809	0.218	0.352	1	4	GGNBP2
0.00538153	0.257758	0.156	0.257	1	4	FUCA2
0.00579367	0.309103	0.205	0.327	1	4	PRKDC
0.00692473	0.32223	0.208	0.331	1	4	ADAM10
0.00797972	0.347638	0.251	0.403	1	4	SDF4
0.00964314	0.864309	0.322	0.339	1	4	SNHG3
0.009938	0.719335	0.384	0.416	1	4	PLAU
0	1.07792	0.747	0.227	0	5	PTGDS
0	0.898777	0.872	0.412	0	5	HLA-B
0	0.85498	0.985	0.712	0	5	HTRA1
0	0.818011	0.872	0.526	0	5	IFITM3
0	0.80983	0.258	0.037	0	5	APOC1
0	0.809785	0.934	0.536	0	5	HLA-A
0	0.786295	0.787	0.309	0	5	COL11A1
0	0.786099	0.429	0.075	0	5	C1R
0	0.783801	0.457	0.114	0	5	LUM
0	0.748871	0.59	0.204	0	5	ELN
0	0.720559	0.758	0.381	0	5	TAGLN
0	0.719402	0.746	0.332	0	5	SERPINF1
0	0.706343	0.784	0.435	0	5	IFITM2
0	0.687996	0.839	0.473	0	5	NEAT1
0	0.679146	0.942	0.64	0	5	NNMT
0	0.650544	0.895	0.57	0	5	COL3A1
0	0.645183	0.997	0.918	0	5	B2M
0	0.642751	0.544	0.17	0	5	RAMP1
0	0.640996	0.994	0.876	0	5	SPARC
0	0.624935	0.646	0.283	0	5	CTSD
0	0.618199	0.76	0.407	0	5	HLA-C
0	0.610165	0.818	0.413	0	5	PDLIM3
0	0.57067	0.933	0.639	0	5	CHRNA1
0	0.56426	0.897	0.623	0	5	CST3
0	0.553722	0.935	0.665	0	5	VAMP5
0	0.543219	0.41	0.107	0	5	FAM198B
0	0.540242	0.65	0.25	0	5	TXNIP
0	0.457077	0.964	0.726	0	5	COL1A2
0	0.398307	0.999	0.98	0	5	FTH1
0	0.354424	0.995	0.888	0	5	MT-CO3
0	0.331145	0.996	0.904	0	5	MT-CO1
1.5451e-304	0.459393	0.397	0.112	3.99176e-300	5	MMP2
3.01191e-297	0.468346	0.897	0.579	7.78128e-293	5	H19
2.75467e-295	0.491282	0.88	0.403	7.11668e-291	5	RPS4Y1
1.88539e-294	0.535135	0.731	0.401	4.87092e-290	5	PSAP
1.99886e-289	0.534302	0.651	0.307	5.16404e-285	5	SGCA
1.96204e-287	0.618923	0.794	0.391	5.06893e-283	5	TNNT2
2.64778e-275	0.583991	0.616	0.279	6.84054e-271	5	IFI6
3.22376e-267	0.49975	0.497	0.197	8.32859e-263	5	MFGE8
1.66743e-260	0.595248	0.558	0.251	4.30781e-256	5	TSC22D3
5.96983e-259	0.348743	0.975	0.816	1.54231e-254	5	MT-CYB
8.28106e-258	0.50449	0.564	0.253	2.13941e-253	5	LGALS3BP
1.38094e-251	0.455463	0.4	0.134	3.56765e-247	5	PMP22
5.41275e-248	0.757073	0.431	0.155	1.39839e-243	5	ACTA2
9.62964e-247	0.452786	0.474	0.188	2.48782e-242	5	COL6A2
1.10552e-246	0.412521	0.271	0.062	2.85611e-242	5	HTRA3
6.3028e-243	0.54033	0.421	0.154	1.62833e-238	5	ANKRD10
8.95029e-241	0.484594	0.564	0.265	2.31231e-236	5	LAMA2
7.60666e-239	0.415927	0.476	0.171	1.96518e-234	5	TNNT1
5.51333e-233	0.409389	0.421	0.152	1.42437e-228	5	USP53
2.16414e-232	0.399175	0.767	0.428	5.59106e-228	5	IGF2
5.51881e-230	0.489448	0.267	0.063	1.42579e-225	5	FBXO32
3.12571e-228	0.360238	0.333	0.098	8.07526e-224	5	LBH
6.5602e-228	0.424264	0.393	0.135	1.69483e-223	5	SPON2
6.88553e-226	0.486918	0.714	0.397	1.77888e-221	5	KLHL41
7.75442e-226	0.359857	0.958	0.743	2.00335e-221	5	MT-ATP6
1.9408e-225	0.52094	0.435	0.17	5.01406e-221	5	DDIT4
6.82499e-225	0.478398	0.823	0.545	1.76324e-220	5	COL1A1
3.5069e-221	0.440303	0.796	0.523	9.06008e-217	5	ITM2B
6.92406e-220	0.386226	0.264	0.065	1.78883e-215	5	MIR503HG
4.03918e-218	0.447988	0.377	0.132	1.04352e-213	5	DAG1
2.43981e-217	0.404154	0.817	0.509	6.30326e-213	5	DES
2.54295e-217	0.421076	0.345	0.11	6.56971e-213	5	TPPP3
7.58355e-217	0.423704	0.474	0.181	1.95921e-212	5	HSPB3
2.27507e-207	0.487963	0.483	0.194	5.87763e-203	5	RARRES2
6.40298e-205	0.451822	0.509	0.24	1.65421e-200	5	MTCO1P40
4.65775e-203	0.386156	0.448	0.187	1.20333e-198	5	HSPG2
1.39549e-201	0.362641	0.712	0.355	3.60525e-197	5	NPTX2
6.39903e-201	0.436196	0.915	0.701	1.65319e-196	5	FN1
3.83456e-200	0.418304	0.63	0.349	9.90657e-196	5	WSB1
7.09859e-200	0.419347	0.381	0.142	1.83392e-195	5	RTN2
1.47575e-198	0.389785	0.863	0.613	3.81259e-194	5	PPDPF
7.10403e-196	0.406725	0.558	0.285	1.83533e-191	5	COL6A1
7.84975e-193	0.356392	0.44	0.179	2.02798e-188	5	ADAMTS5
7.94131e-193	0.397312	0.317	0.103	2.05164e-188	5	TMEFF2
2.23438e-192	0.255754	0.992	0.861	5.77251e-188	5	MT-CO2
3.62002e-191	0.333394	0.337	0.116	9.35231e-187	5	COL4A1
1.91499e-189	0.381605	0.376	0.146	4.94737e-185	5	PLD3
2.52495e-189	0.304338	0.77	0.479	6.5232e-185	5	CD82
8.63598e-189	0.430239	0.6	0.329	2.23111e-184	5	FBN1
4.37131e-186	0.421415	0.543	0.278	1.12933e-181	5	GRN
1.63792e-184	0.396137	0.851	0.602	4.23156e-180	5	HSPB1
4.35822e-184	0.324091	0.723	0.451	1.12595e-179	5	ANTXR1
7.62402e-184	0.327161	0.55	0.277	1.96967e-179	5	KANK2
1.27465e-181	0.36976	0.468	0.21	3.29305e-177	5	SYTL2
1.37441e-181	0.407036	0.759	0.502	3.5508e-177	5	HIF1A
9.17972e-181	0.410188	0.59	0.32	2.37158e-176	5	CDH15
1.59429e-180	0.364986	0.72	0.451	4.11886e-176	5	CTSB
2.44876e-179	0.422065	0.547	0.279	6.32638e-175	5	GAS6
1.33943e-176	0.391776	0.992	0.926	3.46043e-172	5	ACTC1
3.41148e-172	0.410724	0.74	0.493	8.81356e-168	5	VKORC1
1.87385e-171	0.340737	0.736	0.479	4.8411e-167	5	MT-ND3
1.68215e-170	0.399099	0.412	0.181	4.34583e-166	5	PALMD
2.14725e-170	0.373584	0.518	0.263	5.54742e-166	5	CDH13
1.652e-169	0.425656	0.467	0.223	4.26795e-165	5	GLUL
7.12263e-169	0.329414	0.403	0.169	1.84013e-164	5	PBXIP1
3.14535e-167	0.273431	0.967	0.803	8.12601e-163	5	MT-ND4
8.24957e-166	0.355101	0.402	0.171	2.13128e-161	5	COL12A1
5.74041e-164	0.394911	0.518	0.256	1.48304e-159	5	MDK
1.18349e-163	0.472305	0.595	0.328	3.05756e-159	5	TIMP3
3.90326e-163	0.32738	0.312	0.112	1.00841e-158	5	CCNG2
9.35511e-163	0.391002	0.716	0.47	2.41689e-158	5	ITGBL1
1.30214e-162	0.292333	0.288	0.097	3.36407e-158	5	SGCD
8.78031e-162	0.358474	0.673	0.417	2.26839e-157	5	MYL9
1.08856e-161	0.345711	0.632	0.383	2.81229e-157	5	COL5A2
1.23126e-161	0.366995	0.857	0.612	3.18096e-157	5	ZFP36L1
7.05339e-161	0.48817	0.512	0.267	1.82224e-156	5	CEBPD
9.59058e-161	0.364386	0.604	0.349	2.47773e-156	5	FADS3
3.38356e-160	0.3731	0.875	0.647	8.74144e-156	5	TGFBI
2.13814e-159	0.320081	0.819	0.538	5.52389e-155	5	SNHG5
7.09197e-159	0.353243	0.309	0.112	1.83221e-154	5	CRLF1
1.91717e-158	0.305348	0.319	0.118	4.95302e-154	5	PLEKHA6
3.83176e-158	0.386302	0.254	0.081	9.89935e-154	5	JUNB
4.80504e-158	0.350237	0.756	0.504	1.24138e-153	5	EIF4A2
1.35108e-156	0.330679	0.537	0.293	3.49051e-152	5	APP
3.48445e-156	0.332896	0.451	0.217	9.00208e-152	5	MRC2
1.00647e-155	0.28301	0.421	0.18	2.60021e-151	5	NCAM1
2.51081e-153	0.349347	0.471	0.231	6.48668e-149	5	ITGA7
6.21654e-152	0.347423	0.485	0.247	1.60604e-147	5	CFH
1.94695e-150	0.36646	0.457	0.226	5.02995e-146	5	PNRC1
3.1023e-150	0.346128	0.818	0.589	8.0148e-146	5	SSR4
3.39392e-148	0.295464	0.724	0.476	8.76819e-144	5	FSTL1
7.7722e-147	0.255653	0.414	0.191	2.00795e-142	5	FOXO3
2.14526e-145	0.442335	0.463	0.235	5.54229e-141	5	ID2
8.39785e-145	0.369298	0.526	0.272	2.16958e-140	5	MYOD1
2.52231e-143	0.317395	0.522	0.279	6.51639e-139	5	TNIP1
6.12042e-143	0.324066	0.706	0.461	1.58121e-138	5	PPP1CB
9.75142e-143	0.341714	0.653	0.411	2.51928e-138	5	TSPAN3
6.96392e-142	0.367996	0.408	0.194	1.79913e-137	5	PDCD4
1.49548e-140	0.318533	0.434	0.212	3.86356e-136	5	SNRPN
4.687e-139	0.329797	0.517	0.282	1.21089e-134	5	GLS
2.29542e-136	0.347296	0.509	0.283	5.93023e-132	5	TIMP2
1.09338e-135	0.306121	0.74	0.505	2.82475e-131	5	CD151
1.87392e-135	0.33142	0.295	0.117	4.84128e-131	5	LAMB2
7.5427e-135	0.255504	0.301	0.115	1.94866e-130	5	SULF1
8.73323e-135	0.436742	0.453	0.237	2.25623e-130	5	SAT1
9.58723e-133	0.259812	0.391	0.184	2.47686e-128	5	MXRA7
1.38779e-132	0.346363	0.439	0.227	3.58536e-128	5	CTSA
3.82918e-132	0.3152	0.576	0.345	9.89268e-128	5	ANXA6
1.18109e-130	0.36501	0.518	0.299	3.05134e-126	5	SMIM3
1.37679e-130	0.360913	0.774	0.532	3.55693e-126	5	HERPUD1
1.7194e-130	0.31304	0.653	0.419	4.44206e-126	5	COMT
8.11487e-130	0.31294	0.334	0.143	2.09648e-125	5	LINC01121
9.99969e-129	0.260986	0.528	0.291	2.58342e-124	5	ALPL
1.82084e-127	0.295875	0.286	0.111	4.70414e-123	5	LMO3
1.38828e-126	0.295489	0.356	0.163	3.58661e-122	5	LRP1
1.62565e-126	0.31222	0.306	0.128	4.19987e-122	5	FCGRT
4.86336e-125	0.263674	0.27	0.103	1.25645e-120	5	HEYL
9.49009e-125	0.385022	0.483	0.267	2.45177e-120	5	SEMA3C
3.8605e-124	0.306968	0.801	0.573	9.97359e-120	5	LAPTM4A
1.10711e-123	0.281149	0.576	0.354	2.86021e-119	5	LAMC1
1.16749e-122	0.310799	0.441	0.234	3.0162e-118	5	PAPSS1
2.13815e-122	0.304147	0.446	0.239	5.52392e-118	5	FLNA
2.41866e-120	0.277862	0.323	0.141	6.24861e-116	5	STAT2
3.84175e-118	0.306324	0.419	0.217	9.92516e-114	5	PDLIM7
1.85111e-117	0.307524	0.328	0.145	4.78234e-113	5	CAV3
3.20963e-116	0.266207	0.62	0.397	8.29207e-112	5	P4HA2
1.73639e-114	0.265668	0.881	0.682	4.48595e-110	5	RPL28
1.25009e-113	0.290255	0.55	0.33	3.2296e-109	5	JSRP1
5.34363e-113	0.292918	0.349	0.167	1.38053e-108	5	DPP7
5.6092e-113	0.304337	0.628	0.409	1.44914e-108	5	GPX4
1.72924e-111	0.294841	0.724	0.511	4.46749e-107	5	TCEAL4
1.04167e-109	0.2541	0.552	0.34	2.69115e-105	5	HLA-E
6.89589e-109	0.27955	0.506	0.302	1.78155e-104	5	PLOD1
1.12297e-108	0.29525	0.409	0.199	2.9012e-104	5	MFAP5
2.54011e-107	0.289901	0.51	0.308	6.56237e-103	5	EFEMP2
8.71914e-107	0.291987	0.371	0.189	2.25259e-102	5	CYBA
9.28762e-107	0.283941	0.471	0.269	2.39946e-102	5	MXRA8
6.0825e-106	0.356623	0.41	0.226	1.57141e-101	5	CEBPB
1.02338e-104	0.265085	0.763	0.538	2.6439e-100	5	CXXC5
2.06625e-104	0.256259	0.548	0.341	5.33817e-100	5	ACSL3
1.70342e-103	0.279947	0.37	0.191	4.40079e-99	5	GRINA
5.063e-103	0.264764	0.499	0.3	1.30803e-98	5	NDUFA13
2.58686e-102	0.250367	0.585	0.38	6.68316e-98	5	LAMP2
7.44627e-101	0.293876	0.703	0.488	1.92374e-96	5	TRIM55
1.12083e-98	0.27195	0.338	0.168	2.89566e-94	5	HEXA
1.54254e-98	0.336934	0.701	0.504	3.98515e-94	5	BNIP3
1.13768e-96	0.267098	0.309	0.148	2.93919e-92	5	FAP
2.7565e-96	0.315945	0.498	0.307	7.12141e-92	5	LAMB1
2.16735e-95	0.266917	0.423	0.236	5.59935e-91	5	ASAH1
2.62424e-95	0.262137	0.601	0.402	6.77973e-91	5	PNISR
9.35626e-95	0.27355	0.51	0.312	2.41719e-90	5	SELM
2.20664e-94	0.291736	0.635	0.436	5.70086e-90	5	CTNNB1
8.11996e-94	0.250216	0.342	0.171	2.09779e-89	5	CHN1
4.45056e-93	0.273866	0.375	0.203	1.1498e-88	5	PIGT
6.13349e-92	0.250707	0.373	0.199	1.58459e-87	5	POPDC3
1.0772e-90	0.263859	0.618	0.421	2.78294e-86	5	TMEM59
3.62328e-90	0.271951	0.353	0.187	9.36073e-86	5	CHID1
4.47714e-90	0.379618	0.982	0.903	1.15667e-85	5	TIMP1
9.90856e-90	0.251547	0.377	0.203	2.55988e-85	5	COX7A1
5.10498e-89	0.252682	0.298	0.145	1.31887e-84	5	CHPF
6.71038e-86	0.262864	0.502	0.322	1.73363e-81	5	TRAPPC1
9.93507e-86	0.326596	0.434	0.255	2.56672e-81	5	MYF6
2.9517e-84	0.252473	0.573	0.384	7.62571e-80	5	PSME1
1.32322e-83	0.268623	0.352	0.193	3.41855e-79	5	TMEM205
4.84053e-82	0.289786	0.483	0.308	1.25055e-77	5	IFI16
4.62203e-77	0.266529	0.316	0.169	1.1941e-72	5	NME3
2.97589e-70	0.301858	0.323	0.182	7.6882e-66	5	CTHRC1
3.42969e-69	0.303347	0.409	0.252	8.8606e-65	5	CST6
1.38225e-68	0.265807	0.631	0.457	3.57104e-64	5	CTSL
2.29461e-63	0.250486	0.577	0.404	5.92812e-59	5	LRRC75A
7.84691e-20	0.319287	0.645	0.525	2.02725e-15	5	DCN
0	3.14958	0.782	0.074	0	6	MYLPF
0	2.85134	0.992	0.233	0	6	TNNI1
0	2.52202	0.592	0.043	0	6	MYL1
0	2.39292	0.898	0.096	0	6	TNNC1
0	2.21928	0.957	0.284	0	6	MYBPH
0	2.12232	0.901	0.199	0	6	TNNT1
0	2.1012	0.589	0.024	0	6	MYH3
0	2.05638	0.678	0.033	0	6	TNNT3
0	2.03258	0.826	0.046	0	6	MYOG
0	1.95994	0.995	0.444	0	6	TNNT2
0	1.72619	0.494	0.015	0	6	MYH8
0	1.63113	0.761	0.087	0	6	RASSF4
0	1.59541	0.952	0.336	0	6	MRAS
0	1.58897	0.736	0.127	0	6	ENO3
0	1.58857	0.718	0.041	0	6	HRC
0	1.58494	0.887	0.208	0	6	HSPB3
0	1.57111	0.607	0.036	0	6	MYL4
0	1.51224	0.454	0.017	0	6	TNNC2
0	1.48139	0.717	0.067	0	6	F13A1
0	1.44027	0.43	0.014	0	6	MYH7
0	1.42068	0.629	0.084	0	6	HSPB8
0	1.39112	1	0.936	0	6	ACTC1
0	1.36749	0.677	0.05	0	6	LMOD3
0	1.23928	0.697	0.116	0	6	MURC
0	1.22274	0.627	0.078	0	6	FABP3
0	1.22214	0.439	0.015	0	6	CASQ2
0	1.20943	0.689	0.111	0	6	TTN
0	1.19193	0.467	0.007	0	6	ACTN2
0	1.18034	0.709	0.098	0	6	DCLK1
0	1.15521	0.683	0.104	0	6	ARPP21
0	1.14731	0.503	0.015	0	6	GADD45G
0	1.08765	0.589	0.054	0	6	NEB
0	1.08516	0.619	0.099	0	6	HES6
0	1.07485	0.303	0.014	0	6	CKM
0	1.05817	0.454	0.011	0	6	COX6A2
0	1.05679	0.42	0.031	0	6	RP1-302G2.5
0	0.927468	0.379	0.026	0	6	EGLN3
0	0.82206	0.486	0.054	0	6	STAC3
0	0.769503	0.425	0.049	0	6	SORBS2
0	0.694998	0.28	0.009	0	6	SMPX
0	0.689812	0.334	0.02	0	6	JAM2
0	0.686311	0.325	0.006	0	6	CACNG1
0	0.601804	0.282	0.01	0	6	NPNT
0	0.583876	0.29	0.007	0	6	FILIP1
0	0.561446	0.283	0.003	0	6	CTD-2545M3.8
0	0.555927	0.32	0.017	0	6	LDB3
0	0.516789	0.307	0.011	0	6	TMEM8C
0	0.458408	0.264	0.007	0	6	REEP1
1.35099e-304	0.422324	0.261	0.016	3.49029e-300	6	RYR1
5.79644e-301	1.37336	0.89	0.307	1.49751e-296	6	MEF2C
1.41759e-297	1.12297	0.788	0.201	3.66233e-293	6	NCAM1
7.92709e-295	0.487043	0.285	0.021	2.04796e-290	6	VSTM4
4.59773e-289	0.755592	0.481	0.07	1.18782e-284	6	IL32
8.44606e-283	1.44972	0.86	0.333	2.18204e-278	6	BIN1
4.71534e-282	1.37599	0.721	0.185	1.21821e-277	6	CKB
3.53709e-271	1.3544	0.978	0.781	9.13807e-267	6	TPM2
9.88874e-263	0.956133	0.584	0.12	2.55475e-258	6	HSPB2
2.47385e-261	0.640742	0.393	0.05	6.39119e-257	6	SRPK3
6.11979e-259	0.44813	0.261	0.021	1.58105e-254	6	CACNB1
1.06309e-255	0.638267	0.377	0.047	2.74649e-251	6	TEAD4
1.57612e-252	1.76348	0.799	0.294	4.0719e-248	6	MYL6B
1.45202e-250	0.443282	0.252	0.019	3.75129e-246	6	VASH2
9.84744e-243	1.01543	0.608	0.141	2.54409e-238	6	SIRT2
1.49217e-233	1.39828	0.981	0.638	3.85503e-229	6	ANKRD1
4.61196e-222	1.32536	0.906	0.464	1.1915e-217	6	CRYAB
5.9299e-217	1.20702	0.957	0.665	1.53199e-212	6	TPM1
7.75095e-214	1.13581	0.967	0.679	2.00246e-209	6	TUBA1A
2.58957e-212	0.938598	0.753	0.243	6.69015e-208	6	ITGA6
1.65384e-209	0.516153	0.274	0.029	4.27268e-205	6	SYNPO2L
2.48306e-206	0.789086	0.556	0.126	6.41498e-202	6	SHD
1.72737e-205	0.476521	0.314	0.039	4.46266e-201	6	FAM65B
3.7514e-204	1.48447	0.645	0.188	9.69175e-200	6	ACTA2
2.60526e-201	0.682919	0.538	0.122	6.73069e-197	6	C1orf198
1.65998e-199	1.09832	0.855	0.418	4.28856e-195	6	CRIP2
3.83273e-199	0.503648	0.403	0.067	9.90187e-195	6	RBFOX1
6.77593e-189	0.642231	0.424	0.08	1.75056e-184	6	ITM2C
8.46587e-188	0.90953	0.678	0.217	2.18716e-183	6	COX7A1
8.91256e-183	1.00025	0.909	0.47	2.30256e-178	6	PDLIM3
7.84929e-181	0.996893	0.758	0.308	2.02787e-176	6	CYB5R1
3.30831e-179	0.529122	0.346	0.056	8.54703e-175	6	AK1
6.32127e-179	0.519562	0.306	0.043	1.6331e-174	6	CCDC3
1.3623e-172	0.982598	0.904	0.581	3.5195e-168	6	TUBB6
2.90347e-172	1.01015	0.868	0.439	7.50112e-168	6	KLHL41
7.85311e-172	0.810573	0.503	0.119	2.02885e-167	6	FGF7
6.4775e-171	0.39262	0.252	0.03	1.67346e-166	6	XIRP1
2.62749e-170	0.682936	0.381	0.071	6.78812e-166	6	SLC29A1
3.65266e-167	0.434778	0.274	0.037	9.43665e-163	6	ATP1A2
2.34726e-166	0.697097	0.498	0.122	6.06414e-162	6	INPP4B
7.63784e-166	0.771098	0.97	0.777	1.97324e-161	6	NES
2.46362e-165	0.427541	0.282	0.039	6.36476e-161	6	TSPAN9
3.38213e-161	0.755836	0.567	0.163	8.73773e-157	6	CAV3
8.96884e-161	0.600153	0.381	0.074	2.3171e-156	6	FNDC5
1.11998e-159	0.543703	0.441	0.098	2.89346e-155	6	ABLIM3
7.29296e-154	0.664407	0.444	0.105	1.88414e-149	6	SNX18
9.74385e-153	0.683864	0.731	0.271	2.51732e-148	6	SYNPO2
5.25059e-150	0.602622	0.984	0.877	1.35649e-145	6	RTN4
1.16073e-147	0.855943	0.917	0.645	2.99876e-143	6	KIF5B
1.08409e-144	0.59463	0.481	0.123	2.80074e-140	6	SHISA2
6.35851e-144	0.749291	0.645	0.222	1.64272e-139	6	RAMP1
1.0263e-143	0.782419	0.949	0.73	2.65144e-139	6	NEXN
6.53854e-142	0.42538	0.341	0.065	1.68923e-137	6	ZNF556
1.32845e-140	0.790179	0.9	0.552	3.43205e-136	6	DES
4.97964e-140	0.418563	0.331	0.062	1.28649e-135	6	RAPGEF1
3.88765e-139	0.759537	0.678	0.23	1.00437e-134	6	RARRES2
9.04414e-136	0.585462	0.449	0.115	2.33655e-131	6	SSPN
1.11607e-135	0.464137	0.328	0.063	2.88338e-131	6	OLFML2A
2.59957e-135	0.421419	0.333	0.065	6.71599e-131	6	AFAP1L1
4.7467e-134	0.598166	0.425	0.107	1.22631e-129	6	ARL4D
8.90162e-132	0.736175	0.533	0.171	2.29973e-127	6	PPME1
2.17374e-129	0.425341	0.306	0.058	5.61586e-125	6	WI2-1896O14.1
2.66372e-129	0.467133	0.287	0.051	6.88171e-125	6	TCEA3
4.57257e-129	0.749607	0.842	0.379	1.18132e-124	6	COL11A1
7.19995e-128	0.645529	0.608	0.209	1.86011e-123	6	KLF5
2.5732e-126	0.826987	0.753	0.306	6.64786e-122	6	PTGDS
4.9857e-126	0.781734	0.78	0.39	1.28805e-121	6	ZNF106
1.32181e-125	0.713613	0.629	0.238	3.4149e-121	6	PDLIM7
9.49695e-125	0.715541	0.928	0.726	2.45354e-120	6	SRP14
1.58977e-123	0.69141	0.645	0.255	4.10716e-119	6	ASAH1
3.25649e-123	0.339067	0.272	0.048	8.41314e-119	6	ITGB6
3.7778e-122	0.646014	0.634	0.221	9.75995e-118	6	MFAP5
1.24613e-121	0.650427	0.545	0.182	3.21937e-117	6	RBM24
1.3813e-121	0.869168	0.838	0.516	3.56858e-117	6	HN1
4.71142e-121	0.437968	0.311	0.063	1.21719e-116	6	SCRIB
8.69586e-121	0.628226	0.631	0.24	2.24658e-116	6	GPC1
3.75618e-117	0.376681	0.288	0.055	9.7041e-113	6	KLHL30
5.22503e-117	0.687321	0.524	0.171	1.34989e-112	6	TMEM158
1.33326e-116	0.730292	0.79	0.393	3.44447e-112	6	SERPINF1
1.89495e-116	0.40205	0.377	0.09	4.89561e-112	6	NUAK1
1.13128e-114	0.557905	0.439	0.127	2.92265e-110	6	FAM49B
2.33304e-114	0.417178	0.298	0.061	6.02741e-110	6	ZBTB18
4.65887e-114	0.705829	0.68	0.3	1.20362e-109	6	EMP2
6.21432e-112	0.373947	0.298	0.062	1.60547e-107	6	EHBP1L1
1.37495e-111	0.486261	0.389	0.102	3.55218e-107	6	SETD7
1.38243e-111	0.655469	0.634	0.261	3.57152e-107	6	ITGA7
1.95988e-111	0.526522	0.314	0.07	5.06335e-107	6	TMEM38B
5.28878e-111	0.432653	0.323	0.072	1.36636e-106	6	GOLGA8B
1.06327e-110	0.722494	0.908	0.637	2.74696e-106	6	HSPB1
8.59423e-110	0.544592	0.597	0.232	2.22032e-105	6	KIF1B
2.40013e-108	0.733919	0.674	0.292	6.20073e-104	6	SEMA3C
9.70369e-107	0.516622	0.518	0.173	2.50695e-102	6	RTN2
4.82912e-104	0.579787	0.548	0.201	1.2476e-99	6	CAP2
3.08726e-102	0.383469	0.261	0.052	7.97595e-98	6	TOM1L2
8.27578e-102	0.357521	0.314	0.072	2.13805e-97	6	DOK7
7.27897e-99	0.638464	0.858	0.575	1.88052e-94	6	CFL2
8.80594e-98	0.552012	0.513	0.178	2.27501e-93	6	B3GALT2
1.79626e-96	0.594329	0.828	0.513	4.64064e-92	6	FXR1
3.0002e-96	0.590027	0.678	0.311	7.75101e-92	6	FLNC
2.28133e-93	0.433349	0.352	0.096	5.89381e-89	6	CDC42EP1
5.21811e-93	0.479269	0.344	0.093	1.3481e-88	6	KLF2
7.09373e-93	0.644695	0.65	0.29	1.83267e-88	6	MDK
1.73681e-92	0.561408	0.444	0.148	4.48706e-88	6	MAP3K7CL
8.44852e-92	0.394597	0.315	0.08	2.18268e-87	6	HIPK3
8.47341e-92	0.549084	0.718	0.356	2.18911e-87	6	CDH15
2.36767e-91	0.384796	0.258	0.056	6.11688e-87	6	FAM49A
4.20602e-91	0.378299	0.315	0.08	1.08662e-86	6	MOB1B
9.04711e-91	0.322971	0.282	0.065	2.33732e-86	6	GPR153
1.47195e-90	0.729604	0.623	0.261	3.80277e-86	6	ELN
2.56606e-90	0.403527	0.422	0.13	6.62941e-86	6	LBH
3.66868e-90	0.525783	0.672	0.309	9.47804e-86	6	PURB
5.93463e-90	0.547174	0.495	0.182	1.53321e-85	6	PHLDA3
8.95634e-90	0.352255	0.347	0.093	2.31387e-85	6	TNS1
1.20886e-89	0.341618	0.282	0.065	3.1231e-85	6	CORO6
5.45062e-89	0.537589	0.908	0.649	1.40817e-84	6	PPDPF
2.56433e-88	0.427251	0.393	0.119	6.62494e-84	6	GYS1
5.7495e-88	0.47302	0.557	0.221	1.48538e-83	6	MAP1A
7.81681e-88	0.521178	0.93	0.684	2.01947e-83	6	CHRNA1
2.74886e-87	0.360079	0.323	0.086	7.10167e-83	6	RAB40B
6.72594e-87	0.604673	0.691	0.327	1.73765e-82	6	IFI6
3.44251e-86	0.598955	0.847	0.594	8.89372e-82	6	SBDS
7.36714e-86	0.351338	0.318	0.084	1.9033e-81	6	ALDH1B1
2.61147e-85	0.528242	0.459	0.166	6.74674e-81	6	GPSM2
3.4323e-85	0.307047	0.272	0.064	8.86736e-81	6	ALPK3
1.01305e-84	0.340996	0.282	0.068	2.61722e-80	6	TNFAIP2
4.45964e-84	0.484079	0.377	0.118	1.15215e-79	6	LPCAT4
5.3714e-84	0.40464	0.325	0.089	1.3877e-79	6	OBSL1
7.15505e-84	0.590622	0.578	0.244	1.84851e-79	6	SYTL2
9.77733e-84	0.558288	0.627	0.289	2.52597e-79	6	SLC3A2
1.21028e-83	0.458992	0.524	0.199	3.12677e-79	6	PBXIP1
7.72739e-82	0.711688	0.642	0.311	1.99637e-77	6	CDKN1A
8.44912e-82	0.410271	0.505	0.193	2.18283e-77	6	CHD3
1.24494e-81	0.504068	0.455	0.169	3.21631e-77	6	ATP2A2
1.94746e-81	0.493267	0.559	0.24	5.03127e-77	6	SNRPN
3.6933e-81	0.375895	0.427	0.141	9.54164e-77	6	EIF1AY
2.15775e-80	0.48097	0.532	0.218	5.57454e-76	6	EMC10
2.62835e-80	0.349269	0.293	0.077	6.79035e-76	6	ARHGEF6
9.65219e-80	0.554592	0.561	0.24	2.49364e-75	6	MIR22HG
1.48796e-79	0.505147	0.986	0.88	3.84414e-75	6	CALM1
1.73206e-78	0.425944	0.454	0.162	4.47477e-74	6	CHPF
2.4835e-78	0.61536	0.737	0.438	6.41613e-74	6	CLTB
3.34589e-78	0.474579	0.42	0.142	8.64412e-74	6	TPPP3
4.33923e-78	0.4516	0.482	0.185	1.12104e-73	6	SYNC
6.80335e-78	0.327853	0.282	0.073	1.75765e-73	6	TRAF4
4.84883e-77	0.493672	0.901	0.475	1.2527e-72	6	RPS4Y1
2.33108e-76	0.362403	0.261	0.065	6.02233e-72	6	KANK1
4.47367e-76	0.461101	0.424	0.152	1.15577e-71	6	SCO1
1.0448e-75	0.329939	0.255	0.062	2.69924e-71	6	SLC7A5
2.81393e-75	0.429036	0.287	0.077	7.26979e-71	6	FITM1
9.74726e-75	0.413771	0.65	0.316	2.5182e-70	6	RIOK3
9.7682e-75	0.405108	0.459	0.172	2.52361e-70	6	TRIM72
5.77917e-74	0.539195	0.581	0.276	1.49305e-69	6	ODC1
6.79015e-74	0.435887	0.314	0.091	1.75424e-69	6	NGFR
1.11323e-73	0.459109	0.705	0.357	2.87604e-69	6	SGCA
7.64561e-73	0.457799	0.586	0.261	1.97524e-68	6	RAPSN
1.83415e-72	0.329679	0.253	0.063	4.73852e-68	6	MCAM
2.07333e-72	0.561516	0.715	0.414	5.35646e-68	6	COA4
2.55384e-72	0.465282	0.553	0.251	6.59785e-68	6	PDLIM5
8.73627e-72	0.473111	0.943	0.706	2.25702e-67	6	VAMP5
3.22419e-71	0.37932	0.309	0.091	8.32969e-67	6	WDR5
3.63971e-71	0.527396	0.481	0.202	9.4032e-67	6	MEF2A
2.78549e-70	0.407101	0.436	0.165	7.19632e-66	6	KLHDC2
4.82998e-70	0.511859	0.449	0.182	1.24782e-65	6	ATP1A1
5.6548e-70	0.40792	0.306	0.091	1.46092e-65	6	NUDT14
7.89449e-70	0.336734	0.326	0.1	2.03954e-65	6	C10orf54
2.03067e-69	0.475183	0.826	0.58	5.24622e-65	6	ARL6IP5
4.35119e-69	0.638373	0.354	0.117	1.12413e-64	6	CLDN5
1.08665e-67	0.418751	0.377	0.133	2.80737e-63	6	PLA2G16
2.5805e-67	0.542045	0.551	0.265	6.66671e-63	6	BLCAP
2.60221e-67	0.384158	0.427	0.163	6.72281e-63	6	2009-09-01
1.28736e-66	0.502371	0.939	0.743	3.32589e-62	6	DYNLL1
1.89829e-66	0.509551	0.697	0.399	4.90423e-62	6	RAD23B
2.0357e-65	0.37607	0.303	0.092	5.25924e-61	6	GPNMB
7.83826e-65	0.34943	0.4	0.146	2.02501e-60	6	BRD3
1.97285e-64	0.443052	0.834	0.539	5.09685e-60	6	EIF4A2
6.71586e-64	0.292479	0.279	0.081	1.73504e-59	6	EXOG
1.53001e-63	0.361571	0.436	0.171	3.95277e-59	6	MICU1
1.1697e-61	0.382445	0.498	0.218	3.02193e-57	6	ZEB2
2.43478e-61	0.369473	0.419	0.166	6.29025e-57	6	BCAT1
2.74835e-61	0.561751	0.403	0.164	7.10037e-57	6	MLLT11
5.03371e-61	0.516207	0.494	0.224	1.30046e-56	6	HACD1
7.95212e-61	0.2958	0.301	0.093	2.05443e-56	6	FBXO32
3.72056e-60	0.282366	0.774	0.387	9.61207e-56	6	ALDH1A1
1.4101e-59	0.616137	0.83	0.588	3.643e-55	6	SEPW1
2.64831e-59	0.337526	0.661	0.337	6.8419e-55	6	CTSD
2.87435e-59	0.40271	0.508	0.231	7.42589e-55	6	IDH2
3.39541e-58	0.358387	0.325	0.111	8.77203e-54	6	CTDSPL
2.17052e-57	0.347368	0.683	0.393	5.60753e-53	6	PEA15
3.07826e-56	0.445364	0.573	0.3	7.95268e-52	6	NSMCE1
4.09047e-55	0.413369	0.651	0.359	1.05677e-50	6	JSRP1
8.15167e-55	0.358146	0.387	0.154	2.10599e-50	6	UBE2F
2.00218e-54	0.496086	0.331	0.123	5.17262e-50	6	CSRP2
6.64892e-54	0.393227	0.54	0.267	1.71775e-49	6	RPAIN
1.75783e-53	0.439567	0.584	0.314	4.54135e-49	6	RNF11
5.6797e-53	0.447328	0.599	0.331	1.46735e-48	6	ZFAND6
5.6849e-53	0.336538	0.366	0.142	1.46869e-48	6	RCSD1
9.12053e-53	0.338939	0.255	0.08	2.35629e-48	6	BTBD6
2.50238e-52	0.27218	0.494	0.216	6.46491e-48	6	ADAMTS5
4.02492e-52	0.390482	0.847	0.587	1.03984e-47	6	LMO7
4.67266e-52	0.48202	0.796	0.553	1.20718e-47	6	PPP1R14B
5.50607e-52	0.316047	0.417	0.168	1.42249e-47	6	LUM
2.77211e-51	0.29828	0.336	0.124	7.16175e-47	6	SGCD
3.15236e-51	0.363965	0.463	0.213	8.14411e-47	6	CASP3
4.1515e-51	0.333929	0.446	0.194	1.07254e-46	6	ANKRD10
5.33477e-51	0.399897	0.881	0.686	1.37824e-46	6	C4orf3
1.72948e-50	0.364118	0.438	0.194	4.4681e-46	6	GAMT
3.38942e-50	0.286292	0.379	0.154	8.75655e-46	6	STRN3
1.5357e-49	0.401188	0.723	0.453	3.96747e-45	6	MYL9
2.58326e-49	0.355858	0.412	0.181	6.67385e-45	6	SCAMP2
4.37102e-49	0.378361	0.656	0.386	1.12925e-44	6	FADS3
7.71098e-49	0.367766	0.881	0.599	1.99213e-44	6	HLA-A
8.21028e-49	0.279465	0.272	0.091	2.12113e-44	6	IRF2BPL
8.46448e-49	0.392125	0.737	0.484	2.1868e-44	6	CDV3
1.45119e-48	0.259573	0.371	0.147	3.74914e-44	6	CHRNB1
1.67031e-48	0.379569	0.382	0.161	4.31523e-44	6	RUNX1
2.75227e-48	0.25692	0.409	0.174	7.11049e-44	6	EPDR1
4.35895e-48	0.260726	0.271	0.092	1.12613e-43	6	NAV3
1.68131e-47	0.264389	0.96	0.84	4.34367e-43	6	MT-CYB
2.11606e-47	0.355923	0.436	0.198	5.46685e-43	6	UBE2E1
5.7866e-47	0.362025	0.416	0.184	1.49497e-42	6	MYADM
8.27041e-47	0.517696	0.482	0.248	2.13666e-42	6	ACOT7
9.92672e-47	0.341023	0.443	0.206	2.56457e-42	6	MAP7D1
1.29164e-46	0.394149	0.705	0.446	3.33695e-42	6	TSPAN3
1.85683e-46	0.311334	0.366	0.152	4.79711e-42	6	CDC37L1
3.7862e-46	0.27725	0.561	0.292	9.78164e-42	6	MYO10
8.14747e-46	0.260203	0.366	0.15	2.1049e-41	6	ZNF428
9.32805e-45	0.318582	0.734	0.451	2.4099e-40	6	PSAP
1.45434e-44	0.311154	0.642	0.377	3.75729e-40	6	SGCB
2.21775e-44	0.370394	0.779	0.486	5.72956e-40	6	HLA-B
3.79886e-44	0.336041	0.49	0.247	9.81436e-40	6	DDAH2
4.31831e-44	0.311892	0.33	0.132	1.11564e-39	6	NUDT16L1
6.96221e-44	0.283073	0.358	0.149	1.79869e-39	6	CYLD
9.01912e-44	0.29598	0.373	0.16	2.33009e-39	6	TTLL7
9.29987e-44	0.35715	0.642	0.393	2.40262e-39	6	WWTR1
1.44316e-43	0.271408	0.318	0.124	3.72839e-39	6	FOSL2
2.22726e-43	0.36083	0.564	0.311	5.75411e-39	6	SMDT1
2.82611e-43	0.362674	0.728	0.478	7.30126e-39	6	CIRBP
1.43161e-42	0.270103	0.328	0.132	3.69855e-38	6	SMARCD3
1.75605e-42	0.367461	0.549	0.301	4.53675e-38	6	MAGED2
2.01658e-42	0.306242	0.424	0.197	5.20983e-38	6	AGPAT5
2.1872e-42	0.296589	0.277	0.103	5.65062e-38	6	PNPLA2
5.5299e-42	0.28035	0.301	0.117	1.42865e-37	6	FSTL3
6.13342e-42	0.372581	0.721	0.476	1.58457e-37	6	TIMM13
6.60776e-42	0.266547	0.279	0.104	1.70711e-37	6	ZBTB43
6.7527e-42	0.307464	0.403	0.184	1.74456e-37	6	TRIM8
7.18135e-42	0.34112	0.376	0.169	1.8553e-37	6	SERINC2
1.00904e-41	0.319983	0.836	0.627	2.60685e-37	6	DSTN
1.42907e-41	0.333923	0.433	0.205	3.692e-37	6	DBN1
1.58353e-41	0.34489	0.49	0.247	4.09105e-37	6	PDGFA
1.41605e-40	0.315468	0.339	0.142	3.65837e-36	6	ANK1
1.84681e-40	0.269218	0.93	0.777	4.77124e-36	6	MT-ATP6
3.95014e-40	0.344844	0.428	0.206	1.02052e-35	6	MARCKSL1
6.35838e-40	0.284877	0.508	0.273	1.64269e-35	6	SORT1
9.0191e-40	0.349501	0.777	0.557	2.33009e-35	6	FAM96B
1.01632e-39	0.374091	0.648	0.405	2.62567e-35	6	UTP11L
1.07456e-39	0.30685	0.272	0.104	2.77613e-35	6	SLC25A4
1.31873e-39	0.264966	0.309	0.124	3.40693e-35	6	UBAC2
2.17158e-39	0.39145	0.658	0.407	5.61026e-35	6	ISCU
2.22034e-39	0.334304	0.562	0.321	5.73626e-35	6	BTG1
2.4641e-39	0.351967	0.768	0.54	6.366e-35	6	FKBP3
3.09831e-39	0.338743	0.672	0.435	8.00449e-35	6	GABARAPL2
3.19887e-39	0.269884	0.33	0.137	8.26428e-35	6	TMEM109
8.78252e-39	0.27498	0.255	0.095	2.26897e-34	6	UBE2E2
8.92512e-39	0.328576	0.597	0.353	2.30581e-34	6	PDHB
[truncated: 671 more rows]

## Sheet: SuppFig.5 All_markers_donG
Supplementary data file. ( Related to Supplementary Figure 5.) Donor G compared to PAX7null. Most highly variable genes per cluster.
Ranking by p value of the highly variable genes per cluster as identified by Seurat's function 'FindAllMarkers'.
pct.1 and pct.2 are the percentages of cells expressing the gene in the given cluster (pct.1), compared to all other clusters (pct.2).
p_val	avg_logFC	pct.1	pct.2	p_val_adj	cluster	gene
0	1.12092	0.923	0.225	0	0	TFPI2
0	1.11803	0.512	0.108	0	0	AREG
0	1.00381	0.97	0.535	0	0	H2AFZ
0	0.996288	0.724	0.246	0	0	CKS2
0	0.882006	0.718	0.175	0	0	CLDN11
0	0.873679	0.726	0.152	0	0	LY6K
0	0.823885	0.487	0.113	0	0	AURKA
0	0.810614	0.537	0.1	0	0	FGF5
0	0.790766	0.624	0.142	0	0	CDKN3
0	0.784446	0.477	0.1	0	0	STC1
0	0.745183	0.612	0.175	0	0	CCNB1
0	0.741475	0.955	0.531	0	0	SRGN
0	0.732708	0.836	0.326	0	0	PTTG1
0	0.68408	0.874	0.463	0	0	SLC25A5
0	0.681302	0.729	0.238	0	0	PRC1
0	0.665141	0.645	0.194	0	0	EXOSC8
0	0.654592	0.78	0.323	0	0	CYCS
0	0.652035	0.519	0.128	0	0	CDC20
0	0.64269	0.613	0.145	0	0	RP4-765C7.2
0	0.640497	0.572	0.142	0	0	UBE2T
0	0.621291	0.479	0.114	0	0	NUF2
0	0.611842	0.635	0.194	0	0	ANLN
0	0.602208	0.607	0.158	0	0	SHCBP1
0	0.598792	0.608	0.176	0	0	ABI3BP
0	0.564206	0.473	0.109	0	0	HHIP
0	0.559836	0.554	0.155	0	0	HAT1
0	0.55617	0.983	0.742	0	0	TUBA1B
0	0.523575	0.547	0.149	0	0	PBK
0	0.519299	0.573	0.16	0	0	RP11-343H5.4
0	0.513369	0.492	0.117	0	0	MAD2L1
0	0.512956	0.528	0.137	0	0	CENPU
0	0.512191	0.461	0.108	0	0	DEPDC1
0	0.509777	0.439	0.1	0	0	GPM6B
0	0.434823	0.743	0.236	0	0	DCN
7.35375e-308	0.440048	0.365	0.07	1.86285e-303	0	TRIP13
4.58737e-306	0.606042	0.441	0.105	1.16207e-301	0	POSTN
2.15442e-304	0.489324	0.494	0.129	5.45759e-300	0	PHF19
7.61194e-302	0.702988	0.469	0.122	1.92826e-297	0	CDK1
1.92417e-300	0.525794	0.583	0.171	4.87431e-296	0	CEP55
8.39939e-299	0.674547	0.573	0.181	2.12773e-294	0	KPNA2
2.13264e-291	0.618283	0.634	0.221	5.40241e-287	0	GNPNAT1
4.4759e-291	0.556777	0.635	0.212	1.13383e-286	0	CENPW
4.93759e-290	0.524621	0.696	0.246	1.25079e-285	0	KIAA0101
7.42655e-290	0.475177	0.377	0.081	1.88129e-285	0	KNSTRN
2.99145e-288	0.485882	0.369	0.077	7.57794e-284	0	BUB1
4.49884e-282	0.474169	0.603	0.192	1.13965e-277	0	TK1
2.40119e-281	0.38562	0.292	0.048	6.08269e-277	0	NCAPH
9.55544e-280	0.461599	0.335	0.066	2.42058e-275	0	XIST
1.80368e-279	0.512011	0.537	0.162	4.56909e-275	0	TPRKB
2.12284e-279	0.519275	0.495	0.134	5.37759e-275	0	DLGAP5
9.85878e-279	0.463637	0.473	0.129	2.49742e-274	0	NUP37
5.746e-278	0.608025	0.901	0.525	1.45558e-273	0	HSPD1
2.82509e-277	0.482322	0.453	0.115	7.15651e-273	0	NCAPG
1.30325e-275	0.497513	0.434	0.108	3.30138e-271	0	CDCA3
6.67708e-274	0.528311	0.474	0.127	1.69144e-269	0	SGOL2
1.06697e-273	0.493775	0.457	0.119	2.70285e-269	0	KIF23
3.44232e-273	0.389457	0.298	0.053	8.72008e-269	0	CENPV
3.67167e-271	0.543071	0.571	0.177	9.30108e-267	0	NUSAP1
7.5089e-271	0.481134	0.706	0.255	1.90215e-266	0	UCHL1
9.99791e-271	0.869038	0.521	0.165	2.53267e-266	0	UBE2C
1.48632e-266	0.454809	0.48	0.133	3.76514e-262	0	GMNN
1.80966e-265	0.421553	0.454	0.119	4.58424e-261	0	ZWINT
8.9384e-263	0.406952	0.424	0.107	2.26427e-258	0	VRK1
2.257e-260	0.361468	0.335	0.069	5.71744e-256	0	RPL39L
2.96151e-260	0.469545	0.341	0.073	7.5021e-256	0	FBXO5
2.94418e-259	0.366253	0.32	0.064	7.45819e-255	0	STAMBPL1
4.74189e-259	0.397362	0.423	0.109	1.20121e-254	0	TUBG1
5.14123e-257	0.505887	0.572	0.194	1.30238e-252	0	MT-ND4L
8.42849e-256	0.472023	0.432	0.113	2.1351e-251	0	CCNB2
4.6472e-253	0.388141	0.379	0.089	1.17723e-248	0	RFC2
2.00102e-250	0.572624	0.883	0.477	5.06897e-246	0	TFPI
1.38419e-249	0.616366	0.704	0.31	3.50644e-245	0	BUB3
1.96838e-249	0.422272	0.558	0.177	4.9863e-245	0	RRM2
3.18207e-249	0.461244	0.596	0.209	8.06082e-245	0	SMC1A
5.48923e-249	0.578331	0.904	0.541	1.39053e-244	0	RPL22L1
1.64635e-248	0.473751	0.663	0.243	4.17054e-244	0	TYMS
2.6619e-247	0.534719	0.603	0.219	6.74313e-243	0	CTSC
4.41663e-247	0.443256	0.442	0.124	1.11882e-242	0	FAM216A
5.15945e-247	0.498817	0.773	0.325	1.30699e-242	0	MGST1
4.25481e-246	0.442615	0.558	0.183	1.07783e-241	0	DNAJC9
1.07833e-244	0.562478	0.844	0.421	2.73163e-240	0	TUBB4B
1.20128e-244	0.444128	0.417	0.113	3.04307e-240	0	ASF1A
2.13502e-243	0.416366	0.419	0.112	5.40844e-239	0	ZWILCH
5.7043e-243	0.519801	0.662	0.264	1.44501e-238	0	PSMD14
7.53479e-242	0.496126	0.675	0.262	1.90871e-237	0	PCNA
9.83186e-242	0.380613	0.358	0.084	2.49061e-237	0	TROAP
1.28354e-241	0.576736	0.787	0.36	3.25147e-237	0	MCFD2
1.79195e-241	0.380653	0.337	0.075	4.53938e-237	0	LRR1
2.11075e-241	0.336194	0.999	0.955	5.34695e-237	0	ANXA2
3.52524e-239	0.482062	0.478	0.147	8.93013e-235	0	BRIX1
5.78484e-239	0.530665	0.926	0.606	1.46542e-234	0	RAN
1.75359e-238	0.426615	0.402	0.104	4.44219e-234	0	NDC80
4.62078e-237	0.565225	0.817	0.416	1.17054e-232	0	HSPE1
4.63552e-237	0.462433	0.492	0.148	1.17427e-232	0	CCNA2
5.80375e-232	0.513704	0.326	0.074	1.4702e-227	0	CXCL5
6.33104e-230	0.477639	0.659	0.264	1.60378e-225	0	MRPL13
4.17767e-229	0.532035	0.892	0.533	1.05829e-224	0	CCT6A
5.19582e-228	0.328713	0.316	0.069	1.3162e-223	0	ITGB3BP
7.51598e-228	0.547722	0.861	0.471	1.90395e-223	0	PCBP1
8.81807e-228	0.476571	0.632	0.246	2.23379e-223	0	UBE2N
1.47392e-227	0.43297	0.482	0.152	3.73372e-223	0	UCHL5
6.42366e-226	0.432143	0.521	0.175	1.62724e-221	0	FH
9.69525e-226	0.463546	0.635	0.236	2.456e-221	0	TPX2
3.26436e-225	0.34636	0.311	0.067	8.26927e-221	0	FAM64A
4.6797e-225	0.456586	0.539	0.186	1.18546e-220	0	PAK1IP1
7.35404e-225	0.397496	0.982	0.837	1.86292e-220	0	RPS4X
1.07097e-224	0.4567	0.952	0.627	2.71299e-220	0	MT-CYB
2.92791e-224	0.479353	0.632	0.249	7.41697e-220	0	SDHB
9.86638e-224	0.457521	0.97	0.72	2.49935e-219	0	CALM1
1.6628e-223	0.438859	0.547	0.193	4.2122e-219	0	CMC2
6.63262e-223	0.490355	0.665	0.277	1.68018e-218	0	CNIH4
3.46619e-222	0.489843	0.614	0.225	8.78054e-218	0	MKI67
3.71968e-222	0.475814	0.622	0.24	9.4227e-218	0	NIFK
1.464e-221	0.397774	0.425	0.122	3.70861e-217	0	FEN1
3.49774e-221	0.483411	0.674	0.275	8.86047e-217	0	GLIPR1
4.16985e-220	0.348041	0.277	0.055	1.05631e-215	0	ESCO2
1.16359e-219	0.390138	0.982	0.842	2.94759e-215	0	RPS5
1.86782e-219	0.365272	0.417	0.117	4.73155e-215	0	CENPM
6.91308e-218	0.478371	0.663	0.278	1.75122e-213	0	PAICS
2.26053e-217	0.426226	0.513	0.174	5.72638e-213	0	COA6
5.69026e-217	0.403549	0.478	0.153	1.44146e-212	0	MZT1
4.19421e-215	0.519393	0.786	0.392	1.06248e-210	0	SPCS3
3.28311e-214	0.332461	0.321	0.074	8.31678e-210	0	RFC4
1.06683e-213	0.475955	0.739	0.332	2.70248e-209	0	BZW1
2.42003e-213	0.430289	0.582	0.217	6.13041e-209	0	CTNNAL1
9.04886e-213	0.42581	0.979	0.808	2.29226e-208	0	HSP90AB1
1.7145e-212	0.449307	0.957	0.701	4.34317e-208	0	ARPC2
2.0196e-211	0.533324	0.849	0.486	5.11605e-207	0	TUBA1C
5.40964e-211	0.460152	0.711	0.315	1.37037e-206	0	EBNA1BP2
6.22359e-211	0.390271	0.472	0.147	1.57656e-206	0	HMMR
2.27965e-210	0.399696	0.582	0.209	5.77481e-206	0	TMPO
3.46873e-210	0.309388	0.326	0.077	8.787e-206	0	ORC6
5.37429e-210	0.436416	0.586	0.224	1.36142e-205	0	RPF2
7.32866e-210	0.384504	0.366	0.096	1.8565e-205	0	CDCA8
8.67237e-210	0.484407	0.749	0.342	2.19688e-205	0	LMAN1
3.205e-209	0.349136	0.299	0.068	8.1189e-205	0	HHIP-AS1
3.54741e-209	0.448836	0.599	0.232	8.9863e-205	0	CCDC59
3.67587e-209	0.392513	0.442	0.138	9.3117e-205	0	GPN3
4.02274e-209	0.44307	0.601	0.235	1.01904e-204	0	MRPL17
5.58232e-208	0.41092	0.521	0.176	1.41411e-203	0	KIF20B
4.74326e-207	0.382925	0.433	0.134	1.20156e-202	0	PSMG1
1.76909e-206	0.407037	0.538	0.195	4.48147e-202	0	MRPL18
2.14416e-204	0.421419	0.646	0.266	5.43158e-200	0	STOML2
3.4217e-204	0.428403	0.577	0.221	8.66785e-200	0	MKKS
3.95142e-203	0.349101	0.271	0.057	1.00097e-198	0	KIF20A
9.55751e-203	0.417477	0.543	0.196	2.42111e-198	0	NR2F1
1.57006e-202	0.366351	0.304	0.073	3.97727e-198	0	PTGER4
5.54382e-202	0.343586	0.362	0.098	1.40436e-197	0	CENPN
5.58325e-201	0.303438	0.265	0.055	1.41435e-196	0	RAD18
9.17026e-201	0.432047	0.646	0.272	2.32301e-196	0	RBBP7
2.3523e-200	0.392039	0.97	0.766	5.95884e-196	0	TXN
3.05219e-199	0.583478	0.78	0.403	7.73181e-195	0	SEPW1
4.19844e-199	0.361052	0.39	0.112	1.06355e-194	0	ECT2
1.99023e-198	0.396936	0.292	0.068	5.04164e-194	0	RGS4
2.95069e-197	0.399436	0.607	0.234	7.4747e-193	0	COL6A3
6.28751e-197	0.458365	0.785	0.403	1.59275e-192	0	CCT5
9.85323e-197	0.359847	0.306	0.075	2.49602e-192	0	CLEC14A
1.98076e-196	0.357337	0.323	0.083	5.01766e-192	0	GEMIN6
3.56949e-196	0.290092	0.297	0.069	9.04222e-192	0	SPC25
5.72847e-196	0.390556	0.514	0.186	1.45114e-191	0	ABCE1
1.24897e-195	0.311381	0.351	0.093	3.16388e-191	0	KIF4A
1.86381e-195	0.411435	0.51	0.186	4.72141e-191	0	DEGS1
4.30367e-195	0.360506	0.467	0.156	1.09021e-190	0	TRAPPC4
6.05477e-195	0.406957	0.697	0.309	1.53379e-190	0	MDH1
7.93904e-195	0.477204	0.7	0.32	2.01112e-190	0	MGLL
8.52372e-195	0.436739	0.697	0.315	2.15923e-190	0	VPS29
1.53031e-194	0.381596	0.529	0.191	3.87658e-190	0	DIAPH3
2.05752e-194	0.41707	0.579	0.228	5.21212e-190	0	CDC123
2.39167e-194	0.271129	0.254	0.052	6.05858e-190	0	SKA1
1.84601e-193	0.430621	0.637	0.271	4.67632e-189	0	GTF2A2
1.36549e-192	0.380033	0.468	0.161	3.45907e-188	0	EEF1E1
5.17613e-192	0.42589	0.95	0.675	1.31122e-187	0	TPM3
6.38737e-192	0.287717	0.33	0.085	1.61805e-187	0	RAD51AP1
2.68207e-191	0.343144	0.58	0.221	6.79421e-187	0	RRM1
3.14464e-190	0.473044	0.896	0.534	7.966e-186	0	GNG11
3.4129e-190	0.293504	0.316	0.079	8.64556e-186	0	RACGAP1
1.0895e-189	0.472635	0.87	0.508	2.75992e-185	0	DBI
1.05678e-188	0.381985	0.291	0.07	2.67703e-184	0	TSLP
1.37572e-188	0.421425	0.688	0.309	3.48498e-184	0	PSMA3
2.15902e-188	0.337134	0.291	0.069	5.46924e-184	0	TTK
1.23837e-187	0.328307	0.483	0.165	3.13703e-183	0	DDX39A
1.87407e-187	0.461754	0.794	0.403	4.74738e-183	0	DYNLT1
2.53725e-187	0.403971	0.677	0.302	6.42736e-183	0	PCMT1
2.96154e-187	0.429347	0.961	0.711	7.50217e-183	0	EIF1
2.14454e-186	0.315242	0.362	0.105	5.43256e-182	0	FABP5
3.46128e-186	0.283373	0.292	0.07	8.7681e-182	0	CKAP2L
4.6179e-186	0.369826	0.509	0.186	1.16981e-181	0	PSMC2
5.33122e-186	0.361981	0.443	0.148	1.3505e-181	0	FKBP11
9.77583e-186	0.464344	0.791	0.41	2.47641e-181	0	SNRPD1
8.69542e-185	0.376976	0.457	0.156	2.20272e-180	0	NOP16
9.4146e-185	0.383598	0.578	0.231	2.38491e-180	0	EXOSC9
1.57482e-183	0.373874	0.553	0.216	3.98934e-179	0	NAA20
2.25188e-183	0.378246	0.522	0.197	5.70447e-179	0	TAF9
6.03688e-183	0.293452	0.274	0.064	1.52926e-178	0	CCDC86
1.79267e-182	0.458737	0.838	0.471	4.54119e-178	0	RANBP1
1.83407e-182	0.327056	0.361	0.105	4.64606e-178	0	EXOSC3
2.07122e-182	0.334642	0.361	0.106	5.24682e-178	0	KDELR3
1.13207e-181	0.398662	0.981	0.844	2.86777e-177	0	CALM2
1.87498e-181	0.370597	0.504	0.186	4.7497e-177	0	MRPL22
6.18766e-181	0.2922	0.305	0.078	1.56746e-176	0	TEX30
6.5348e-181	0.466792	0.838	0.475	1.6554e-176	0	PSMA4
8.83326e-181	0.45184	0.406	0.13	2.23764e-176	0	INSIG1
1.01059e-180	0.298405	0.363	0.103	2.56002e-176	0	KIF11
1.07666e-180	0.413176	0.714	0.336	2.72739e-176	0	NOP58
2.23514e-180	0.366447	0.419	0.137	5.66207e-176	0	LYAR
2.80099e-180	0.358028	0.496	0.183	7.09548e-176	0	MRPL3
6.20524e-180	0.386004	0.522	0.2	1.57191e-175	0	MRPS10
7.66966e-179	0.301704	0.28	0.067	1.94288e-174	0	CDC6
9.61988e-179	0.293989	0.993	0.931	2.43691e-174	0	RPS2
1.71572e-178	0.357252	0.701	0.299	4.34626e-174	0	GLRX
2.30529e-178	0.405763	0.649	0.286	5.83977e-174	0	SRSF7
2.70356e-178	0.364553	0.651	0.281	6.84866e-174	0	CACYBP
4.60986e-178	0.387508	0.608	0.256	1.16777e-173	0	SRM
1.53003e-177	0.371892	0.452	0.158	3.87586e-173	0	SPTSSA
1.90642e-177	0.282388	0.344	0.096	4.82935e-173	0	KIAA1524
7.92446e-177	0.322212	0.466	0.164	2.00743e-172	0	SDHD
1.14621e-176	0.378551	0.621	0.266	2.90357e-172	0	SNRPG
3.1547e-176	0.289933	0.298	0.075	7.99148e-172	0	BUB1B
3.97513e-176	0.39832	0.656	0.293	1.00698e-171	0	PSMD12
1.0056e-175	0.419243	0.741	0.361	2.54739e-171	0	NDUFA6
4.83733e-175	0.388667	0.6	0.252	1.22539e-170	0	FUBP1
6.9115e-175	0.295822	0.359	0.104	1.75082e-170	0	LMNB1
7.62137e-175	0.420591	0.826	0.448	1.93065e-170	0	MT-ND2
9.23443e-175	0.304807	0.368	0.109	2.33926e-170	0	GINS2
1.23948e-174	0.410452	0.638	0.282	3.13986e-170	0	YWHAH
1.50514e-174	0.326339	0.387	0.122	3.81282e-170	0	ACAT2
2.39e-174	0.338703	0.28	0.069	6.05435e-170	0	MYBPH
2.55336e-174	0.409573	0.627	0.271	6.46817e-170	0	UTP11L
2.88332e-174	0.408556	0.953	0.682	7.30404e-170	0	TUBB
1.07052e-173	0.392732	0.546	0.218	2.71183e-169	0	MRPS18C
1.18827e-173	0.302593	0.444	0.149	3.01013e-169	0	RNASEH2A
1.54216e-173	0.335772	0.524	0.199	3.90659e-169	0	STRA13
1.94511e-173	0.329455	0.497	0.182	4.92734e-169	0	BTG3
4.565e-173	0.363391	0.506	0.192	1.15641e-168	0	MRPL15
4.93088e-173	0.342514	0.479	0.175	1.24909e-168	0	MRPS36
2.60626e-172	0.325196	0.682	0.287	6.60219e-168	0	BIRC5
4.36232e-172	0.351231	0.529	0.207	1.10506e-167	0	LRRC59
5.06734e-172	0.408298	0.947	0.715	1.28366e-167	0	NPM1
1.15042e-171	0.447131	0.527	0.206	2.91425e-167	0	CKAP2
1.29369e-171	0.393518	0.695	0.328	3.27717e-167	0	SRP72
2.55868e-171	0.382738	0.394	0.129	6.48165e-167	0	SMAP2
4.38829e-171	0.338031	0.538	0.208	1.11164e-166	0	MRTO4
4.36504e-170	0.416615	0.803	0.43	1.10575e-165	0	DUT
8.87348e-170	0.310282	0.382	0.121	2.24783e-165	0	COPS3
1.15886e-169	0.254778	0.271	0.066	2.93562e-165	0	SKA3
1.29565e-169	0.391092	0.628	0.277	3.28215e-165	0	ITGB1BP1
1.70294e-169	0.383719	0.673	0.295	4.3139e-165	0	TOP2A
4.61398e-169	0.338299	0.38	0.121	1.16881e-164	0	TMEM171
5.34136e-169	0.279015	0.31	0.084	1.35307e-164	0	MELK
1.64356e-168	0.313259	0.382	0.123	4.16346e-164	0	NIP7
4.80253e-168	0.514887	0.743	0.385	1.21658e-163	0	TM4SF1
1.15215e-167	0.347302	0.605	0.256	2.91863e-163	0	PSMD11
2.27772e-167	0.403933	0.953	0.673	5.76992e-163	0	CD59
2.33922e-167	0.424977	0.81	0.44	5.92571e-163	0	PA2G4
2.34929e-167	0.347239	0.558	0.226	5.95122e-163	0	MPC2
2.42475e-167	0.366894	0.712	0.342	6.14238e-163	0	SMS
2.8907e-167	0.343149	0.387	0.126	7.32271e-163	0	PNO1
5.76444e-167	0.417427	0.796	0.432	1.46025e-162	0	TCEB1
2.0363e-166	0.356135	0.711	0.325	5.15836e-162	0	ARF4
2.77083e-166	0.392848	0.637	0.286	7.01907e-162	0	PLP2
3.21115e-166	0.285878	0.38	0.121	8.13448e-162	0	LSM6
9.4541e-166	0.426358	0.821	0.456	2.39491e-161	0	RHOC
4.41306e-165	0.37554	0.707	0.335	1.11792e-160	0	C1QBP
6.14552e-165	0.418503	0.771	0.404	1.55678e-160	0	PDCD5
7.79407e-165	0.379153	0.647	0.292	1.97439e-160	0	BCCIP
1.04197e-164	0.405298	0.927	0.646	2.63953e-160	0	SNRPD2
1.77352e-164	0.360691	0.627	0.281	4.49268e-160	0	UBE2A
9.28865e-164	0.357326	0.586	0.25	2.353e-159	0	EIF2S1
1.98866e-163	0.357015	0.646	0.292	5.03767e-159	0	CYC1
3.83649e-163	0.351527	0.569	0.238	9.7186e-159	0	TIMM17A
4.56477e-163	0.356712	0.697	0.327	1.15635e-158	0	UBE2L3
4.61368e-163	0.425907	0.776	0.41	1.16874e-158	0	ERH
5.95398e-163	0.304528	0.506	0.195	1.50826e-158	0	VBP1
1.09782e-162	0.397519	0.832	0.455	2.781e-158	0	SEC61B
1.35943e-162	0.374949	0.458	0.168	3.44372e-158	0	IDI1
1.69469e-162	0.348275	0.423	0.143	4.29298e-158	0	ASPM
1.88061e-162	0.278529	0.408	0.138	4.76396e-158	0	ACTL6A
4.56494e-162	0.26788	0.296	0.08	1.15639e-157	0	CDK2
6.56874e-162	0.324897	0.508	0.197	1.66399e-157	0	LSM8
8.91564e-162	0.350387	0.665	0.305	2.25851e-157	0	PFDN2
1.05127e-161	0.289875	0.365	0.115	2.66308e-157	0	FARSB
1.28761e-161	0.340564	0.479	0.182	3.26177e-157	0	GLRX2
3.75412e-161	0.372928	0.689	0.33	9.50995e-157	0	TCP1
5.86612e-161	0.407488	0.8	0.433	1.48601e-156	0	GNG5
7.47252e-161	0.327812	0.5	0.194	1.89294e-156	0	PPP2R5C
9.06163e-161	0.332014	0.478	0.18	2.29549e-156	0	TIPRL
9.92732e-161	0.260579	0.38	0.12	2.51479e-156	0	CENPK
1.20021e-160	0.356964	0.546	0.224	3.04037e-156	0	TSPAN5
2.12834e-160	0.262832	0.322	0.093	5.39151e-156	0	BCL2L12
2.23916e-160	0.441733	0.882	0.535	5.67224e-156	0	PDIA6
2.81124e-160	0.402934	0.701	0.342	7.12142e-156	0	DNAJA1
3.07631e-160	0.328468	0.536	0.213	7.7929e-156	0	PHLDA2
4.23262e-160	0.382356	0.637	0.287	1.07221e-155	0	FDPS
5.54962e-160	0.355047	0.485	0.186	1.40583e-155	0	EIF4A3
5.61002e-160	0.334603	0.468	0.177	1.42113e-155	0	RAB8A
6.34805e-160	0.277037	0.292	0.079	1.60809e-155	0	CDCA4
6.38624e-160	0.274558	0.265	0.066	1.61776e-155	0	CDCA2
1.12113e-159	0.322375	0.934	0.627	2.84003e-155	0	NQO1
1.27808e-159	0.262074	0.345	0.105	3.23762e-155	0	NUDT15
2.87727e-159	0.283476	0.299	0.083	7.2887e-155	0	GPSM2
4.35084e-159	0.369997	0.566	0.241	1.10215e-154	0	UAP1
5.59427e-159	0.351755	0.595	0.258	1.41714e-154	0	GLRX3
7.30811e-159	0.303698	0.336	0.102	1.85129e-154	0	TIMM21
1.21322e-158	0.358329	0.531	0.215	3.07332e-154	0	CBR1
1.76712e-158	0.413339	0.95	0.692	4.47648e-154	0	SSB
1.87075e-158	0.356711	0.334	0.101	4.73899e-154	0	BEX1
3.20563e-158	0.326761	0.431	0.155	8.1205e-154	0	TMEM126A
5.04389e-158	0.366999	0.739	0.363	1.27772e-153	0	ATP5C1
6.43945e-158	0.337124	0.534	0.22	1.63124e-153	0	GLRX5
2.1759e-157	0.313634	0.39	0.132	5.51198e-153	0	UCK2
2.26031e-157	0.34221	0.45	0.167	5.72583e-153	0	PDCD10
2.45708e-157	0.319777	0.291	0.081	6.22428e-153	0	ATP8B1
3.00655e-157	0.36883	0.695	0.336	7.61619e-153	0	LSM3
4.43984e-157	0.370102	0.566	0.243	1.1247e-152	0	BCAP29
8.51407e-157	0.266121	0.323	0.095	2.15679e-152	0	POLR3K
2.39935e-156	0.264673	0.371	0.121	6.07804e-152	0	PTS
3.08193e-156	0.320273	0.774	0.369	7.80713e-152	0	SMC4
3.49313e-156	0.351839	0.529	0.217	8.84879e-152	0	WDR43
1.34146e-155	0.272415	0.331	0.1	3.39819e-151	0	SNRNP40
3.12488e-155	0.305335	0.296	0.084	7.91595e-151	0	SFTA1P
5.26858e-155	0.280323	0.375	0.124	1.33464e-150	0	SIGMAR1
6.56019e-155	0.354386	0.684	0.324	1.66183e-150	0	PRDX3
1.19061e-154	0.302646	0.444	0.162	3.01604e-150	0	HAUS1
1.61774e-154	0.392664	0.665	0.318	4.09807e-150	0	IKBIP
1.87675e-154	0.376194	0.711	0.352	4.75419e-150	0	SRSF2
4.53331e-154	0.274952	0.327	0.096	1.14838e-149	0	KIF2C
4.62757e-154	0.265327	0.395	0.134	1.17226e-149	0	GGCT
1.27612e-153	0.350291	0.768	0.391	3.23266e-149	0	ANP32E
2.75687e-153	0.282828	0.37	0.122	6.9837e-149	0	NUDCD1
7.40652e-153	0.300435	0.547	0.227	1.87622e-148	0	AP3S1
1.99986e-152	0.266298	0.406	0.138	5.06606e-148	0	CKS1B
2.30338e-152	0.282145	0.34	0.106	5.83492e-148	0	MGME1
2.8377e-152	0.312864	0.512	0.207	7.18847e-148	0	FAM98A
3.42813e-152	0.336257	0.588	0.256	8.68413e-148	0	PPA1
3.50095e-152	0.356956	0.628	0.29	8.86862e-148	0	MRPL57
3.78753e-152	0.378846	0.753	0.393	9.59456e-148	0	CCT2
5.42917e-152	0.351411	0.576	0.249	1.37532e-147	0	STIP1
5.76129e-152	0.335739	0.479	0.188	1.45945e-147	0	CISD1
1.09003e-151	0.332277	0.581	0.253	2.76126e-147	0	CSNK1A1
1.11092e-151	0.307476	0.476	0.183	2.81419e-147	0	SKA2
1.29088e-151	0.326638	0.666	0.304	3.27007e-147	0	DTYMK
1.56094e-151	0.272772	0.39	0.133	3.95417e-147	0	SNRPA1
4.0506e-151	0.287329	0.437	0.161	1.0261e-146	0	DCAF13
6.56757e-151	0.252966	0.396	0.133	1.6637e-146	0	ATAD2
8.36313e-151	0.311261	0.972	0.832	2.11855e-146	0	RPL30
1.26892e-150	0.279966	0.323	0.099	3.21443e-146	0	MRPL39
2.62291e-150	0.321978	0.603	0.267	6.64436e-146	0	ACP1
4.86483e-150	0.325405	0.646	0.295	1.23236e-145	0	EMC4
5.19809e-150	0.399931	0.889	0.56	1.31678e-145	0	ARPC5
6.02038e-150	0.350256	0.582	0.258	1.52508e-145	0	UBE2V2
9.56539e-150	0.376881	0.776	0.414	2.4231e-145	0	SRSF9
1.43111e-149	0.336138	0.505	0.206	3.62529e-145	0	MRPL47
2.53041e-149	0.338127	0.552	0.236	6.41003e-145	0	MRPS6
4.06764e-149	0.370725	0.796	0.432	1.03042e-144	0	ATP5G1
1.11277e-148	0.358659	0.715	0.361	2.81886e-144	0	NOL7
1.36415e-148	0.311217	0.429	0.16	3.45567e-144	0	DERA
1.5937e-148	0.31608	0.6	0.266	4.03717e-144	0	HSPB11
2.14034e-148	0.355513	0.674	0.321	5.42191e-144	0	SEC13
2.23568e-148	0.385466	0.77	0.406	5.66342e-144	0	ALCAM
3.72518e-148	0.284359	0.391	0.135	9.43662e-144	0	DCTPP1
7.19878e-148	0.292938	0.983	0.869	1.8236e-143	0	RPS23
1.00587e-147	0.325082	0.494	0.199	2.54806e-143	0	ABRACL
1.40429e-146	0.379622	0.744	0.393	3.55734e-142	0	SNRPB
1.42249e-146	0.253179	0.344	0.111	3.60346e-142	0	PRPF4
1.64275e-146	0.340285	0.7	0.341	4.16141e-142	0	SPCS1
1.74562e-146	0.350065	0.693	0.336	4.422e-142	0	EIF6
3.04533e-146	0.326867	0.637	0.294	7.71444e-142	0	ATP5F1
4.96013e-146	0.396495	0.905	0.589	1.2565e-141	0	ATP5G3
1.00743e-145	0.340057	0.741	0.382	2.55201e-141	0	SNU13
1.35853e-145	0.282975	0.338	0.109	3.44144e-141	0	RPA2
1.6659e-145	0.361218	0.761	0.402	4.22006e-141	0	SNRPC
1.84414e-145	0.33175	0.971	0.803	4.67158e-141	0	PSMA7
1.89426e-145	0.290304	0.454	0.173	4.79855e-141	0	MAGOHB
2.06375e-145	0.296994	0.975	0.854	5.22789e-141	0	RPS13
3.45698e-145	0.25967	0.332	0.105	8.75723e-141	0	MRPL35
6.02004e-145	0.447513	0.819	0.5	1.525e-140	0	HSPA8
2.76298e-144	0.310955	0.6	0.268	6.99919e-140	0	GGH
7.06337e-144	0.270454	0.328	0.104	1.78929e-139	0	WLS
9.76581e-144	0.326046	0.974	0.777	2.47387e-139	0	YBX1
1.11456e-143	0.318978	0.492	0.198	2.8234e-139	0	TRMT6
2.65847e-143	0.331334	0.6	0.27	6.73443e-139	0	SYAP1
6.33737e-143	0.406291	0.797	0.435	1.60538e-138	0	HMGB2
7.48083e-143	0.285837	0.467	0.184	1.89504e-138	0	POLR2K
1.20111e-142	0.253888	0.34	0.11	3.04265e-138	0	TUBA4A
1.39825e-142	0.349601	0.751	0.386	3.54206e-138	0	PRDX4
1.54272e-142	0.291772	0.388	0.139	3.90803e-138	0	PTRH2
1.72415e-142	0.365935	0.942	0.686	4.36761e-138	0	LDHA
3.463e-142	0.367072	0.787	0.433	8.77248e-138	0	CCT4
4.29918e-142	0.382038	0.773	0.421	1.08907e-137	0	RAD21
4.49738e-142	0.3637	0.729	0.378	1.13928e-137	0	EIF5
6.99562e-142	0.304798	0.569	0.249	1.77213e-137	0	ERCC1
2.45296e-141	0.268332	0.352	0.119	6.21384e-137	0	COMMD2
2.57721e-141	0.353756	0.766	0.393	6.52858e-137	0	OSTC
3.24179e-141	0.31941	0.598	0.27	8.2121e-137	0	MTCH2
4.32683e-141	0.294778	0.506	0.209	1.09607e-136	0	EMC6
5.85509e-141	0.347437	0.753	0.396	1.48321e-136	0	SF3B6
7.08716e-141	0.307845	0.48	0.194	1.79532e-136	0	SELT
2.13416e-140	0.294927	0.413	0.154	5.40625e-136	0	EIF2B3
2.44937e-140	0.268659	0.311	0.097	6.20475e-136	0	RGS10
2.4682e-140	0.287208	0.326	0.106	6.25245e-136	0	FOXC2
4.15907e-140	0.347958	0.782	0.419	1.05357e-135	0	PSMD8
4.82328e-140	0.285902	0.532	0.226	1.22183e-135	0	UFD1L
6.41274e-140	0.36111	0.78	0.42	1.62447e-135	0	PSMB5
6.75875e-140	0.27806	0.448	0.174	1.71213e-135	0	HSD17B10
7.79291e-140	0.277911	0.395	0.142	1.9741e-135	0	C4orf27
8.9943e-140	0.323625	0.728	0.371	2.27843e-135	0	CCT8
1.32752e-139	0.276855	0.52	0.219	3.36288e-135	0	BOLA3
1.51587e-139	0.339509	0.675	0.33	3.83999e-135	0	SRI
1.58006e-139	0.2581	0.256	0.069	4.00261e-135	0	PLK1
2.2717e-139	0.37277	0.781	0.424	5.75468e-135	0	SSBP1
3.07557e-139	0.359658	0.848	0.506	7.79102e-135	0	HMGA1
4.75002e-139	0.27076	0.986	0.892	1.20327e-134	0	RPS27A
1.38327e-138	0.281289	0.508	0.213	3.5041e-134	0	TMEM167A
1.68561e-138	0.365997	0.559	0.248	4.26998e-134	0	PHLDA1
2.04117e-138	0.289405	0.386	0.139	5.1707e-134	0	CCDC167
2.90957e-138	0.317258	0.799	0.417	7.37053e-134	0	LGALS3
5.51095e-138	0.282641	0.581	0.257	1.39603e-133	0	DNMT1
1.29543e-137	0.262186	0.435	0.165	3.28159e-133	0	RP11-356J5.12
6.82247e-137	0.267705	0.346	0.116	1.72827e-132	0	NOL11
7.37777e-137	0.284596	0.467	0.188	1.86894e-132	0	ATG3
1.87545e-136	0.277783	0.532	0.228	4.75088e-132	0	DCTN3
3.38031e-136	0.269316	0.338	0.113	8.563e-132	0	MPC1
4.18665e-136	0.25993	0.442	0.171	1.06056e-131	0	MTHFD2
5.53356e-136	0.251961	0.395	0.143	1.40176e-131	0	POLE3
1.10122e-135	0.336218	0.702	0.359	2.7896e-131	0	SNRPF
1.2413e-135	0.273423	0.502	0.21	3.14446e-131	0	VDAC3
1.37139e-135	0.334515	0.693	0.344	3.47399e-131	0	STRAP
3.49021e-135	0.339121	0.738	0.388	8.8414e-131	0	SBDS
5.66086e-135	0.280046	0.441	0.173	1.43401e-130	0	MSRB3
5.94621e-135	0.316108	0.608	0.282	1.50629e-130	0	FERMT2
1.64781e-134	0.28652	0.536	0.226	4.17424e-130	0	USP1
2.06167e-134	0.322081	0.58	0.265	5.22262e-130	0	SERP1
2.69429e-134	0.335681	0.773	0.42	6.82516e-130	0	HN1
3.4458e-134	0.319807	0.704	0.358	8.72891e-130	0	ESD
3.63045e-134	0.286778	0.44	0.173	9.19667e-130	0	MFF
4.23387e-134	0.394371	0.711	0.376	1.07252e-129	0	SIX1
4.72499e-134	0.345724	0.7	0.361	1.19694e-129	0	DDX21
5.29151e-134	0.269404	0.433	0.168	1.34045e-129	0	ERGIC2
6.47793e-134	0.286592	0.54	0.235	1.64099e-129	0	COA4
6.65594e-134	0.260703	0.354	0.124	1.68608e-129	0	CNRIP1
9.17486e-134	0.308506	0.716	0.364	2.32418e-129	0	SRP9
1.07502e-133	0.30728	0.442	0.175	2.72325e-129	0	KCTD12
1.87623e-133	0.272268	0.345	0.119	4.75287e-129	0	NDUFAF4
4.22303e-133	0.262364	0.986	0.9	1.06978e-128	0	RPS16
5.35437e-133	0.32138	0.723	0.373	1.35637e-128	0	PSMD1
5.74513e-133	0.298872	0.536	0.236	1.45536e-128	0	SFT2D1
6.37293e-133	0.315929	0.961	0.775	1.61439e-128	0	RPSA
2.69427e-132	0.260943	0.435	0.17	6.82513e-128	0	GRPEL1
3.27869e-132	0.337561	0.743	0.392	8.30558e-128	0	FAM96B
3.50558e-132	0.269923	0.557	0.247	8.88034e-128	0	SUCLG1
5.35386e-132	0.327906	0.889	0.551	1.35624e-127	0	MT-ND1
5.39322e-132	0.294774	0.491	0.208	1.36621e-127	0	NOLC1
1.01153e-131	0.269285	0.533	0.231	2.56242e-127	0	RRAGA
1.17681e-131	0.256411	0.426	0.165	2.98111e-127	0	WBP11
1.55548e-131	0.266098	0.41	0.157	3.94035e-127	0	TXNDC9
8.81463e-131	0.255269	0.394	0.147	2.23292e-126	0	HPRT1
1.21095e-130	0.334194	0.791	0.441	3.06757e-126	0	NDUFB6
1.34274e-130	0.308672	0.595	0.28	3.40143e-126	0	USP14
1.58841e-130	0.271359	0.991	0.927	4.02376e-126	0	CAV1
2.46096e-130	0.31922	0.605	0.287	6.2341e-126	0	UBE2K
2.85586e-130	0.31321	0.657	0.323	7.23447e-126	0	CAPZA1
1.03695e-129	0.301875	0.659	0.325	2.6268e-125	0	PSMA5
1.07809e-129	0.306385	0.607	0.285	2.73101e-125	0	COPB1
1.96394e-129	0.282804	0.564	0.256	4.97506e-125	0	UBE2D2
2.68596e-129	0.27693	0.655	0.317	6.80407e-125	0	PRELID1
4.7713e-129	0.32229	0.681	0.343	1.20867e-124	0	PSMB2
6.28729e-129	0.273404	0.534	0.236	1.5927e-124	0	ARPC5L
8.88918e-129	0.291127	0.618	0.293	2.25181e-124	0	EIF1AX
9.65786e-129	0.339146	0.722	0.378	2.44653e-124	0	RAB2A
3.51263e-128	0.264292	0.328	0.112	8.89819e-124	0	DIMT1
8.21876e-128	0.282414	0.289	0.092	2.08198e-123	0	DANCR
1.37182e-127	0.265569	0.387	0.146	3.47509e-123	0	AK6
1.52073e-127	0.31294	0.97	0.773	3.85231e-123	0	RPS7
1.59259e-127	0.326046	0.815	0.459	4.03435e-123	0	HNRNPR
1.63172e-127	0.330972	0.889	0.574	4.13347e-123	0	PPIA
1.82189e-127	0.276355	0.533	0.237	4.61522e-123	0	TMEM14B
2.94194e-127	0.265116	0.508	0.217	7.45252e-123	0	RUVBL1
2.95614e-127	0.278149	0.581	0.269	7.48849e-123	0	UQCC2
6.533e-127	0.306273	0.655	0.328	1.65494e-122	0	RBMX
7.76297e-127	0.269649	0.401	0.156	1.96652e-122	0	DPH3
8.26156e-127	0.276071	0.585	0.272	2.09282e-122	0	ATP1B3
1.68132e-126	0.251253	0.389	0.146	4.25911e-122	0	MRPL9
2.22135e-126	0.262708	0.465	0.192	5.62712e-122	0	MCTS1
2.851e-125	0.303284	0.646	0.319	7.22215e-121	0	GTPBP4
3.48642e-125	0.274303	0.406	0.158	8.83181e-121	0	SDF2L1
5.50613e-125	0.373361	0.907	0.619	1.39481e-120	0	DYNLL1
1.38556e-124	0.264583	0.325	0.112	3.5099e-120	0	XBP1
2.61074e-124	0.326183	0.761	0.414	6.61353e-120	0	PSMD7
2.92869e-124	0.266413	0.508	0.221	7.41896e-120	0	ATP6V1D
3.95259e-124	0.250612	0.464	0.193	1.00127e-119	0	GNL2
4.63053e-124	0.251559	0.4	0.155	1.17301e-119	0	OSTF1
6.51368e-124	0.270848	0.384	0.144	1.65004e-119	0	NCEH1
6.54461e-124	0.291675	0.694	0.355	1.65788e-119	0	SNX3
7.33178e-124	0.263812	0.364	0.131	1.85729e-119	0	HELLS
1.16901e-123	0.26661	0.408	0.16	2.96133e-119	0	PPP2R2A
1.1841e-123	0.271972	0.66	0.326	2.99955e-119	0	LSM5
1.26286e-123	0.306085	0.96	0.721	3.19908e-119	0	S100A10
2.31314e-123	0.263684	0.556	0.252	5.85965e-119	0	PSMC6
7.11957e-123	0.290684	0.949	0.676	1.80353e-118	0	MT-ND4
1.27007e-122	0.315044	0.606	0.289	3.21734e-118	0	ARL6IP1
1.51121e-122	0.287432	0.572	0.266	3.8282e-118	0	MRPL36
1.66112e-122	0.259999	0.575	0.265	4.20795e-118	0	CNIH1
2.42279e-122	0.291813	0.685	0.348	6.13741e-118	0	2015-09-01
4.05991e-122	0.306261	0.73	0.387	1.02846e-117	0	KDELR2
1.61599e-121	0.304988	0.669	0.337	4.09363e-117	0	KRT10
2.9133e-121	0.333799	0.811	0.477	7.37997e-117	0	UQCRH
1.67829e-120	0.252829	0.552	0.253	4.25145e-116	0	SUGT1
3.73381e-120	0.298258	0.728	0.389	9.4585e-116	0	RBM8A
6.97903e-120	0.253835	0.382	0.147	1.76793e-115	0	SLC39A10
1.18466e-118	0.28948	0.689	0.36	3.00099e-114	0	EIF3M
1.682e-118	0.275352	0.597	0.287	4.26085e-114	0	HMGN3
2.59438e-118	0.261426	0.35	0.13	6.57209e-114	0	UCHL3
4.7321e-118	0.25693	0.453	0.19	1.19874e-113	0	NAE1
7.85008e-118	0.33078	0.806	0.479	1.98858e-113	0	SRSF3
9.59988e-118	0.262267	0.567	0.265	2.43184e-113	0	RECQL
1.04581e-117	0.275448	0.678	0.35	2.64924e-113	0	PPM1G
4.56192e-117	0.339137	0.797	0.468	1.15562e-112	0	MORF4L2
6.96741e-117	0.264606	0.642	0.318	1.76499e-112	0	NDUFA12
8.17917e-117	0.302809	0.741	0.396	2.07195e-112	0	CCT3
8.63935e-117	0.26733	0.437	0.181	2.18852e-112	0	BLOC1S2
9.04456e-117	0.289397	0.715	0.381	2.29117e-112	0	DNAJC15
1.07338e-116	0.250527	0.501	0.22	2.71908e-112	0	C14orf119
1.0843e-116	0.339717	0.937	0.695	2.74674e-112	0	SSR3
1.10187e-116	0.34908	0.712	0.376	2.79126e-112	0	PTX3
2.32514e-116	0.280739	0.663	0.338	5.89005e-112	0	NDUFB4
4.6305e-116	0.262058	0.576	0.272	1.173e-111	0	PHB
9.20537e-116	0.265901	0.976	0.845	2.3319e-111	0	RPL7A
2.7312e-115	0.285171	0.645	0.327	6.91867e-111	0	TRAM2
5.14609e-115	0.264188	0.452	0.193	1.30361e-110	0	PSMG2
6.94151e-114	0.295382	0.804	0.461	1.75842e-109	0	RSL1D1
9.75822e-114	0.268537	0.467	0.205	2.47195e-109	0	DPM1
2.27974e-113	0.280006	0.615	0.303	5.77504e-109	0	CWC15
2.37302e-113	0.290148	0.671	0.353	6.01132e-109	0	GSPT1
3.93688e-113	0.282941	0.628	0.314	9.97289e-109	0	TOP1
1.80909e-112	0.281118	0.643	0.322	4.58278e-108	0	RAB1A
3.46132e-112	0.319136	0.858	0.539	8.76821e-108	0	NOP10
3.90592e-112	0.307047	0.712	0.387	9.89448e-108	0	EZR
4.5176e-112	0.268045	0.535	0.249	1.1444e-107	0	GNL3
5.97712e-112	0.264703	0.638	0.321	1.51412e-107	0	VAPA
7.01875e-112	0.274061	0.681	0.357	1.77799e-107	0	C14orf166
2.24693e-111	0.283603	0.692	0.367	5.69192e-107	0	ILF2
1.09518e-110	0.253196	0.612	0.303	2.77431e-106	0	SIVA1
1.81365e-110	0.254432	0.607	0.298	4.59435e-106	0	ARL3
2.09838e-110	0.270737	0.353	0.136	5.31561e-106	0	BAG2
2.51027e-110	0.2746	0.723	0.394	6.35903e-106	0	ACTR3
3.77091e-110	0.299883	0.739	0.412	9.55246e-106	0	AURKAIP1
7.44735e-110	0.258285	0.491	0.217	1.88656e-105	0	SPDL1
7.56661e-110	0.261566	0.608	0.3	1.91677e-105	0	RPN1
1.64392e-109	0.284357	0.861	0.534	4.16437e-105	0	MT-ND5
5.78078e-109	0.286399	0.647	0.34	1.46439e-104	0	C1GALT1
1.18258e-108	0.33742	0.869	0.542	2.99572e-104	0	HSPA5
7.81094e-108	0.277233	0.741	0.41	1.97867e-103	0	MRPL33
9.50928e-107	0.266555	0.714	0.384	2.40889e-102	0	TXNL4A
3.65194e-106	0.291496	0.905	0.631	9.25109e-102	0	RHOA
1.48084e-105	0.254271	0.543	0.263	3.75127e-101	0	DNTTIP2
2.9564e-105	0.306035	0.806	0.48	7.48915e-101	0	MRPL51
3.42028e-105	0.307682	0.935	0.676	8.66425e-101	0	PPIB
1.97824e-103	0.276195	0.717	0.397	5.01127e-99	0	GTF3C6
2.89542e-103	0.255714	0.985	0.887	7.33468e-99	0	HSP90AA1
2.94253e-103	0.311379	0.848	0.543	7.45401e-99	0	XRCC5
4.15315e-103	0.260998	0.684	0.366	1.05208e-98	0	SF3B5
5.41969e-101	0.291323	0.895	0.594	1.37292e-96	0	BTF3
8.67122e-101	0.292334	0.778	0.458	2.19659e-96	0	NME1
8.15689e-100	0.259294	0.562	0.28	2.0663e-95	0	SNHG3
2.53021e-99	0.294737	0.791	0.472	6.40953e-95	0	SPATS2L
3.31591e-99	0.261247	0.764	0.439	8.39986e-95	0	PSMB3
8.08835e-99	0.258467	0.792	0.466	2.04894e-94	0	PSMB6
1.10144e-98	0.256797	0.724	0.403	2.79017e-94	0	VDAC1
9.49396e-98	0.296623	0.717	0.427	2.40501e-93	0	HIST1H4C
1.75058e-97	0.256244	0.752	0.423	4.43458e-93	0	REXO2
2.188e-97	0.253593	0.708	0.394	5.54265e-93	0	NHP2
3.18308e-97	0.254677	0.748	0.431	8.06337e-93	0	TUBB6
7.04346e-97	0.266828	0.726	0.411	1.78425e-92	0	ENY2
9.30271e-97	0.281116	0.856	0.552	2.35656e-92	0	HNRNPD
1.1544e-96	0.254038	0.734	0.418	2.92433e-92	0	COX5A
1.78091e-96	0.253827	0.668	0.367	4.5114e-92	0	HSPA9
7.4741e-96	0.27383	0.943	0.729	1.89334e-91	0	NACA
5.00618e-95	0.294856	0.931	0.674	1.26817e-90	0	H3F3B
6.85819e-94	0.279892	0.73	0.416	1.73732e-89	0	OLFML3
7.84286e-93	0.27699	0.832	0.513	1.98675e-88	0	UQCR10
1.75202e-92	0.293377	0.838	0.548	4.43822e-88	0	HNRNPDL
6.07368e-92	0.256731	0.836	0.516	1.53859e-87	0	RBX1
3.79721e-89	0.283198	0.88	0.566	9.61909e-85	0	LRRC17
7.16539e-88	0.27007	0.861	0.564	1.81514e-83	0	ATP5J
3.57061e-83	0.260456	0.904	0.649	9.04508e-79	0	SERBP1
2.60211e-82	0.274156	0.86	0.572	6.59167e-78	0	S100A16
4.71346e-82	0.270907	0.903	0.652	1.19401e-77	0	LDHB
6.37666e-80	0.256327	0.923	0.688	1.61534e-75	0	UBB
1.02777e-79	0.26184	0.869	0.58	2.60355e-75	0	POMP
1.20941e-76	0.251234	0.892	0.635	3.06369e-72	0	HINT1
1.06541e-75	0.250356	0.91	0.66	2.69891e-71	0	GSTP1
1.64957e-74	0.250415	0.862	0.59	4.17869e-70	0	PARK7
4.37602e-54	0.282303	0.452	0.258	1.10853e-49	0	TIMP3
0	1.6927	0.923	0.197	0	1	DCN
0	1.69049	0.959	0.206	0	1	TFPI2
0	1.60202	0.832	0.124	0	1	LY6K
0	1.47098	0.85	0.347	0	1	PTX3
0	1.15279	0.967	0.521	0	1	SRGN
0	1.09745	0.849	0.266	0	1	GLRX
0	1.09505	0.733	0.147	0	1	ABI3BP
0	1.09489	0.771	0.335	0	1	SERPINE2
0	1.08087	0.977	0.614	0	1	NQO1
0	1.00304	0.577	0.085	0	1	HHIP
0	0.986622	0.817	0.228	0	1	UCHL1
0	0.982679	0.747	0.204	0	1	COL6A3
0	0.923772	0.851	0.303	0	1	MGST1
0	0.883324	0.772	0.323	0	1	AP000769.1
0	0.878985	0.664	0.204	0	1	COL8A1
0	0.867203	0.995	0.848	0	1	TIMP1
0	0.850066	0.538	0.077	0	1	GPM6B
0	0.846169	0.478	0.073	0	1	BEX1
0	0.836309	0.301	0.037	0	1	LEP
0	0.835459	0.93	0.522	0	1	GNG11
0	0.834757	0.67	0.172	0	1	CLDN11
0	0.829489	0.793	0.326	0	1	IGFBP6
0	0.814102	0.404	0.048	0	1	TSLP
0	0.803936	0.448	0.037	0	1	NPR3
0	0.785347	0.44	0.048	0	1	CLEC14A
0	0.782835	0.896	0.47	0	1	CITED2
0	0.777129	0.522	0.098	0	1	FHL1
0	0.776778	0.87	0.398	0	1	LGALS3
0	0.747621	0.892	0.503	0	1	ADIRF
0	0.722895	0.479	0.092	0	1	POSTN
0	0.714415	0.82	0.346	0	1	MCFD2
0	0.708745	0.631	0.132	0	1	RP4-765C7.2
0	0.70239	0.451	0.097	0	1	STC1
0	0.693256	0.735	0.257	0	1	GLIPR1
0	0.691891	0.967	0.666	0	1	CD59
0	0.669249	0.67	0.217	0	1	IGFBP4
0	0.669208	0.963	0.685	0	1	SSB
0	0.665074	0.8	0.326	0	1	LMAN1
0	0.657827	0.622	0.176	0	1	NR2F1
0	0.65615	0.98	0.831	0	1	FTL
0	0.655394	0.492	0.105	0	1	LTBP1
0	0.654978	0.405	0.063	0	1	NID2
0	0.647764	0.903	0.466	0	1	TFPI
0	0.647064	0.397	0.051	0	1	XIST
0	0.644737	0.609	0.146	0	1	RP11-343H5.4
0	0.642286	0.349	0.06	0	1	KRT7
0	0.637888	0.453	0.117	0	1	INSIG1
0	0.634666	0.819	0.377	0	1	OSTC
0	0.631008	0.513	0.121	0	1	FGD4
0	0.616477	0.762	0.309	0	1	ARF4
0	0.613338	0.28	0.019	0	1	LAMA4
0	0.613035	0.455	0.085	0	1	KDELR3
0	0.605349	0.959	0.667	0	1	PPIB
0	0.589057	0.535	0.155	0	1	CEBPD
0	0.588433	0.974	0.744	0	1	SH3BGRL3
0	0.585949	0.998	0.954	0	1	ANXA2
0	0.575024	0.541	0.14	0	1	DPP4
0	0.557703	0.43	0.08	0	1	SQRDL
0	0.553158	0.424	0.089	0	1	AKR1C3
0	0.541417	0.307	0.041	0	1	S1PR3
0	0.541037	0.377	0.069	0	1	AOX1
0	0.527763	0.362	0.053	0	1	HHIP-AS1
0	0.509146	0.979	0.834	0	1	RPS4X
0	0.508659	0.276	0.022	0	1	AKR1C2
0	0.502544	0.976	0.761	0	1	TXN
0	0.476724	0.267	0.036	0	1	TMEM35
0	0.473065	0.333	0.051	0	1	WFDC21P
0	0.461457	0.343	0.065	0	1	PLPP1
7.18087e-308	0.505163	0.485	0.136	1.81906e-303	1	FKBP11
2.16642e-307	0.402113	0.274	0.041	5.48798e-303	1	VASN
1.34359e-306	0.598568	0.86	0.443	3.40357e-302	1	SEC61B
5.42538e-297	0.51237	0.606	0.209	1.37436e-292	1	YIF1A
9.29426e-296	0.475178	0.352	0.075	2.35442e-291	1	NID1
1.03433e-295	0.530796	0.968	0.715	2.62015e-291	1	S100A10
9.33834e-294	0.458565	0.343	0.072	2.36559e-289	1	SFTA1P
2.38199e-293	0.531348	0.96	0.62	6.03406e-289	1	MT-CYB
7.75218e-293	0.527469	0.587	0.199	1.96378e-288	1	PHLDA2
4.29878e-283	0.394285	0.262	0.042	1.08897e-278	1	ARHGDIB
2.43988e-280	0.605626	0.822	0.416	6.1807e-276	1	TRAM1
1.15462e-278	0.666106	0.763	0.352	2.92489e-274	1	COL3A1
1.09166e-277	0.677398	0.779	0.372	2.7654e-273	1	TM4SF1
1.42766e-277	0.533519	0.727	0.306	3.61655e-273	1	SEC13
5.03241e-274	0.531622	0.743	0.321	1.27481e-269	1	EIF6
5.82625e-273	0.502058	0.678	0.265	1.4759e-268	1	FERMT2
3.64659e-271	0.60464	0.764	0.357	9.23755e-267	1	FHL2
9.32822e-270	0.473937	0.599	0.212	2.36303e-265	1	MPC2
1.06647e-269	0.549145	0.625	0.231	2.70157e-265	1	PHLDA1
2.50363e-264	0.478994	0.574	0.201	6.34221e-260	1	CBR1
2.42529e-263	0.504683	0.601	0.218	6.14373e-259	1	GNPNAT1
6.92026e-261	0.417802	0.313	0.066	1.75304e-256	1	PTGER4
2.3855e-259	0.802766	0.868	0.538	6.04296e-255	1	CTGF
2.76649e-259	0.500753	0.667	0.269	7.00807e-255	1	COPB1
8.09875e-257	0.651694	0.869	0.491	2.05157e-252	1	AKAP12
4.31218e-251	0.362213	0.265	0.049	1.09236e-246	1	PROCR
1.20372e-248	0.417176	0.634	0.243	3.04926e-244	1	FAM114A1
1.48825e-248	0.497679	0.595	0.222	3.77004e-244	1	MRPS6
1.97972e-246	0.391807	0.365	0.093	5.01504e-242	1	WLS
7.32012e-246	0.441317	0.417	0.12	1.85433e-241	1	SMAP2
4.6108e-245	0.464274	0.376	0.099	1.16801e-240	1	MSMO1
1.59491e-243	0.32577	0.993	0.889	4.04023e-239	1	MT-CO1
1.18353e-240	0.496715	0.808	0.393	2.99811e-236	1	DYNLT1
5.64752e-240	0.490189	0.949	0.68	1.43063e-235	1	LDHA
9.62088e-239	0.434663	0.439	0.134	2.43716e-234	1	ENDOD1
1.33711e-238	0.521157	0.9	0.525	3.38718e-234	1	PDIA6
1.89667e-238	0.635561	0.851	0.476	4.80464e-234	1	MT1L
9.21319e-235	0.410361	0.501	0.17	2.33389e-230	1	PTGR1
5.60357e-234	0.489418	0.776	0.375	1.4195e-229	1	PRDX4
8.32979e-234	0.497986	0.752	0.355	2.1101e-229	1	ADAM9
1.4918e-233	0.468048	0.696	0.307	3.77903e-229	1	RAB1A
5.49872e-232	0.478269	0.879	0.504	1.39293e-227	1	ARPC3
1.02817e-230	0.449319	0.605	0.237	2.60456e-226	1	ERCC1
1.67295e-230	0.359026	0.994	0.955	4.23793e-226	1	TMSB4X
2.55589e-230	0.495893	0.52	0.187	6.47459e-226	1	TRMT6
2.89657e-230	0.508311	0.923	0.602	7.33759e-226	1	NGFRAP1
1.56153e-229	0.464174	0.533	0.193	3.95567e-225	1	MT-ND4L
3.29848e-229	0.394058	0.294	0.065	8.35572e-225	1	SPON2
3.10385e-226	0.45349	0.703	0.311	7.86267e-222	1	TRAM2
5.18582e-226	0.493493	0.958	0.689	1.31367e-221	1	SPARC
1.09607e-225	0.471227	0.82	0.43	2.77656e-221	1	CSTB
9.57731e-225	0.4417	0.703	0.31	2.42612e-220	1	GALNT1
1.14777e-224	0.466255	0.805	0.408	2.90753e-220	1	REXO2
7.7507e-224	0.640466	0.883	0.534	1.96341e-219	1	HSPA5
1.60267e-222	0.371799	0.451	0.142	4.05989e-218	1	ARID5B
1.69808e-222	0.447151	0.769	0.366	4.30157e-218	1	DNAJC15
2.47934e-220	0.436503	0.769	0.369	6.28067e-216	1	ARL6IP5
3.47848e-220	0.413695	0.571	0.219	8.81168e-216	1	RRAGA
8.05173e-220	0.359803	0.452	0.143	2.03966e-215	1	SMIM14
9.32782e-219	0.285112	0.99	0.946	2.36292e-214	1	RPS18
4.77351e-218	0.481765	0.833	0.439	1.20922e-213	1	EPS8
5.62578e-218	0.327621	0.981	0.891	1.42512e-213	1	RPS27A
8.16239e-218	0.426139	0.957	0.696	2.0677e-213	1	ARPC2
1.63392e-217	0.407581	0.403	0.123	4.13905e-213	1	CRLS1
2.44935e-217	0.51247	0.636	0.269	6.20469e-213	1	ADAMTS1
2.64873e-217	0.502593	0.783	0.397	6.70976e-213	1	ALCAM
3.38665e-217	0.517283	0.732	0.357	8.57907e-213	1	ENAH
2.46242e-216	0.408448	0.726	0.33	6.2378e-212	1	SPCS1
6.70861e-216	0.442678	0.461	0.156	1.69943e-211	1	RP11-356J5.12
1.64143e-213	0.365951	0.418	0.13	4.15808e-209	1	UGDH
2.0475e-212	0.356194	0.528	0.192	5.18673e-208	1	LINC01420
2.08607e-212	0.34928	0.476	0.162	5.28444e-208	1	MSRB3
3.85995e-212	0.387063	0.608	0.247	9.77803e-208	1	PPA1
6.05945e-212	0.383431	0.309	0.076	1.53498e-207	1	AKR1C1
1.045e-211	0.368051	0.309	0.077	2.64719e-207	1	GK5
1.18707e-211	0.419191	0.725	0.335	3.00709e-207	1	2015-09-01
6.65624e-211	0.31269	0.465	0.153	1.68616e-206	1	MEG3
1.6553e-210	0.404127	0.544	0.208	4.1932e-206	1	C14orf119
1.08224e-209	0.441737	0.712	0.328	2.74152e-205	1	BZW1
1.09105e-209	0.399226	0.657	0.283	2.76384e-205	1	LEPROT
3.79473e-208	0.353778	0.977	0.841	9.6128e-204	1	RPS5
8.73187e-208	0.306019	0.254	0.053	2.21196e-203	1	FILIP1L
2.99572e-207	0.320777	0.393	0.119	7.58875e-203	1	UCHL3
6.04987e-206	0.425772	0.957	0.707	1.53255e-201	1	EIF1
9.82733e-205	0.372277	0.46	0.159	2.48946e-200	1	SDHD
9.2543e-204	0.345337	0.257	0.055	2.3443e-199	1	LEPR
1.92871e-203	0.388222	0.548	0.211	4.8858e-199	1	ADD3
7.17199e-201	0.460052	0.895	0.522	1.81681e-196	1	MT-ND5
7.34536e-200	0.348787	0.512	0.19	1.86073e-195	1	HIGD1A
1.76908e-199	0.397319	0.728	0.343	4.48145e-195	1	SNX3
2.2346e-199	0.444158	0.889	0.559	5.66069e-195	1	OST4
3.63897e-199	0.432694	0.9	0.552	9.21825e-195	1	ARPC5
1.41665e-198	0.385553	0.61	0.253	3.58865e-194	1	SERP1
3.55891e-198	0.366007	0.48	0.173	9.01543e-194	1	COA6
4.17773e-198	0.379226	0.668	0.298	1.0583e-193	1	TALDO1
5.48286e-197	0.402403	0.708	0.337	1.38892e-192	1	SNX6
5.923e-197	0.332827	0.406	0.131	1.50041e-192	1	CHCHD10
7.37747e-197	0.386125	0.679	0.304	1.86886e-192	1	MDH1
1.58816e-196	0.421096	0.755	0.376	4.02313e-192	1	KDELR2
7.45972e-196	0.388253	0.627	0.273	1.8897e-191	1	SEC31A
1.24864e-195	0.37831	0.598	0.246	3.16306e-191	1	SDHB
2.39857e-195	0.338388	0.533	0.205	6.07606e-191	1	GSTK1
6.76052e-195	0.312841	0.283	0.069	1.71257e-190	1	PPP1R14A
8.4082e-195	0.298035	0.987	0.908	2.12996e-190	1	RPL11
8.76261e-192	0.308704	0.288	0.072	2.21974e-187	1	CPM
2.20785e-191	0.292004	0.992	0.872	5.59292e-187	1	MT-CO3
3.72244e-190	0.450212	0.829	0.44	9.42968e-186	1	MT-ND2
1.92885e-189	0.476673	0.449	0.164	4.88617e-185	1	IDI1
1.15868e-188	0.34214	0.425	0.146	2.93517e-184	1	OSTF1
3.34588e-188	0.350911	0.656	0.294	8.47578e-184	1	RNF7
3.50086e-188	0.447385	0.896	0.543	8.86838e-184	1	MT-ND1
4.5594e-188	0.270845	0.269	0.064	1.15499e-183	1	LIMCH1
1.33667e-187	0.389733	0.596	0.256	3.38605e-183	1	MRPL36
1.93358e-187	0.332565	0.971	0.83	4.89815e-183	1	RPL30
2.86379e-187	0.431883	0.552	0.228	7.25456e-183	1	ARHGAP29
7.20529e-187	0.427578	0.729	0.357	1.82524e-182	1	ATP5C1
1.0378e-186	0.429792	0.774	0.397	2.62896e-182	1	SEPW1
2.59187e-186	0.356275	0.548	0.22	6.56573e-182	1	AP3S1
3.18667e-186	0.353382	0.554	0.225	8.07247e-182	1	COPB2
5.70775e-186	0.497218	0.859	0.521	1.44589e-181	1	IGFBP7
7.26279e-186	0.320594	0.434	0.152	1.83981e-181	1	PRR13
1.04112e-185	0.302302	0.523	0.204	2.63736e-181	1	RSU1
6.25318e-185	0.391777	0.932	0.636	1.58405e-180	1	TSPO
1.1474e-183	0.345225	0.435	0.153	2.90659e-179	1	P4HA1
1.4919e-183	0.3676	0.414	0.143	3.77929e-179	1	SEC14L1
1.85916e-183	0.349313	0.542	0.219	4.70961e-179	1	ERLEC1
3.79788e-183	0.40336	0.785	0.412	9.62079e-179	1	PSMD8
6.88773e-183	0.307008	0.98	0.882	1.7448e-178	1	RPL35A
6.0593e-182	0.403994	0.76	0.391	1.53494e-177	1	ASPH
6.41692e-181	0.352523	0.539	0.219	1.62553e-176	1	TSPAN5
9.05431e-181	0.325804	0.585	0.246	2.29364e-176	1	CSNK1A1
1.52867e-180	0.334949	0.473	0.178	3.87242e-176	1	EMC3
2.16024e-180	0.292988	0.98	0.889	5.47231e-176	1	RPL19
7.75808e-180	0.398785	0.916	0.602	1.96528e-175	1	S100A11
2.14479e-179	0.366334	0.642	0.288	5.43317e-175	1	RPN1
2.45678e-179	0.482597	0.721	0.366	6.22351e-175	1	SLC20A1
2.77882e-178	0.278473	0.49	0.185	7.03931e-174	1	SH3KBP1
2.76427e-177	0.384723	0.76	0.388	7.00246e-173	1	SF3B6
4.75718e-177	0.303615	0.436	0.152	1.20509e-172	1	PNRC1
1.1775e-176	0.403459	0.552	0.231	2.98283e-172	1	CD9
1.78762e-176	0.338473	0.268	0.068	4.52839e-172	1	RGS4
1.89447e-176	0.307949	0.464	0.172	4.79908e-172	1	TMEM263
1.95748e-176	0.335554	0.6	0.262	4.95869e-172	1	REEP5
2.68365e-176	0.427806	0.798	0.442	6.79822e-172	1	ATP6V0E1
3.59552e-176	0.39105	0.743	0.364	9.10817e-172	1	SIX1
8.86507e-176	0.368823	0.746	0.385	2.2457e-171	1	FAM127A
9.73644e-176	0.323382	0.484	0.183	2.46643e-171	1	RP11-166D19.1
2.01368e-175	0.317002	0.545	0.223	5.10105e-171	1	PDCD6
7.18281e-175	0.473199	0.849	0.51	1.81955e-170	1	DCBLD2
2.16348e-174	0.337808	0.56	0.233	5.48052e-170	1	TIMM17A
5.29189e-174	0.341859	0.332	0.101	1.34054e-169	1	SQLE
6.88439e-173	0.329496	0.282	0.076	1.74395e-168	1	SCD
1.0249e-172	0.310527	0.98	0.851	2.59628e-168	1	RPS13
4.76527e-172	0.285813	0.419	0.148	1.20714e-167	1	DPH3
4.98468e-172	0.303263	0.509	0.201	1.26272e-167	1	FAM98A
7.62826e-172	0.404848	0.899	0.583	1.93239e-167	1	ATP5G3
8.12583e-172	0.29273	0.358	0.114	2.05843e-167	1	LPAR1
3.97715e-171	0.31084	0.314	0.093	1.00749e-166	1	RGS10
8.55047e-170	0.262683	0.986	0.931	2.16601e-165	1	RPS2
9.62261e-170	0.375348	0.95	0.748	2.4376e-165	1	MYL12A
1.90849e-169	0.312062	0.447	0.167	4.83458e-165	1	MFF
2.52945e-169	0.301815	0.435	0.159	6.4076e-165	1	SCFD1
6.25865e-169	0.276355	0.256	0.065	1.58544e-164	1	CDK7
1.90805e-168	0.273651	0.439	0.161	4.83347e-164	1	RRAS
3.68996e-168	0.304522	0.404	0.141	9.3474e-164	1	APOBEC3C
7.87488e-168	0.265759	0.985	0.913	1.99487e-163	1	RPL27
1.3725e-167	0.367749	0.743	0.38	3.47683e-163	1	SBDS
1.53787e-167	0.364818	0.787	0.412	3.89573e-163	1	PSMB5
4.61947e-167	0.349588	0.681	0.323	1.1702e-162	1	SRI
1.75806e-166	0.2987	0.49	0.193	4.45351e-162	1	YIPF5
1.85897e-165	0.266278	0.371	0.124	4.70915e-161	1	BID
2.30907e-165	0.286168	0.495	0.197	5.84933e-161	1	OAT
7.50972e-165	0.367389	0.93	0.652	1.90236e-160	1	PRDX1
7.9803e-165	0.316838	0.508	0.207	2.02157e-160	1	TMEM167A
2.16483e-164	0.389884	0.817	0.458	5.48394e-160	1	MORF4L2
2.746e-164	0.332356	0.425	0.159	6.95617e-160	1	FDFT1
3.02655e-164	0.387986	0.862	0.502	7.66685e-160	1	DBI
8.46414e-164	0.358827	0.732	0.37	2.14413e-159	1	RAB2A
9.3837e-164	0.382992	0.754	0.389	2.37708e-159	1	SPCS3
9.72672e-163	0.290166	0.424	0.156	2.46397e-158	1	EBPL
2.01355e-162	0.294897	0.37	0.125	5.10073e-158	1	TM2D2
3.46739e-162	0.306957	0.978	0.843	8.7836e-158	1	RPL7A
1.91995e-161	0.40993	0.868	0.539	4.86362e-157	1	RPL22L1
4.99212e-161	0.315333	0.991	0.926	1.2646e-156	1	CAV1
7.10611e-161	0.334722	0.957	0.717	1.80012e-156	1	CALM1
1.72369e-160	0.388907	0.87	0.531	4.36646e-156	1	NOP10
1.03595e-159	0.281498	0.534	0.224	2.62427e-155	1	ATP6V1F
4.31868e-159	0.266821	0.277	0.078	1.09401e-154	1	ARSJ
7.04732e-159	0.336281	0.533	0.222	1.78523e-154	1	CTSC
6.821e-158	0.300089	0.41	0.152	1.72789e-153	1	TXNDC9
8.51572e-158	0.283493	0.478	0.191	2.1572e-153	1	REEP3
3.08059e-157	0.360592	0.807	0.451	7.80374e-153	1	RHOC
6.13428e-157	0.326105	0.666	0.317	1.55394e-152	1	PSMA5
9.10838e-157	0.300349	0.516	0.214	2.30733e-152	1	ATP6V1D
9.69502e-157	0.264284	0.447	0.171	2.45594e-152	1	USO1
2.21418e-156	0.293248	0.981	0.867	5.60896e-152	1	RPS23
3.33134e-156	0.349528	0.676	0.329	8.43894e-152	1	KRT10
3.97913e-156	0.302075	0.457	0.18	1.00799e-151	1	EMC7
4.5213e-156	0.333415	0.461	0.182	1.14534e-151	1	PLPP3
6.98525e-156	0.313537	0.537	0.228	1.7695e-151	1	CDC123
1.40369e-155	0.299785	0.489	0.199	3.55583e-151	1	NDUFAF2
2.96743e-155	0.34235	0.952	0.67	7.5171e-151	1	MT-ND4
7.57479e-155	0.337914	0.605	0.279	1.91885e-150	1	HMGN3
1.36186e-154	0.287807	0.485	0.197	3.44987e-150	1	TAF9
1.36687e-154	0.277603	0.43	0.162	3.46256e-150	1	EEF1E1
3.73283e-154	0.299864	0.979	0.843	9.456e-150	1	RPL10
5.27087e-154	0.286131	0.338	0.113	1.33522e-149	1	TUSC3
5.52756e-154	0.250556	0.993	0.941	1.40024e-149	1	CD63
7.34434e-154	0.283601	0.42	0.158	1.86047e-149	1	CAMK2D
8.68821e-154	0.29756	0.466	0.186	2.2009e-149	1	PSMC2
9.66911e-154	0.434648	0.631	0.309	2.44938e-149	1	CRYAB
1.49838e-153	0.291573	0.369	0.13	3.7957e-149	1	TXNDC15
4.014e-153	0.307402	0.597	0.271	1.01683e-148	1	PWP1
4.92635e-153	0.304561	0.621	0.289	1.24794e-148	1	ATP5F1
6.77329e-153	0.329055	0.58	0.266	1.71581e-148	1	RARS
7.56489e-153	0.286354	0.537	0.23	1.91634e-148	1	SFT2D1
9.39324e-153	0.303112	0.553	0.243	2.37949e-148	1	LINC00998
2.97823e-152	0.294235	0.626	0.291	7.54446e-148	1	ATRAID
3.40815e-152	0.270665	0.437	0.168	8.63351e-148	1	CHCHD7
4.37511e-152	0.350599	0.788	0.44	1.1083e-147	1	ATP5H
5.03956e-152	0.296497	0.33	0.109	1.27662e-147	1	KLHL5
5.82973e-152	0.264668	0.396	0.144	1.47679e-147	1	CARD19
7.02176e-152	0.286489	0.429	0.164	1.77875e-147	1	PDCD10
1.06391e-151	0.281046	0.54	0.234	2.6951e-147	1	IL6ST
2.23804e-151	0.274686	0.269	0.077	5.66941e-147	1	MLLT11
2.63631e-150	0.286518	0.531	0.228	6.67829e-146	1	NDUFA8
7.05434e-150	0.289547	0.467	0.187	1.78701e-145	1	DEGS1
1.08787e-149	0.336094	0.914	0.625	2.75578e-145	1	RHOA
1.12037e-149	0.267887	0.411	0.154	2.83812e-145	1	PDLIM2
1.21505e-149	0.293665	0.412	0.157	3.07797e-145	1	TUBB2A
1.57238e-149	0.297811	0.273	0.08	3.98315e-145	1	ATP8B1
7.77502e-148	0.284873	0.494	0.208	1.96957e-143	1	PDHB
3.01846e-147	0.274753	0.363	0.128	7.64637e-143	1	LARP6
3.65216e-147	0.252369	0.326	0.107	9.25165e-143	1	IFT20
6.07023e-147	0.492332	0.872	0.61	1.53771e-142	1	S100A4
9.24153e-147	0.303979	0.463	0.19	2.34107e-142	1	EIF2B2
1.51737e-146	0.332443	0.417	0.162	3.8438e-142	1	ZFP36L2
1.57708e-146	0.2757	0.499	0.209	3.99506e-142	1	ACBD3
2.30709e-146	0.33916	0.668	0.331	5.84433e-142	1	C1GALT1
2.53162e-146	0.277325	0.316	0.103	6.4131e-142	1	LACTB2
3.2827e-146	0.255556	0.454	0.181	8.31574e-142	1	UQCRC2
3.81879e-146	0.318159	0.723	0.376	9.67377e-142	1	TXNL4A
5.71864e-146	0.318267	0.629	0.302	1.44865e-141	1	PRSS23
1.16463e-145	0.263996	0.563	0.252	2.95025e-141	1	ETFA
1.51814e-145	0.263913	0.471	0.191	3.84576e-141	1	NMT2
2.57438e-145	0.356853	0.488	0.211	6.52143e-141	1	MYO1B
2.83607e-145	0.282368	0.604	0.278	7.18433e-141	1	UBE2A
3.57089e-145	0.324503	0.773	0.408	9.04578e-141	1	SRSF9
4.81332e-145	0.283232	0.589	0.268	1.21931e-140	1	MRPL13
6.04305e-145	0.2926	0.555	0.25	1.53083e-140	1	TCEAL8
9.38444e-145	0.306416	0.594	0.279	2.37727e-140	1	TKT
9.76929e-145	0.268185	0.468	0.193	2.47476e-140	1	LSM1
1.85678e-144	0.27259	0.977	0.855	4.70358e-140	1	RPL4
1.88664e-144	0.322991	0.769	0.419	4.77925e-140	1	ARPC1B
2.30972e-144	0.291966	0.578	0.262	5.85097e-140	1	COL5A2
5.35259e-144	0.318937	0.744	0.398	1.35592e-139	1	BRK1
1.41867e-143	0.256244	0.293	0.092	3.59377e-139	1	PLPP5
2.36712e-143	0.330655	0.279	0.086	5.99639e-139	1	MT1A
2.58414e-143	0.273926	0.51	0.22	6.54613e-139	1	RAB11A
1.03437e-142	0.253251	0.413	0.16	2.62028e-138	1	PDZD11
2.8724e-142	0.261375	0.98	0.888	7.27637e-138	1	RPLP0
3.20765e-142	0.273868	0.486	0.205	8.12562e-138	1	HERC4
4.49233e-142	0.254057	0.35	0.124	1.138e-137	1	DCTN6
5.10985e-142	0.286777	0.645	0.313	1.29443e-137	1	NDUFB3
5.71748e-142	0.27333	0.671	0.325	1.44835e-137	1	SRP72
1.19689e-141	0.311738	0.673	0.34	3.03196e-137	1	STRAP
1.54032e-141	0.284518	0.447	0.182	3.90194e-137	1	TFG
1.82207e-140	0.326474	0.769	0.424	4.61567e-136	1	ATPIF1
2.93722e-140	0.259013	0.581	0.267	7.44056e-136	1	SYAP1
1.25071e-139	0.259382	0.437	0.176	3.16829e-135	1	ADK
3.0379e-139	0.281775	0.615	0.296	7.69561e-135	1	RER1
3.38937e-139	0.296306	0.639	0.312	8.58596e-135	1	NDUFA12
8.61247e-139	0.282519	0.431	0.173	2.18171e-134	1	HMGA2
9.26891e-139	0.285439	0.674	0.338	2.348e-134	1	GTF2H5
1.10683e-138	0.271977	0.645	0.318	2.80382e-134	1	KDELR1
1.46116e-138	0.262382	0.296	0.096	3.70142e-134	1	C1GALT1C1
1.57333e-138	0.380309	0.728	0.397	3.98557e-134	1	PLOD2
1.75117e-138	0.282964	0.613	0.293	4.43607e-134	1	EMC4
3.71455e-137	0.359308	0.753	0.413	9.40969e-133	1	CTSL
4.79006e-137	0.280021	0.721	0.372	1.21342e-132	1	IFITM3
2.19941e-136	0.328245	0.788	0.451	5.57155e-132	1	DAD1
2.36013e-135	0.285823	0.619	0.302	5.97869e-131	1	TMEM59
2.68287e-135	0.284178	0.646	0.316	6.79626e-131	1	VPS29
2.81398e-135	0.28764	0.685	0.349	7.12837e-131	1	COX7B
8.12926e-135	0.261454	0.689	0.351	2.0593e-130	1	DYNLRB1
1.59142e-134	0.257384	0.504	0.221	4.03139e-130	1	SNHG8
2.0401e-134	0.301106	0.579	0.276	5.16799e-130	1	SERPINH1
4.50612e-134	0.30392	0.69	0.353	1.14149e-129	1	ESD
5.37136e-134	0.337209	0.808	0.481	1.36067e-129	1	FEZ2
5.55092e-134	0.308871	0.471	0.206	1.40616e-129	1	NANS
2.09948e-133	0.255824	0.287	0.093	5.3184e-129	1	PIGF
2.81291e-133	0.271057	0.432	0.177	7.12567e-129	1	TANK
9.0422e-133	0.294319	0.74	0.395	2.29057e-128	1	EIF3H
1.10903e-132	0.309372	0.817	0.47	2.80938e-128	1	UQCRH
1.66708e-132	0.437883	0.26	0.08	4.22305e-128	1	CXCL5
1.74314e-132	0.299715	0.656	0.333	4.41573e-128	1	DSEL
4.29542e-132	0.252972	0.611	0.295	1.08811e-127	1	MMP24-AS1
4.76844e-132	0.309376	0.953	0.746	1.20794e-127	1	MYL12B
9.93737e-132	0.298626	0.727	0.392	2.51733e-127	1	CCT3
1.81069e-131	0.251436	0.612	0.296	4.58685e-127	1	MAGED1
2.14246e-130	0.252574	0.486	0.213	5.42727e-126	1	CMAS
4.84163e-130	0.291202	0.347	0.13	1.22648e-125	1	STK17A
5.10786e-130	0.316218	0.769	0.429	1.29392e-125	1	ATP5G1
1.57979e-129	0.251561	0.604	0.291	4.00193e-125	1	C1orf43
2.7754e-129	0.32582	0.829	0.515	7.03065e-125	1	SEC61G
2.98684e-129	0.279914	0.628	0.312	7.56625e-125	1	PSMA3
3.80673e-129	0.282285	0.652	0.332	9.64321e-125	1	MT-ND3
5.61166e-129	0.302251	0.955	0.754	1.42155e-124	1	RPS25
7.9435e-129	0.264609	0.661	0.332	2.01225e-124	1	NDUFB4
1.14794e-128	0.268005	0.571	0.271	2.90795e-124	1	TIMM8B
1.09926e-127	0.267369	0.536	0.247	2.78464e-123	1	NIFK
1.10665e-127	0.325751	0.746	0.424	2.80338e-123	1	TMEM50A
1.33818e-127	0.268249	0.573	0.27	3.38987e-123	1	STOML2
3.3409e-126	0.376011	0.716	0.402	8.46317e-122	1	ERRFI1
1.72243e-125	0.253874	0.526	0.24	4.36327e-121	1	MRPL17
5.91405e-124	0.254137	0.638	0.32	1.49815e-119	1	CAPZA1
2.35117e-123	0.252	0.633	0.322	5.95599e-119	1	OCIAD1
2.24882e-122	0.275338	0.955	0.772	5.69672e-118	1	RPSA
1.20821e-121	0.252365	0.52	0.243	3.06065e-117	1	HIGD2A
1.7984e-120	0.252845	0.681	0.355	4.5557e-116	1	EIF3E
8.07707e-120	0.2894	0.789	0.456	2.04608e-115	1	CAPN2
1.45041e-119	0.282034	0.76	0.42	3.67417e-115	1	SSBP1
3.4887e-119	0.295662	0.816	0.472	8.83757e-115	1	PSMA4
1.05299e-118	0.263374	0.52	0.246	2.66744e-114	1	METTL9
1.22075e-116	0.277064	0.796	0.456	3.09241e-112	1	RSL1D1
1.62203e-116	0.329824	0.915	0.63	4.10893e-112	1	PDIA3
5.12112e-116	0.297745	0.808	0.489	1.29728e-111	1	GSTO1
7.02212e-116	0.284359	0.971	0.769	1.77884e-111	1	RPS7
1.53111e-115	0.305116	0.804	0.48	3.87862e-111	1	WBP5
8.56588e-115	0.275439	0.593	0.296	2.16991e-110	1	PSMD12
8.10357e-114	0.300599	0.824	0.503	2.0528e-109	1	HMGA1
1.007e-113	0.306705	0.871	0.575	2.55094e-109	1	POMP
3.56812e-113	0.26575	0.79	0.46	9.03877e-109	1	PSMB6
2.10901e-112	0.273635	0.706	0.39	5.34255e-108	1	ACTR3
4.63011e-112	0.269739	0.624	0.325	1.1729e-107	1	MGLL
1.16516e-111	0.251225	0.662	0.348	2.95158e-107	1	CLIC1
3.22372e-111	0.312743	0.843	0.541	8.16633e-107	1	HSPB1
1.49394e-110	0.261725	0.766	0.43	3.78446e-106	1	TCEB1
1.61241e-110	0.250585	0.569	0.289	4.08454e-106	1	MBNL1
4.27746e-109	0.30627	0.93	0.66	1.08357e-104	1	CALR
4.67817e-109	0.263351	0.962	0.778	1.18507e-104	1	RPL14
4.03217e-107	0.259525	0.665	0.366	1.02143e-102	1	FKBP5
5.17204e-107	0.294313	0.819	0.512	1.31018e-102	1	CAV2
2.1334e-106	0.257986	0.842	0.528	5.40434e-102	1	GAS5
5.69857e-105	0.253698	0.504	0.245	1.44356e-100	1	UAP1
3.25793e-104	0.283495	0.923	0.653	8.25298e-100	1	GSTP1
4.80781e-104	0.286705	0.871	0.569	1.21791e-99	1	ATP5G2
9.89784e-103	0.255533	0.727	0.413	2.50732e-98	1	PSMD7
3.53154e-102	0.250163	0.745	0.433	8.94609e-98	1	ATP5A1
1.18853e-101	0.257591	0.593	0.313	3.01077e-97	1	TOP1
9.55296e-101	0.309035	0.316	0.127	2.41995e-96	1	FGF5
1.84394e-98	0.256156	0.973	0.806	4.67106e-94	1	HSP90AB1
2.10045e-98	0.26539	0.798	0.474	5.32085e-94	1	PCBP1
5.66785e-97	0.282659	0.892	0.616	1.43578e-92	1	DYNLL1
5.7238e-97	0.267046	0.917	0.643	1.44995e-92	1	SNRPD2
3.13336e-95	0.26308	0.937	0.726	7.93742e-91	1	NACA
2.22694e-93	0.278095	0.872	0.596	5.64128e-89	1	ANXA1
6.40143e-88	0.257088	0.857	0.559	1.62161e-83	1	ATP5J
1.91539e-86	0.264006	0.931	0.722	4.85207e-82	1	RPS27L
3.09461e-74	0.353988	0.297	0.135	7.83928e-70	1	AREG
5.4449e-199	1.03764	0.996	0.998	1.3793e-194	2	MT-RNR2
3.77118e-196	0.752938	0.982	0.959	9.55316e-192	2	ANXA2
4.46269e-181	0.915336	0.923	0.933	1.13049e-176	2	PABPC1
3.97127e-131	0.545474	0.975	0.96	1.006e-126	2	TMSB4X
1.74653e-124	0.842351	0.625	0.288	4.4243e-120	2	TFPI2
2.87684e-123	0.809198	0.824	0.773	7.28761e-119	2	SH3BGRL3
5.20098e-118	0.767985	0.816	0.789	1.31751e-113	2	TXN
5.90994e-111	0.630178	0.866	0.854	1.49711e-106	2	RPS4X
2.61409e-103	0.844049	0.786	0.748	6.62202e-99	2	S100A10
2.28833e-99	0.471298	0.961	0.951	5.79679e-95	2	RPS18
8.35498e-96	0.522239	0.906	0.904	2.11648e-91	2	RPS27A
2.2918e-94	0.883246	0.734	0.66	5.80558e-90	2	NQO1
3.27369e-85	0.448894	0.942	0.938	8.29291e-81	2	RPS2
4.88154e-83	0.373517	0.976	0.987	1.23659e-78	2	S100A6
1.83504e-75	0.424467	0.933	0.961	4.64853e-71	2	RPS8
8.93371e-75	0.701299	0.738	0.752	2.26309e-70	2	CALM1
1.84849e-74	0.462787	0.905	0.924	4.68261e-70	2	RPL27
2.50015e-71	0.53902	0.823	0.862	6.33338e-67	2	RPS5
3.44825e-71	0.400158	0.969	0.975	8.73511e-67	2	VIM
9.28972e-67	0.669558	0.721	0.733	2.35327e-62	2	ARPC2
6.81658e-61	0.478147	0.841	0.871	1.72678e-56	2	RPS13
1.30534e-58	0.344662	0.963	0.978	3.30669e-54	2	RPLP1
1.34825e-57	0.47813	0.851	0.896	3.41539e-53	2	ACTB
1.9748e-57	0.459426	0.848	0.886	5.00255e-53	2	RPS23
5.35463e-57	0.427082	0.865	0.904	1.35644e-52	2	RPL19
9.50717e-56	0.418314	0.875	0.903	2.40836e-51	2	RPLP0
1.45472e-55	0.560455	0.733	0.803	3.68511e-51	2	RPSA
4.43493e-54	0.397344	0.864	0.898	1.12346e-49	2	RPL35A
8.97547e-53	0.485523	0.798	0.853	2.27367e-48	2	RPL30
1.1273e-51	0.407002	0.902	0.934	2.85569e-47	2	RPS12
2.06127e-51	0.395876	0.875	0.922	5.22161e-47	2	RPL11
2.35132e-49	0.433982	0.82	0.876	5.95635e-45	2	RPL4
3.11939e-49	0.377849	0.871	0.914	7.90203e-45	2	RPS16
2.22365e-47	0.537259	0.758	0.835	5.63294e-43	2	TPM4
5.94672e-46	0.498443	0.739	0.809	1.50642e-41	2	RPL14
3.14517e-44	0.290825	0.94	0.961	7.96734e-40	2	GAPDH
1.52936e-43	0.661063	0.656	0.713	3.87418e-39	2	TPM3
3.96888e-39	0.445939	0.813	0.855	1.0054e-34	2	FTL
3.53589e-38	0.595747	0.67	0.711	8.95713e-34	2	CD59
8.97195e-38	0.369988	0.847	0.908	2.27278e-33	2	RPS17
1.14718e-37	0.687568	0.585	0.578	2.90603e-33	2	GNG11
2.51713e-37	0.28903	0.956	0.968	6.3764e-33	2	RPS6
1.19138e-35	1.01233	0.398	0.304	3.018e-31	2	UCHL1
4.70366e-35	0.612199	0.626	0.58	1.19153e-30	2	SRGN
1.49812e-34	0.685916	0.597	0.67	3.79504e-30	2	RHOA
1.82246e-32	0.364463	0.79	0.867	4.61667e-28	2	RPL7A
8.26894e-32	0.297322	0.92	0.954	2.09469e-27	2	RPS14
1.90867e-31	0.443056	0.697	0.788	4.83505e-27	2	RPS25
5.32747e-30	0.507278	0.66	0.75	1.34955e-25	2	NPM1
2.52788e-29	0.453689	0.68	0.782	6.40362e-25	2	MYL12B
3.08143e-28	0.333653	0.837	0.902	7.80587e-24	2	RPL32
5.63939e-28	0.368878	0.749	0.852	1.42857e-23	2	RPL24
1.47077e-27	0.426381	0.697	0.819	3.72575e-23	2	OAZ1
1.4285e-26	0.363436	0.771	0.869	3.61867e-22	2	RPL6
2.20897e-26	1.2335	0.454	0.454	5.59576e-22	2	RAB13
2.73434e-26	0.34859	0.791	0.867	6.92662e-22	2	RPL10
9.40384e-26	0.701628	0.607	0.732	2.38218e-21	2	PTRF
2.46004e-25	0.381467	0.713	0.804	6.23178e-21	2	RPS7
2.99398e-25	0.286811	0.878	0.948	7.58436e-21	2	MYL6
2.21603e-24	0.297039	0.87	0.936	5.61364e-20	2	RPL23
4.96901e-22	0.514388	0.596	0.698	1.25875e-17	2	GSTP1
5.13405e-22	0.348135	0.761	0.881	1.30056e-17	2	RPS24
1.92399e-21	0.309402	0.793	0.888	4.87385e-17	2	RPS20
3.33839e-21	0.418109	0.644	0.77	8.45681e-17	2	FAU
1.36204e-20	0.324809	0.747	0.847	3.45032e-16	2	RPL15
1.53342e-20	0.395016	0.711	0.808	3.88446e-16	2	YBX1
1.68132e-20	0.353656	0.735	0.836	4.25913e-16	2	HSP90AB1
1.91921e-20	0.45897	0.671	0.784	4.86175e-16	2	MYL12A
3.00789e-19	0.357457	0.796	0.874	7.6196e-15	2	TIMP1
3.62322e-19	0.349497	0.699	0.841	9.17834e-15	2	UBA52
4.05149e-19	0.302713	0.818	0.913	1.02632e-14	2	RPL8
5.33762e-19	0.266659	0.873	0.936	1.35213e-14	2	RPLP2
1.7921e-18	0.258991	0.13	0.294	4.53976e-14	2	PPP1R7
4.90003e-18	0.25639	0.184	0.385	1.24127e-13	2	MGST3
5.92694e-18	0.276673	0.865	0.932	1.50141e-13	2	RPL31
1.53753e-17	0.410057	0.636	0.764	3.89486e-13	2	NACA
4.97651e-17	0.277357	0.804	0.912	1.26065e-12	2	TPT1
7.85963e-17	0.250642	0.157	0.331	1.991e-12	2	PCNP
1.89496e-16	0.466123	0.576	0.689	4.80031e-12	2	SNRPD2
1.90355e-16	0.253094	0.159	0.332	4.82206e-12	2	ITGB1BP1
2.15741e-16	0.330496	0.704	0.832	5.46516e-12	2	PSMA7
6.56499e-16	0.290385	0.158	0.328	1.66304e-11	2	GTF2A2
6.98406e-16	0.352343	0.655	0.788	1.7692e-11	2	RPS15A
8.14698e-16	0.272561	0.141	0.297	2.06379e-11	2	LINC00998
1.53809e-15	0.327516	0.829	0.928	3.89628e-11	2	ANXA5
1.84693e-15	0.54879	0.544	0.653	4.67864e-11	2	S100A11
2.61753e-15	0.275424	0.79	0.897	6.63073e-11	2	RPS11
3.08345e-15	0.273417	0.142	0.296	7.81099e-11	2	SUCLG1
4.85861e-15	0.255254	0.181	0.362	1.23078e-10	2	PFDN2
5.21092e-15	0.252404	0.128	0.272	1.32003e-10	2	CTNNAL1
5.72556e-15	0.272397	0.117	0.254	1.4504e-10	2	FAM98A
9.81022e-15	0.276979	0.204	0.396	2.48513e-10	2	RWDD1
1.10918e-14	0.267904	0.207	0.403	2.80978e-10	2	2015-09-01
1.75757e-14	0.253667	0.187	0.37	4.45228e-10	2	MDH2
1.87467e-14	0.281021	0.738	0.86	4.7489e-10	2	RPL5
2.03228e-14	0.278692	0.128	0.268	5.14816e-10	2	ADD3
2.2484e-14	0.274795	0.122	0.258	5.69565e-10	2	TMEM167A
2.87801e-14	0.253716	0.286	0.542	7.29056e-10	2	IQGAP1
4.18913e-14	0.28072	0.168	0.335	1.06119e-09	2	UBE2A
5.58883e-14	0.257007	0.154	0.31	1.41576e-09	2	GLRX3
6.80951e-14	0.276246	0.16	0.317	1.72499e-09	2	WWTR1
7.08757e-14	0.253175	0.186	0.363	1.79542e-09	2	TAGLN2
7.27718e-14	0.525788	0.551	0.686	1.84345e-09	2	TSPO
1.57298e-13	0.290207	0.129	0.265	3.98468e-09	2	BOLA3
2.90875e-13	0.262416	0.191	0.367	7.36844e-09	2	MIF
3.03159e-13	0.269786	0.139	0.278	7.67961e-09	2	EPB41L2
3.47953e-13	0.263066	0.136	0.273	8.81435e-09	2	UFD1L
3.72443e-13	0.339793	0.664	0.822	9.43474e-09	2	RPS21
4.42654e-13	0.277254	0.161	0.314	1.12133e-08	2	SDCBP
5.38322e-13	0.290445	0.144	0.285	1.36368e-08	2	FAM162A
5.95265e-13	0.291582	0.142	0.283	1.50793e-08	2	TMEM14B
5.99482e-13	0.281884	0.157	0.307	1.51861e-08	2	COTL1
6.27274e-13	0.293283	0.177	0.34	1.58901e-08	2	MAP1LC3B
6.45e-13	0.260188	0.201	0.383	1.63391e-08	2	RNH1
9.56857e-13	0.58624	0.491	0.563	2.42391e-08	2	ADIRF
9.79389e-13	0.268472	0.241	0.452	2.48099e-08	2	CCT2
1.01639e-12	0.254925	0.144	0.284	2.57473e-08	2	MRPS6
1.24806e-12	0.265903	0.202	0.381	3.16158e-08	2	PSMA1
1.32133e-12	0.352459	0.176	0.334	3.3472e-08	2	ZEB1
1.57379e-12	0.292314	0.133	0.266	3.98673e-08	2	ATP6V1D
1.6777e-12	0.268631	0.22	0.414	4.24994e-08	2	ESD
2.49757e-12	0.313443	0.138	0.271	6.32684e-08	2	CCDC25
3.12982e-12	0.253072	0.199	0.374	7.92846e-08	2	VPS29
3.67431e-12	0.256345	0.23	0.43	9.30777e-08	2	SAP18
4.0346e-12	0.293202	0.228	0.426	1.02204e-07	2	NDUFB10
4.12417e-12	0.321167	0.172	0.327	1.04473e-07	2	COX7A2L
6.0627e-12	0.30108	0.141	0.273	1.5358e-07	2	GPATCH4
9.30612e-12	0.302541	0.145	0.279	2.35743e-07	2	UFM1
9.72802e-12	0.312365	0.154	0.295	2.4643e-07	2	DECR1
1.05076e-11	0.527874	0.348	0.295	2.66178e-07	2	DCN
1.17273e-11	0.31834	0.197	0.368	2.97076e-07	2	PSMA3
1.62684e-11	0.285745	0.222	0.41	4.12111e-07	2	C14orf166
1.68805e-11	0.335214	0.191	0.357	4.27618e-07	2	GDI2
2.55325e-11	0.601153	0.491	0.577	6.46789e-07	2	HSPD1
2.73025e-11	0.314576	0.246	0.453	6.91627e-07	2	GLO1
3.35535e-11	0.254698	0.782	0.885	8.49978e-07	2	RPL37
3.39436e-11	0.34946	0.185	0.343	8.59858e-07	2	EIF4B
4.18335e-11	0.360699	0.162	0.306	1.05973e-06	2	OLA1
5.30609e-11	0.312316	0.245	0.45	1.34414e-06	2	FAM127A
6.07975e-11	0.334183	0.181	0.336	1.54012e-06	2	PAICS
1.32222e-10	0.356459	0.165	0.306	3.34944e-06	2	SCP2
1.54108e-10	0.360844	0.145	0.275	3.90386e-06	2	AP3S1
2.606e-10	0.330061	0.648	0.804	6.60152e-06	2	RPL10A
2.61398e-10	0.272525	0.238	0.428	6.62174e-06	2	CCT8
2.78394e-10	0.35737	0.178	0.326	7.05228e-06	2	GHITM
3.28527e-10	0.671286	0.422	0.468	8.32225e-06	2	LGALS3
3.98754e-10	0.339672	0.264	0.465	1.01012e-05	2	ALCAM
4.72525e-10	0.30612	0.184	0.333	1.197e-05	2	TKT
5.70404e-10	0.303551	0.24	0.422	1.44495e-05	2	ENAH
5.73253e-10	0.642484	0.486	0.549	1.45217e-05	2	AKAP12
5.94303e-10	0.355145	0.148	0.274	1.50549e-05	2	DCTN3
5.95026e-10	0.261821	0.259	0.464	1.50732e-05	2	PDCD5
6.51302e-10	0.543495	0.495	0.592	1.64988e-05	2	RPL22L1
8.56262e-10	0.335242	0.171	0.309	2.16908e-05	2	SRM
9.44999e-10	0.324949	0.244	0.436	2.39387e-05	2	DNAJC15
1.0808e-09	0.375359	0.206	0.371	2.73788e-05	2	NDUFB3
2.24164e-09	0.287355	0.262	0.464	5.67852e-05	2	CCT5
2.33346e-09	0.301066	0.25	0.442	5.91111e-05	2	KDELR2
2.80896e-09	0.303798	0.249	0.439	7.11566e-05	2	SNU13
2.93541e-09	0.299578	0.258	0.457	7.43598e-05	2	EIF3H
3.02134e-09	0.372467	0.17	0.305	7.65367e-05	2	SDHB
3.23088e-09	0.343985	0.254	0.45	8.18446e-05	2	GTF3C6
3.69773e-09	0.333179	0.212	0.376	9.36709e-05	2	CAPZA1
4.23458e-09	0.295973	0.249	0.435	0.00010727	2	CYB5R3
4.40147e-09	0.607415	0.461	0.564	0.000111498	2	ARPC3
4.47006e-09	0.323451	0.232	0.404	0.000113236	2	LMAN1
4.78938e-09	0.288553	0.308	0.545	0.000121325	2	ACTR2
4.99377e-09	0.323808	0.22	0.387	0.000126502	2	CALM3
6.57083e-09	0.316864	0.173	0.305	0.000166452	2	ETFA
7.5728e-09	0.319344	0.214	0.375	0.000191834	2	EBNA1BP2
8.21547e-09	0.305624	0.253	0.444	0.000208114	2	SBDS
1.01991e-08	0.409814	0.177	0.313	0.000258363	2	CMPK1
1.27093e-08	0.26732	0.141	0.251	0.000321951	2	TK1
1.37971e-08	0.262468	0.793	0.907	0.000349507	2	HSP90AA1
1.58095e-08	0.263671	0.301	0.526	0.000400486	2	RPL29
1.72254e-08	0.555161	0.464	0.554	0.000436354	2	HMGA1
2.07906e-08	0.295953	0.265	0.46	0.000526668	2	BRK1
2.3677e-08	0.384792	0.183	0.32	0.000599785	2	SYAP1
2.73845e-08	0.320452	0.189	0.324	0.000693704	2	MYL9
3.06767e-08	0.321788	0.217	0.376	0.000777102	2	SEC13
3.12266e-08	0.259147	0.301	0.526	0.000791033	2	PRDX6
3.24576e-08	0.337711	0.6	0.76	0.000822215	2	TPI1
3.30553e-08	0.253669	0.342	0.591	0.000837357	2	DSTN
3.3758e-08	0.534249	0.486	0.622	0.000855158	2	PPIA
3.51212e-08	0.386249	0.572	0.727	0.000889691	2	UBB
3.71004e-08	0.391346	0.143	0.253	0.000939827	2	EIF2S3
4.01035e-08	0.451371	0.543	0.702	0.0010159	2	PRDX1
4.12861e-08	0.253225	0.287	0.49	0.00104586	2	DUT
5.70911e-08	0.325958	0.244	0.42	0.00144623	2	NDUFA6
6.3584e-08	0.287868	0.303	0.518	0.00161071	2	RSL1D1
6.40813e-08	0.770059	0.46	0.566	0.00162331	2	MAP1B
1.37161e-07	0.288705	0.335	0.573	0.00347455	2	KIF5B
1.81498e-07	0.433672	0.179	0.307	0.00459771	2	FAM114A1
2.12215e-07	0.434873	0.526	0.677	0.00537582	2	HINT1
2.70658e-07	0.326719	0.274	0.47	0.0068563	2	COX5A
2.71575e-07	0.374381	0.175	0.297	0.00687954	2	ERCC1
2.95835e-07	0.337415	0.257	0.437	0.0074941	2	TXNL4A
3.05518e-07	0.279692	0.303	0.518	0.00773939	2	CAPN2
3.69325e-07	0.371826	0.228	0.385	0.00935573	2	NUTF2
3.93263e-07	0.353794	0.232	0.391	0.00996213	2	EIF6
5.20259e-07	0.423633	0.217	0.366	0.0131792	2	GNG12
5.46532e-07	0.258376	0.316	0.535	0.0138447	2	PSMA4
5.82324e-07	0.460881	0.5	0.641	0.0147514	2	BTF3
5.87245e-07	0.547619	0.482	0.614	0.0148761	2	OST4
6.30965e-07	0.551944	0.453	0.56	0.0159836	2	DBI
7.50297e-07	0.362972	0.229	0.384	0.0190065	2	UBE2L3
8.26124e-07	0.327758	0.25	0.421	0.0209274	2	ATP5C1
9.96904e-07	0.369779	0.226	0.377	0.0252536	2	MGLL
1.09423e-06	0.419238	0.182	0.306	0.027719	2	PPA1
1.13995e-06	0.394464	0.164	0.274	0.0288772	2	MPC2
1.3429e-06	0.300261	0.296	0.498	0.0340182	2	NDUFB6
1.59658e-06	0.367662	0.254	0.426	0.0404445	2	C7orf73
1.65971e-06	0.351051	0.267	0.448	0.0420439	2	EIF3I
2.00478e-06	0.436049	0.221	0.367	0.0507851	2	MDH1
2.3478e-06	0.402616	0.217	0.36	0.0594746	2	TALDO1
2.65906e-06	0.520565	0.486	0.627	0.0673593	2	SRP14
3.26698e-06	0.401713	0.238	0.393	0.0827592	2	BZW1
3.51137e-06	0.651211	0.352	0.382	0.0889501	2	MGST1
3.64197e-06	0.377931	0.245	0.407	0.0922585	2	COX7B
4.28355e-06	0.266027	0.306	0.51	0.108511	2	ATP5O
4.50537e-06	0.392148	0.229	0.379	0.11413	2	PRDX3
8.21182e-06	0.327794	0.312	0.521	0.208022	2	PSMB6
1.90623e-05	0.540384	0.447	0.534	0.482887	2	MT1L
2.03863e-05	0.310288	0.584	0.735	0.516426	2	SSB
2.38079e-05	0.50264	0.158	0.255	0.603101	2	RSU1
3.80287e-05	0.401727	0.216	0.345	0.963343	2	ATP5F1
4.64277e-05	0.414971	0.21	0.332	1	2	GLIPR1
5.84659e-05	0.41917	0.246	0.396	1	2	SPCS1
6.62349e-05	0.415157	0.248	0.397	1	2	SMS
7.07153e-05	0.375279	0.299	0.485	1	2	ATPIF1
7.25237e-05	0.293443	0.267	0.405	1	2	SERPINE2
8.06993e-05	0.414138	0.28	0.455	1	2	VDAC1
8.85387e-05	0.296551	0.383	0.622	1	2	ANP32B
8.95761e-05	0.388628	0.294	0.476	1	2	REXO2
0.000131658	0.509625	0.228	0.357	1	2	UACA
0.000205236	0.377298	0.188	0.287	1	2	IGFBP4
0.000207506	0.408684	0.489	0.638	1	2	ATP5G3
0.000208582	0.326052	0.314	0.505	1	2	ATP6V0E1
0.000241796	0.430539	0.246	0.389	1	2	CYCS
0.000261577	0.395922	0.305	0.489	1	2	TCEB1
0.000322357	0.534502	0.408	0.508	1	2	RHOC
0.00051792	0.347944	0.34	0.546	1	2	CAST
0.000600998	0.259885	0.582	0.771	1	2	RPL26
0.00160038	0.467596	0.264	0.408	1	2	DYNLRB1
0.00182469	0.512591	0.249	0.382	1	2	SRP72
0.00192321	0.499122	0.243	0.362	1	2	CRYAB
0.00219459	0.304855	0.351	0.558	1	2	DRAP1
0.00233257	0.380271	0.305	0.476	1	2	PSMD8
0.00405452	0.41586	0.313	0.489	1	2	ATP5G1
0.00433276	0.414772	0.293	0.451	1	2	SF3B6
0.00490686	0.459412	0.289	0.446	1	2	CAPZB
0.00532468	0.50738	0.428	0.569	1	2	SEC61G
0.00566201	0.518927	0.191	0.278	1	2	GNPNAT1
0.00651448	0.760126	0.367	0.468	1	2	MAP4
0.00809103	0.260158	0.427	0.669	1	2	HNRNPA1
0.00821036	0.308776	0.38	0.593	1	2	NOP10
0.00822314	0.307522	0.564	0.729	1	2	LDHA
0.00955621	0.530373	0.403	0.522	1	2	SLC25A5
0	1.72825	0.892	0.27	0	3	TOP2A
0	1.61904	0.902	0.252	0	3	CENPF
0	1.48495	0.728	0.132	0	3	CENPE
0	1.32731	0.743	0.161	0	3	CCNB1
0	1.32431	0.816	0.265	0	3	ARL6IP1
0	1.27382	0.657	0.115	0	3	ASPM
0	1.25216	0.788	0.22	0	3	TPX2
0	1.22831	0.901	0.356	0	3	SMC4
0	1.20823	0.652	0.151	0	3	UBE2C
0	1.19546	0.921	0.422	0	3	HMGB2
0	1.17834	0.633	0.129	0	3	HMMR
0	1.13765	0.815	0.273	0	3	BIRC5
0	1.13375	0.591	0.115	0	3	SGOL2
0	1.09756	0.656	0.161	0	3	KIF20B
0	1.0822	0.743	0.211	0	3	MKI67
0	1.06813	0.666	0.168	0	3	NUSAP1
0	1.04652	0.751	0.24	0	3	PRC1
0	1.02879	0.585	0.123	0	3	CDC20
0	1.02813	0.615	0.179	0	3	KPNA2
0	1.02499	0.557	0.116	0	3	TACC3
0	1.00303	0.526	0.09	0	3	GTSE1
0	0.996193	0.639	0.168	0	3	CEP55
0	0.988327	0.57	0.128	0	3	DLGAP5
0	0.98389	0.827	0.332	0	3	PTTG1
0	0.982645	0.653	0.192	0	3	CKAP2
0	0.981206	0.553	0.108	0	3	AURKA
0	0.971561	0.728	0.25	0	3	CKS2
0	0.944399	0.46	0.07	0	3	KIF14
0	0.924151	0.474	0.084	0	3	CDCA8
0	0.908422	0.634	0.198	0	3	ANLN
0	0.899038	0.574	0.155	0	3	PRR11
0	0.890488	0.552	0.143	0	3	CCNA2
0	0.878305	0.817	0.428	0	3	TUBB4B
0	0.842162	0.444	0.083	0	3	KIF2C
0	0.82745	0.399	0.071	0	3	HJURP
0	0.826434	0.953	0.638	0	3	STMN1
0	0.819135	0.39	0.053	0	3	PLK1
0	0.815759	0.465	0.107	0	3	CDCA3
0	0.806652	0.471	0.098	0	3	NDC80
0	0.80645	0.474	0.119	0	3	KIF23
0	0.802578	0.49	0.116	0	3	NUF2
0	0.785246	0.534	0.154	0	3	PBK
0	0.784858	0.42	0.086	0	3	KIF4A
0	0.775137	0.422	0.089	0	3	CASC5
0	0.760801	0.457	0.113	0	3	CCNB2
0	0.665997	0.317	0.052	0	3	PSRC1
0	0.66018	0.354	0.063	0	3	TTK
2.46879e-306	0.647108	0.373	0.076	6.25393e-302	3	FOXM1
1.72551e-304	0.610102	0.312	0.052	4.37107e-300	3	KIFC1
1.7529e-302	0.613313	0.295	0.046	4.44046e-298	3	PIF1
9.00518e-302	0.724669	0.421	0.1	2.28119e-297	3	ARHGAP11A
5.76283e-299	0.603239	0.978	0.745	1.45984e-294	3	TUBA1B
3.07602e-298	0.7273	0.447	0.113	7.79217e-294	3	DEPDC1
2.99183e-296	0.665401	0.352	0.07	7.57891e-292	3	BUB1B
4.57233e-288	0.60581	0.282	0.045	1.15826e-283	3	NEK2
8.24499e-288	0.802257	0.639	0.246	2.08862e-283	3	HMGB3
2.40194e-287	0.763482	0.466	0.126	6.0846e-283	3	CDK1
1.86272e-285	0.564937	0.997	0.969	4.71864e-281	3	MT2A
6.56622e-282	0.746867	0.469	0.134	1.66335e-277	3	H2AFX
4.48156e-277	0.643585	0.347	0.072	1.13527e-272	3	AURKB
3.77366e-268	0.721846	0.844	0.405	9.55943e-264	3	NPTX2
4.94355e-264	0.709533	0.478	0.144	1.2523e-259	3	MIS18BP1
3.43453e-262	0.683244	0.456	0.134	8.70035e-258	3	CKS1B
1.77623e-259	0.812386	0.812	0.494	4.49954e-255	3	TUBA1C
1.83065e-259	0.663987	0.356	0.081	4.63739e-255	3	BUB1
1.24412e-256	0.68209	0.396	0.102	3.15161e-252	3	UBALD2
3.30551e-255	0.645487	0.396	0.101	8.37352e-251	3	KIF11
1.86278e-254	0.732683	0.523	0.173	4.71878e-250	3	SHCBP1
7.9606e-253	0.667521	0.452	0.131	2.01658e-248	3	LMNB2
8.00174e-251	0.577587	0.274	0.049	2.027e-246	3	CENPA
6.18887e-250	0.572812	0.272	0.048	1.56776e-245	3	MXD3
9.44741e-249	0.727135	0.576	0.213	2.39322e-244	3	TMPO
7.86242e-241	0.650249	0.886	0.594	1.99171e-236	3	HMGB1
1.26298e-238	0.543013	0.256	0.045	3.19937e-234	3	GAS2L3
2.92844e-237	0.629459	0.425	0.122	7.41833e-233	3	NCAPG
5.09969e-235	0.727669	0.769	0.424	1.29185e-230	3	HN1
2.30478e-232	0.552944	0.366	0.092	5.83847e-228	3	NCAPD2
1.85044e-228	0.712568	0.75	0.397	4.68754e-224	3	ANP32E
1.18455e-226	0.695389	0.639	0.279	3.00071e-222	3	SMC2
1.19098e-226	0.555929	0.297	0.064	3.01698e-222	3	CDCA2
1.56218e-226	0.563561	0.928	0.688	3.95731e-222	3	TUBB
4.17542e-226	0.570987	0.31	0.07	1.05772e-221	3	FAM64A
8.81527e-226	0.643173	0.343	0.085	2.23308e-221	3	CCDC18
7.45413e-223	0.572723	0.282	0.058	1.88828e-218	3	KIF20A
2.87727e-222	0.703222	0.551	0.212	7.28869e-218	3	SPDL1
2.1165e-221	0.56077	0.933	0.721	5.36151e-217	3	NUCKS1
3.10884e-218	0.589787	0.913	0.666	7.87531e-214	3	TUBA1A
1.14138e-214	0.722264	0.716	0.371	2.89135e-210	3	CCDC88A
1.16571e-214	0.54866	0.287	0.062	2.95297e-210	3	SPAG5
2.52569e-214	0.585955	0.396	0.114	6.39809e-210	3	CDC25B
4.58215e-210	0.574107	0.322	0.08	1.16075e-205	3	RACGAP1
6.87166e-199	0.614128	0.408	0.131	1.74073e-194	3	KIF22
6.0971e-196	0.608732	0.469	0.167	1.54452e-191	3	CDKN3
5.10248e-194	0.648627	0.792	0.467	1.29256e-189	3	MARCKS
2.52541e-193	0.547145	0.293	0.071	6.39738e-189	3	CKAP2L
5.20284e-189	0.597909	0.342	0.098	1.31798e-184	3	KIAA1524
3.09959e-188	0.57261	0.376	0.116	7.85189e-184	3	ECT2
2.92156e-187	0.605669	0.434	0.154	7.40089e-183	3	CKAP5
2.51893e-185	0.629951	0.502	0.197	6.38095e-181	3	DIAPH3
4.62424e-185	0.618096	0.748	0.427	1.17141e-180	3	RAD21
1.05997e-184	0.476142	0.254	0.056	2.68512e-180	3	SGOL1
1.59878e-184	0.623421	0.516	0.204	4.05002e-180	3	VCAN
1.78752e-178	0.514125	0.354	0.107	4.52814e-174	3	LMNB1
7.42629e-171	0.573344	0.552	0.244	1.88123e-166	3	MT2P1
1.5303e-170	0.538105	0.419	0.149	3.87655e-166	3	WHSC1
3.2933e-168	0.499006	0.316	0.092	8.34258e-164	3	KNSTRN
3.20405e-167	0.507101	0.353	0.111	8.1165e-163	3	SPC24
1.33352e-166	0.578188	0.628	0.312	3.37808e-162	3	DTYMK
3.24762e-166	0.495516	0.277	0.073	8.22687e-162	3	DBF4
1.59942e-164	0.47867	0.884	0.55	4.05164e-160	3	H2AFZ
3.91928e-164	0.582363	0.83	0.521	9.92833e-160	3	SDPR
1.21694e-163	0.556145	0.291	0.078	3.08276e-159	3	HES6
1.76026e-163	0.47061	0.386	0.125	4.45909e-159	3	SOX11
1.49263e-162	0.286652	0.995	0.971	3.78113e-158	3	LGALS1
2.09194e-162	0.567127	0.777	0.479	5.29931e-158	3	SFPQ
4.60443e-161	0.519376	0.83	0.536	1.16639e-156	3	DEK
2.33583e-160	0.540514	0.792	0.5	5.91711e-156	3	H2AFV
2.48858e-159	0.407479	0.956	0.804	6.30406e-155	3	HNRNPA2B1
2.06371e-157	0.540754	0.792	0.511	5.22778e-153	3	MAP4K4
3.30785e-154	0.517894	0.381	0.135	8.37946e-150	3	EZH2
1.44523e-153	0.384938	0.968	0.847	3.66105e-149	3	CALM2
1.41988e-151	0.53714	0.421	0.16	3.59684e-147	3	CCDC34
1.19202e-150	0.497766	0.38	0.134	3.01961e-146	3	MAD2L1
8.6945e-149	0.501467	0.303	0.093	2.20249e-144	3	TROAP
3.54261e-147	0.447201	0.268	0.075	8.97415e-143	3	SPC25
6.10539e-145	0.528808	0.598	0.303	1.54662e-140	3	HMGN2
9.57008e-144	0.348309	0.976	0.875	2.42429e-139	3	PTMA
1.16758e-143	0.550848	0.746	0.473	2.95773e-139	3	HP1BP3
7.63311e-141	0.529102	0.575	0.289	1.93362e-136	3	CBX5
2.75374e-134	0.495557	0.506	0.233	6.97577e-130	3	CENPW
3.69108e-126	0.374257	0.651	0.313	9.35024e-122	3	FBLN1
1.73992e-122	0.443833	0.292	0.098	4.40758e-118	3	BRD8
2.19459e-121	0.417798	0.29	0.096	5.55933e-117	3	SUN2
1.71232e-116	0.479852	0.394	0.167	4.33765e-112	3	MZT1
3.607e-116	0.448863	0.755	0.49	9.13726e-112	3	FUS
3.02591e-115	0.423754	0.354	0.14	7.66523e-111	3	WEE1
7.46514e-114	0.445637	0.63	0.358	1.89107e-109	3	PTMS
1.32772e-112	0.483036	0.606	0.348	3.36337e-108	3	PRKCDBP
2.98463e-111	0.399243	0.27	0.091	7.56066e-107	3	MELK
1.33778e-110	0.409278	0.265	0.089	3.38886e-106	3	GPSM2
1.36904e-109	0.451769	0.564	0.307	3.46805e-105	3	CBX1
4.99771e-108	0.4332	0.361	0.149	1.26602e-103	3	PHF19
3.48624e-107	0.46847	0.382	0.166	8.83134e-103	3	NFIB
1.45564e-106	0.396399	0.338	0.132	3.68742e-102	3	CDKN2C
1.99314e-106	0.464722	0.583	0.329	5.04901e-102	3	BUB3
1.19501e-104	0.432427	0.493	0.247	3.0272e-100	3	CAPG
1.46674e-99	0.417769	0.311	0.122	3.71555e-95	3	CEP78
3.12143e-99	0.519135	0.689	0.433	7.9072e-95	3	HIST1H4C
6.82749e-99	0.325897	0.436	0.196	1.72954e-94	3	RRM2
4.86357e-98	0.418494	0.621	0.365	1.23204e-93	3	MYH9
7.92011e-98	0.402688	0.463	0.229	2.00632e-93	3	GLUL
4.62971e-97	0.429617	0.626	0.379	1.1728e-92	3	ILF2
1.29833e-96	0.416443	0.76	0.531	3.28894e-92	3	KIF5B
6.96956e-96	0.295991	0.949	0.842	1.76553e-91	3	PFN1
3.84409e-93	0.442074	0.346	0.152	9.73784e-89	3	NCEH1
4.0584e-93	0.350385	0.352	0.149	1.02807e-88	3	ALYREF
8.72738e-93	0.406186	0.378	0.171	2.21082e-88	3	UBE2T
1.14407e-92	0.37191	0.737	0.495	2.89815e-88	3	HDGF
1.49771e-92	0.398097	0.514	0.281	3.79401e-88	3	HNRNPA0
4.76981e-92	0.391804	0.642	0.406	1.20829e-87	3	C12orf75
1.90465e-91	0.324327	0.932	0.695	4.82486e-87	3	SNHG5
3.61226e-90	0.303174	0.271	0.098	9.15058e-86	3	CDH2
7.03404e-90	0.447007	0.571	0.342	1.78186e-85	3	RBMX
1.24428e-88	0.384237	0.786	0.557	3.15202e-84	3	HNRNPDL
6.59081e-88	0.37406	0.578	0.335	1.66959e-83	3	PSIP1
7.00182e-88	0.381252	0.78	0.556	1.7737e-83	3	HNRNPM
1.49884e-87	0.395584	0.579	0.34	3.79687e-83	3	LSM5
1.74899e-87	0.432341	0.58	0.34	4.43054e-83	3	PLAU
7.47849e-87	0.413769	0.381	0.181	1.89445e-82	3	DDX39A
1.77217e-85	0.336341	0.507	0.267	4.48927e-81	3	TYMS
3.39507e-85	0.403261	0.668	0.444	8.6004e-81	3	TUBB6
4.54725e-84	0.363178	0.785	0.57	1.15191e-79	3	CBX3
5.75191e-83	0.360917	0.785	0.583	1.45707e-78	3	MZT2B
5.94923e-83	0.311322	0.258	0.099	1.50706e-78	3	NCAPG2
1.02414e-82	0.32352	0.713	0.46	2.59435e-78	3	CD82
5.61082e-82	0.317627	0.354	0.156	1.42133e-77	3	ITGA6
4.68941e-81	0.366311	0.529	0.303	1.18792e-76	3	BASP1
5.50008e-80	0.387353	0.492	0.272	1.39328e-75	3	DNMT1
4.6729e-79	0.359341	0.463	0.252	1.18374e-74	3	BTG1
8.89457e-79	0.342223	0.46	0.239	2.25317e-74	3	USP1
1.6933e-77	0.392077	0.381	0.192	4.28947e-73	3	RASA1
6.21916e-77	0.25077	0.965	0.891	1.57544e-72	3	HSP90AA1
7.26189e-76	0.375835	0.422	0.221	1.83958e-71	3	CLEC11A
1.00018e-75	0.298024	0.897	0.737	2.53364e-71	3	LMNA
1.25009e-75	0.289974	0.853	0.663	3.16672e-71	3	PTTG1IP
5.85414e-75	0.348676	0.712	0.486	1.48297e-70	3	HNRNPH1
9.86359e-75	0.340318	0.572	0.35	2.49864e-70	3	CALM3
1.63843e-73	0.332421	0.729	0.492	4.15047e-69	3	SRSF3
2.89302e-73	0.345783	0.298	0.13	7.32861e-69	3	MARCKSL1
8.86786e-73	0.300285	0.786	0.582	2.24641e-68	3	ANP32B
2.42304e-72	0.289897	0.823	0.63	6.13805e-68	3	HNRNPA1
1.01676e-71	0.313498	0.251	0.103	2.57565e-67	3	MIS18A
2.85089e-71	0.323241	0.405	0.209	7.22189e-67	3	PLAT
6.9301e-71	0.347046	0.594	0.368	1.75553e-66	3	NASP
1.02301e-70	0.336102	0.297	0.133	2.59149e-66	3	CENPK
1.91692e-70	0.326417	0.701	0.485	4.85595e-66	3	KHDRBS1
2.13003e-70	0.313612	0.766	0.569	5.3958e-66	3	PPP1R14B
2.68987e-70	0.30192	0.291	0.127	6.81398e-66	3	S100A2
3.34277e-70	0.348867	0.33	0.158	8.46791e-66	3	CSE1L
2.50512e-69	0.302695	0.508	0.295	6.34598e-65	3	MSI2
1.21309e-68	0.266793	0.253	0.105	3.073e-64	3	AAK1
3.65418e-68	0.335122	0.386	0.201	9.25678e-64	3	DDAH2
4.85384e-68	0.31392	0.688	0.475	1.22958e-63	3	HMGN1
7.46419e-68	0.272219	0.665	0.422	1.89083e-63	3	FLNA
9.0797e-68	0.274456	0.445	0.243	2.30007e-63	3	MT1X
2.98965e-67	0.25309	0.435	0.226	7.57338e-63	3	MYOD1
5.97131e-67	0.297778	0.366	0.186	1.51265e-62	3	SRRT
2.16875e-66	0.275431	0.301	0.139	5.49387e-62	3	RANGAP1
5.23308e-66	0.262832	0.71	0.485	1.32564e-61	3	ACTN4
5.85168e-66	0.288587	0.287	0.129	1.48235e-61	3	CCDC14
8.57168e-66	0.328962	0.385	0.202	2.17138e-61	3	DAZAP1
1.71695e-65	0.327569	0.623	0.414	4.34938e-61	3	CD44
3.29911e-65	0.38276	0.404	0.221	8.35731e-61	3	PCM1
4.22252e-65	0.259624	0.344	0.167	1.06965e-60	3	TRIM28
4.67301e-65	0.326122	0.438	0.247	1.18377e-60	3	COMMD4
1.4094e-64	0.275501	0.48	0.273	3.57029e-60	3	USP22
7.93461e-64	0.302609	0.769	0.589	2.01e-59	3	NDUFC2
1.30825e-63	0.303309	0.392	0.205	3.31406e-59	3	MCM7
1.3658e-63	0.304697	0.437	0.244	3.45986e-59	3	RPA3
1.39779e-63	0.278111	0.414	0.222	3.54088e-59	3	CARHSP1
2.30066e-63	0.306653	0.377	0.194	5.82803e-59	3	TWIST1
2.46737e-63	0.282899	0.731	0.524	6.25034e-59	3	HNRNPA3
2.03302e-62	0.308103	0.616	0.402	5.15005e-58	3	EZR
4.47267e-62	0.327142	0.472	0.276	1.13302e-57	3	H1FX
6.21127e-62	0.31304	0.594	0.382	1.57344e-57	3	BAZ1B
1.08688e-61	0.305913	0.388	0.21	2.75329e-57	3	EMP3
4.32739e-61	0.309685	0.772	0.566	1.09621e-56	3	HNRNPD
9.99243e-61	0.363655	0.482	0.295	2.53128e-56	3	NUCB2
1.02744e-60	0.29535	0.692	0.492	2.60271e-56	3	ACTN1
1.42446e-60	0.302881	0.465	0.27	3.60845e-56	3	TMEM160
3.57439e-60	0.295187	0.634	0.427	9.05465e-56	3	ILF3
2.26832e-59	0.28445	0.501	0.302	5.74612e-55	3	SMC3
4.01379e-59	0.305405	0.701	0.521	1.01677e-54	3	PPDPF
5.12548e-59	0.289876	0.335	0.173	1.29839e-54	3	HMG20B
9.07105e-59	0.304393	0.681	0.48	2.29788e-54	3	HNRNPR
3.21184e-58	0.296676	0.427	0.247	8.13622e-54	3	BANF1
5.34398e-58	0.265654	0.713	0.491	1.35374e-53	3	RANBP1
2.10096e-57	0.332795	0.455	0.274	5.32216e-53	3	BIRC2
3.36618e-57	0.323625	0.278	0.134	8.52721e-53	3	MAD2L2
3.64019e-57	0.281466	0.429	0.243	9.22134e-53	3	RRM1
3.74648e-57	0.328115	0.638	0.444	9.49059e-53	3	KLF6
4.10093e-57	0.257934	0.588	0.379	1.03885e-52	3	ANKRD11
1.58784e-56	0.307041	0.346	0.184	4.02232e-52	3	TIMM10
2.14081e-56	0.289916	0.783	0.61	5.4231e-52	3	CLIC4
2.45715e-56	0.267666	0.414	0.235	6.22444e-52	3	HNRNPUL1
2.48018e-56	0.268901	0.316	0.16	6.28279e-52	3	ALDH7A1
2.65551e-56	0.25815	0.251	0.115	6.72693e-52	3	CENPN
3.2611e-56	0.310367	0.308	0.156	8.26102e-52	3	AAMDC
1.33548e-55	0.28808	0.41	0.232	3.38304e-51	3	CDK6
2.58451e-55	0.278655	0.443	0.26	6.54708e-51	3	XPO1
5.49066e-55	0.277566	0.559	0.364	1.3909e-50	3	SPTBN1
1.47359e-54	0.281053	0.275	0.134	3.73289e-50	3	NUP62
1.64892e-54	0.290294	0.595	0.401	4.17703e-50	3	HNRNPH3
1.89522e-54	0.276362	0.619	0.423	4.80097e-50	3	SON
6.85423e-54	0.29151	0.281	0.138	1.73631e-49	3	CENPM
9.96495e-54	0.312615	0.377	0.214	2.52432e-49	3	PBRM1
4.08144e-53	0.255924	0.856	0.705	1.03391e-48	3	HNRNPU
5.45921e-53	0.303983	0.473	0.292	1.38293e-48	3	MANF
1.67432e-52	0.279253	0.598	0.409	4.2414e-48	3	RBM8A
2.7443e-52	0.254517	0.321	0.167	6.95185e-48	3	RNASEH2A
4.44745e-52	0.30648	0.409	0.243	1.12663e-47	3	RHEB
1.39231e-51	0.259693	0.273	0.135	3.527e-47	3	PNRC2
1.59892e-51	0.284992	0.535	0.347	4.05039e-47	3	CCAR1
3.75822e-51	0.26074	0.792	0.611	9.52033e-47	3	COX8A
4.57255e-51	0.276261	0.276	0.136	1.15832e-46	3	CENPH
1.33836e-50	0.268833	0.737	0.55	3.39034e-46	3	KPNB1
2.97109e-50	0.266553	0.605	0.412	7.52637e-46	3	PARP1
3.27471e-50	0.282826	0.454	0.281	8.29551e-46	3	FLOT1
4.08134e-50	0.256647	0.327	0.175	1.03389e-45	3	ANTXR2
8.09272e-49	0.268456	0.484	0.306	2.05005e-44	3	YWHAH
8.41143e-49	0.270827	0.536	0.352	2.13078e-44	3	SLTM
2.09848e-48	0.251442	0.818	0.623	5.31587e-44	3	RAN
3.08396e-48	0.264207	0.267	0.135	7.81228e-44	3	ZWILCH
1.0902e-47	0.278696	0.28	0.143	2.76169e-43	3	PAK1
2.12549e-47	0.25362	0.372	0.216	5.38428e-43	3	COX17
2.8064e-46	0.252011	0.373	0.218	7.10917e-42	3	TOP2B
3.43317e-46	0.292269	0.441	0.276	8.69691e-42	3	FUBP1
3.66762e-46	0.255562	0.258	0.128	9.29081e-42	3	VEZF1
4.62012e-46	0.2659	0.317	0.175	1.17037e-41	3	RUVBL2
5.62531e-46	0.250725	0.347	0.197	1.425e-41	3	CRNDE
2.75136e-45	0.276513	0.483	0.311	6.96974e-41	3	SRSF7
1.41259e-44	0.253591	0.35	0.202	3.57836e-40	3	SKA2
1.78945e-41	0.266866	0.359	0.214	4.53302e-37	3	RBBP6
4.19089e-41	0.251682	0.384	0.232	1.06164e-36	3	EXOSC8
1.17904e-34	0.254759	0.255	0.144	2.98674e-30	3	ENPP1
6.95972e-253	0.646343	0.694	0.386	1.76304e-248	4	NPTX2
8.37863e-247	0.550552	0.823	0.63	2.12248e-242	4	STMN1
4.21502e-245	0.430429	0.929	0.874	1.06775e-240	4	PTMA
2.81553e-208	1.14424	0.615	0.418	7.1323e-204	4	HIST1H4C
4.57293e-208	0.821832	0.4	0.177	1.15841e-203	4	CLSPN
1.44649e-206	0.473934	0.875	0.678	3.66426e-202	4	SNHG5
1.08638e-157	0.518911	0.738	0.595	2.75201e-153	4	HMGB1
3.83054e-155	0.656733	0.541	0.351	9.70352e-151	4	NASP
3.38295e-150	0.559147	0.69	0.535	8.56968e-146	4	DEK
2.81258e-138	0.41814	0.6	0.348	7.12484e-134	4	RPS4Y1
2.52874e-134	0.673874	0.38	0.203	6.4058e-130	4	MCM4
1.26741e-131	0.342718	0.867	0.743	3.21061e-127	4	TUBA1B
1.19946e-129	0.681412	0.446	0.274	3.03848e-125	4	PCNA
3.52778e-128	0.31077	0.879	0.847	8.93658e-124	4	PFN1
4.0601e-127	0.600175	0.281	0.123	1.02851e-122	4	HELLS
6.41301e-125	0.620939	0.293	0.135	1.62454e-120	4	MCM3
8.17056e-118	0.295911	0.987	0.968	2.06977e-113	4	MT2A
1.04884e-113	0.581136	0.353	0.19	2.65692e-109	4	MCM7
3.90659e-99	0.285422	0.851	0.824	9.89616e-95	4	PKM
3.10167e-96	0.552516	0.271	0.134	7.85714e-92	4	ATAD2
2.4535e-94	0.607549	0.335	0.191	6.2152e-90	4	RRM2
2.84331e-94	0.2886	0.853	0.812	7.20268e-90	4	HNRNPA2B1
1.07635e-91	0.408774	0.559	0.377	2.7266e-87	4	SMC4
1.23349e-89	0.573138	0.376	0.232	3.12469e-85	4	USP1
3.38936e-88	0.410183	0.61	0.441	8.58592e-84	4	HMGB2
3.6718e-88	0.400887	0.67	0.523	9.30141e-84	4	SDPR
6.31967e-82	0.473933	0.407	0.262	1.6009e-77	4	TYMS
7.01049e-79	0.339696	0.761	0.712	1.7759e-74	4	HNRNPU
1.29551e-78	0.513675	0.524	0.408	3.28179e-74	4	PARP1
1.31045e-77	0.312979	0.795	0.731	3.31962e-73	4	NUCKS1
3.79633e-73	0.309535	0.493	0.311	9.61687e-69	4	FBLN1
8.34461e-69	0.418473	0.334	0.2	2.11386e-64	4	MDK
8.58221e-69	0.484786	0.398	0.273	2.17405e-64	4	KIAA0101
3.34799e-68	0.369966	0.642	0.564	8.48113e-64	4	HNRNPM
5.8366e-68	0.292843	0.766	0.7	1.47853e-63	4	TUBB
3.66317e-63	0.333001	0.719	0.631	9.27953e-59	4	MT1E
3.91149e-63	0.280383	0.755	0.719	9.90858e-59	4	SET
2.52658e-62	0.349001	0.647	0.573	6.40033e-58	4	HNRNPD
2.96419e-62	0.484644	0.413	0.293	7.50889e-58	4	SMC2
7.46889e-61	0.385618	0.6	0.514	1.89202e-56	4	H2AFV
2.73035e-60	0.411569	0.58	0.503	6.91652e-56	4	FUS
1.72465e-56	0.390749	0.255	0.148	4.36887e-52	4	ALYREF
4.03005e-54	0.452306	0.441	0.34	1.02089e-49	4	PSIP1
7.71547e-53	0.29352	0.441	0.305	1.95448e-48	4	BIRC5
4.12499e-51	0.469245	0.254	0.156	1.04494e-46	4	FAM111A
3.31412e-49	0.316263	0.581	0.498	8.39534e-45	4	RANBP1
8.99926e-48	0.271983	0.687	0.642	2.27969e-43	4	HNRNPA1
2.45353e-46	0.355044	0.581	0.53	6.21529e-42	4	PPDPF
2.69976e-46	0.341309	0.258	0.156	6.83903e-42	4	ITGA6
6.28124e-46	0.28277	0.649	0.599	1.59116e-41	4	NDUFC2
6.4976e-46	0.439073	0.34	0.243	1.64597e-41	4	RRM1
8.12108e-46	0.431594	0.372	0.276	2.05723e-41	4	DNMT1
2.76438e-45	0.309317	0.641	0.596	7.00272e-41	4	MZT2B
3.87685e-44	0.410054	0.257	0.164	9.82084e-40	4	CENPU
2.14769e-42	0.459792	0.39	0.306	5.44053e-38	4	SMC3
5.02648e-41	0.330019	0.611	0.56	1.27331e-36	4	KPNB1
1.60387e-40	0.389919	0.251	0.165	4.06292e-36	4	RNASEH2A
2.83541e-40	0.352981	0.528	0.461	7.18265e-36	4	DUT
9.73038e-40	0.394098	0.297	0.209	2.4649e-35	4	DNAJC9
9.91289e-40	0.368405	0.495	0.424	2.51113e-35	4	HNRNPAB
1.00892e-39	0.304381	0.627	0.581	2.5558e-35	4	PPP1R14B
1.86074e-38	0.332712	0.461	0.375	4.71362e-34	4	MYH9
2.41067e-37	0.404337	0.397	0.32	6.10671e-33	4	PRKDC
5.26813e-37	0.311609	0.59	0.53	1.33452e-32	4	MAP4K4
6.93448e-37	0.391511	0.322	0.232	1.75664e-32	4	CDK6
1.36879e-36	0.386473	0.463	0.39	3.46742e-32	4	BAZ1B
5.10897e-36	0.289885	0.548	0.472	1.2942e-31	4	CD82
5.56664e-35	0.294121	0.626	0.585	1.41014e-30	4	CBX3
8.76443e-35	0.362144	0.33	0.248	2.22021e-30	4	RPA3
9.56126e-35	0.373262	0.395	0.32	2.42206e-30	4	HMGN2
2.48636e-34	0.378251	0.383	0.304	6.29844e-30	4	CBX5
3.38824e-33	0.341918	0.464	0.397	8.58309e-29	4	NOP56
5.13775e-32	0.251773	0.634	0.598	1.30149e-27	4	ANP32B
6.11689e-31	0.342261	0.303	0.222	1.54953e-26	4	VCAN
4.59043e-30	0.332484	0.317	0.237	1.16285e-25	4	TMPO
1.29819e-29	0.333897	0.313	0.232	3.28857e-25	4	FLJ22447
2.8748e-29	0.337059	0.301	0.226	7.28244e-25	4	TK1
8.56527e-29	0.335731	0.333	0.258	2.16975e-24	4	CAPG
9.81933e-29	0.319627	0.457	0.398	2.48743e-24	4	SSRP1
1.28714e-28	0.292229	0.531	0.49	3.26058e-24	4	HMGN1
1.68885e-28	0.321889	0.336	0.263	4.27818e-24	4	MT2P1
1.31413e-27	0.384408	0.395	0.334	3.32896e-23	4	GADD45A
7.69285e-27	0.291628	0.301	0.227	1.94875e-22	4	CARHSP1
8.93403e-27	0.363982	0.38	0.319	2.26317e-22	4	SLBP
1.9687e-26	0.301406	0.437	0.376	4.9871e-22	4	PTMS
3.85716e-26	0.360396	0.393	0.337	9.77095e-22	4	HNRNPF
2.69697e-25	0.265478	0.572	0.541	6.83196e-21	4	HNRNPA3
1.47119e-24	0.28271	0.499	0.445	3.72681e-20	4	SNRPD1
1.92439e-24	0.305696	0.488	0.44	4.87487e-20	4	ILF3
3.64922e-24	0.326785	0.383	0.322	9.2442e-20	4	CBX1
1.3e-23	0.3303	0.318	0.255	3.29315e-19	4	COMMD4
1.56312e-23	0.311924	0.32	0.252	3.95971e-19	4	GADD45B
6.64463e-22	0.281894	0.334	0.255	1.68322e-17	4	MKI67
1.96968e-20	0.285501	0.393	0.335	4.98959e-16	4	DTYMK
1.69377e-19	0.28337	0.463	0.424	4.29066e-15	4	C12orf75
1.80823e-19	0.30057	0.281	0.22	4.5806e-15	4	PURB
3.02444e-19	0.302685	0.292	0.235	7.66151e-15	4	RBBP4
4.36526e-18	0.303517	0.308	0.258	1.10581e-13	4	TFDP1
7.28351e-18	0.265063	0.471	0.442	1.84506e-13	4	SNRPE
5.51633e-17	0.296905	0.29	0.24	1.3974e-12	4	CDK4
5.83693e-17	0.277865	0.383	0.343	1.47861e-12	4	FBL
8.86608e-17	0.32339	0.335	0.279	2.24596e-12	4	HAS2
2.94892e-16	0.293154	0.415	0.38	7.47021e-12	4	SUPT16H
7.52703e-16	0.305475	0.333	0.288	1.90675e-11	4	H1FX
9.90344e-16	0.299037	0.303	0.256	2.50874e-11	4	IRX3
7.88062e-15	0.304862	0.346	0.303	1.99632e-10	4	SMARCC1
3.63823e-14	0.251935	0.498	0.483	9.21638e-10	4	SF3B2
3.8729e-13	0.270392	0.339	0.298	9.81083e-09	4	HNRNPA0
2.5114e-12	0.25887	0.496	0.481	6.36189e-08	4	SRRM1
6.99794e-11	0.252375	0.343	0.312	1.77272e-06	4	TRA2B
1.94868e-10	0.272339	0.341	0.315	4.93639e-06	4	SRSF10
1.93224e-09	0.250546	0.281	0.253	4.89475e-05	4	EIF4EBP1
2.28712e-09	0.259677	0.386	0.362	5.79373e-05	4	PLAU
1.03182e-08	0.251064	0.254	0.224	0.000261379	4	RFC1
2.8617e-07	0.255315	0.28	0.258	0.00724925	4	DKC1
0	1.77945	0.823	0.315	0	5	ALDH1A1
0	1.55317	0.94	0.552	0	5	NEAT1
0	1.52989	0.474	0.076	0	5	PTGDS
0	1.46394	0.77	0.35	0	5	CTSD
0	1.3358	0.691	0.342	0	5	GAS6
0	1.12568	0.616	0.323	0	5	IGF2
0	1.05891	0.467	0.155	0	5	MMP2
0	1.03069	0.677	0.41	0	5	PSAP
0	1.03	0.841	0.634	0	5	TGFBI
0	1.02566	0.838	0.607	0	5	TPM1
0	1.01211	0.509	0.213	0	5	HSPG2
0	0.936301	0.944	0.805	0	5	FN1
0	0.934532	0.847	0.62	0	5	NNMT
0	0.92376	0.507	0.232	0	5	LRP1
0	0.908108	0.796	0.561	0	5	ANKRD1
0	0.876216	0.691	0.475	0	5	H19
0	0.791708	0.769	0.63	0	5	CCDC80
0	0.78178	0.685	0.474	0	5	DES
0	0.737156	0.777	0.644	0	5	LMO7
0	0.701368	0.957	0.881	0	5	NAP1L1
0	0.685742	1	0.975	0	5	MALAT1
0	0.611271	0.958	0.879	0	5	ACTC1
0	0.603267	0.899	0.647	0	5	SNHG5
2.95071e-299	0.86634	0.404	0.148	7.47474e-295	5	NUPR1
8.32144e-298	0.949577	0.36	0.122	2.10799e-293	5	PLEKHA6
1.1834e-281	0.423105	0.985	0.973	2.99778e-277	5	FTH1
1.87514e-275	0.835487	0.266	0.064	4.75011e-271	5	ABCC5
4.6672e-274	0.794717	0.662	0.486	1.1823e-269	5	CTSB
7.65702e-273	0.785374	0.692	0.509	1.93968e-268	5	HTRA1
3.148e-270	0.646575	0.608	0.318	7.97451e-266	5	RPS4Y1
2.56723e-267	0.527973	0.863	0.772	6.5033e-263	5	NEXN
4.7926e-263	1.01119	0.313	0.098	1.21406e-258	5	FOS
2.90971e-252	0.696621	0.831	0.741	7.37088e-248	5	THBS1
4.41463e-250	0.535084	0.86	0.764	1.11831e-245	5	COL1A2
6.92566e-250	0.472563	0.894	0.806	1.75441e-245	5	ATP2B1
1.13132e-249	0.850683	0.588	0.377	2.86585e-245	5	TAGLN
1.49168e-244	0.765085	0.65	0.488	3.77873e-240	5	ITGBL1
1.05228e-241	0.489264	0.899	0.872	2.66563e-237	5	CCND1
6.92083e-241	0.839197	0.509	0.292	1.75318e-236	5	MRC2
1.4456e-233	0.790185	0.422	0.18	3.66198e-229	5	TNNT2
5.13324e-221	0.92498	0.3	0.105	1.30035e-216	5	COL12A1
1.96385e-215	0.763703	0.532	0.329	4.97483e-211	5	TIMP2
2.00223e-215	0.708373	0.6	0.437	5.07205e-211	5	ANTXR1
4.35297e-205	0.835524	0.283	0.095	1.1027e-200	5	COL11A1
1.45726e-203	0.856106	0.379	0.177	3.69153e-199	5	ANKRD10
8.92923e-201	0.844423	0.313	0.116	2.26195e-196	5	ELN
2.13647e-200	0.62438	0.677	0.561	5.41211e-196	5	CHRNA1
1.34495e-188	0.901188	0.482	0.304	3.40703e-184	5	DKK1
2.73044e-188	0.812067	0.418	0.215	6.91674e-184	5	HMOX1
4.85763e-188	0.594899	0.514	0.282	1.23054e-183	5	FBLN1
7.69671e-187	0.710038	0.503	0.314	1.94973e-182	5	CDH15
2.71709e-179	0.690155	0.295	0.116	6.88294e-175	5	PBXIP1
5.41026e-178	0.747454	0.305	0.127	1.37053e-173	5	IFITM10
2.05283e-177	0.68511	0.557	0.4	5.20022e-173	5	GSN
6.34902e-175	0.718059	0.282	0.107	1.60833e-170	5	SULF1
7.33269e-174	0.455089	0.802	0.75	1.85752e-169	5	CALD1
5.19253e-172	0.761097	0.459	0.288	1.31537e-167	5	GRN
4.18277e-168	0.766918	0.309	0.137	1.05958e-163	5	LAMB2
8.93172e-167	0.600037	0.587	0.444	2.26258e-162	5	HLA-A
3.76006e-166	0.820569	0.27	0.1	9.52499e-162	5	RARRES2
6.18124e-161	0.716523	0.285	0.119	1.56583e-156	5	STAT2
1.49539e-156	0.456261	0.759	0.707	3.78813e-152	5	GNAS
1.92842e-154	0.650408	0.48	0.305	4.88508e-150	5	FLNC
5.08336e-153	0.501928	0.739	0.661	1.28772e-148	5	PTTG1IP
4.3744e-151	0.875348	0.336	0.166	1.10812e-146	5	IGFBP3
2.35125e-146	0.578409	0.561	0.402	5.95619e-142	5	FLNA
6.27314e-144	0.423994	0.757	0.7	1.58911e-139	5	PALLD
1.87917e-141	0.452445	0.748	0.679	4.76032e-137	5	CD81
7.14329e-141	0.699711	0.455	0.302	1.80954e-136	5	MXRA8
1.66044e-139	0.693238	0.469	0.324	4.20622e-135	5	ASB5
2.92656e-135	0.577533	0.603	0.496	7.41355e-131	5	CRIM1
1.10422e-134	0.650634	0.43	0.275	2.79722e-130	5	LTBP2
1.88483e-133	0.433013	0.732	0.66	4.77464e-129	5	ZFP36L1
4.21124e-133	0.677648	0.276	0.127	1.06679e-128	5	CHPF
3.75782e-128	0.737105	0.505	0.387	9.51931e-124	5	GREM1
1.28556e-127	0.602841	0.489	0.35	3.25658e-123	5	WSB1
3.64235e-126	0.432721	0.717	0.652	9.2268e-122	5	VAMP5
1.74005e-125	0.644148	0.567	0.464	4.40789e-121	5	FSTL1
2.64409e-120	0.554425	0.577	0.467	6.69801e-116	5	CTNNB1
7.61359e-116	0.540002	0.345	0.185	1.92867e-111	5	NCAM1
3.87441e-112	0.650423	0.383	0.244	9.81465e-108	5	GLS
1.70767e-107	0.546897	0.591	0.506	4.32586e-103	5	TCEAL4
5.64566e-107	0.580737	0.273	0.139	1.43016e-102	5	PLD3
1.14602e-99	0.618598	0.257	0.131	2.9031e-95	5	CYBRD1
7.25845e-99	0.572949	0.33	0.187	1.83871e-94	5	EGR1
2.5535e-97	0.4536	0.666	0.588	6.46852e-93	5	STC2
2.72001e-96	0.576816	0.256	0.13	6.89034e-92	5	RAMP1
4.40771e-95	0.613983	0.355	0.228	1.11656e-90	5	ADARB1
2.46051e-94	0.56097	0.484	0.374	6.23296e-90	5	MACF1
6.28102e-94	0.560719	0.282	0.153	1.59111e-89	5	ITGA3
1.43527e-92	0.362285	0.714	0.699	3.63583e-88	5	EEF2
1.71502e-92	0.615415	0.413	0.3	4.34448e-88	5	APP
2.06047e-91	0.673413	0.398	0.282	5.21959e-87	5	DUSP1
6.04773e-91	0.616813	0.308	0.186	1.53201e-86	5	SEMA3C
1.27831e-84	0.58153	0.322	0.2	3.23822e-80	5	ATOH8
8.93799e-84	0.460658	0.603	0.543	2.26417e-79	5	HIF1A
5.64398e-83	0.530128	0.442	0.326	1.42973e-78	5	MME
5.60422e-81	0.561715	0.344	0.227	1.41966e-76	5	CDH13
4.30491e-79	0.589125	0.338	0.227	1.09052e-74	5	CTSA
2.16029e-78	0.450516	0.556	0.478	5.47245e-74	5	AHNAK
6.57209e-77	0.563821	0.289	0.177	1.66484e-72	5	COX7A1
8.25859e-77	0.588949	0.424	0.33	2.09207e-72	5	SQSTM1
2.33359e-75	0.572817	0.421	0.328	5.91144e-71	5	EFEMP2
3.94321e-73	0.527002	0.371	0.262	9.98893e-69	5	KLHL41
4.20103e-72	0.277617	0.768	0.748	1.06421e-67	5	TPM2
9.23433e-72	0.451324	0.618	0.577	2.33924e-67	5	COL1A1
1.37632e-71	0.505344	0.509	0.44	3.4865e-67	5	CIRBP
5.64624e-69	0.527358	0.309	0.202	1.43031e-64	5	SGCA
1.19407e-66	0.524936	0.393	0.297	3.02482e-62	5	PXN
2.05149e-66	0.405614	0.582	0.54	5.19683e-62	5	CD151
8.51294e-66	0.380606	0.637	0.613	2.1565e-61	5	BRI3
2.12278e-65	0.559056	0.422	0.345	5.37741e-61	5	TGFBR2
3.86755e-65	0.331701	0.677	0.652	9.79727e-61	5	CDC42EP3
5.37315e-65	0.497909	0.388	0.288	1.36113e-60	5	FAM129B
6.6769e-64	0.498496	0.326	0.222	1.69139e-59	5	RAPSN
2.46749e-63	0.522935	0.263	0.164	6.25065e-59	5	MXRA7
6.0294e-62	0.459725	0.517	0.458	1.52737e-57	5	TRIM55
9.89977e-61	0.412522	0.552	0.493	2.50781e-56	5	ACTN4
7.18739e-59	0.444364	0.507	0.447	1.82071e-54	5	LIMA1
8.5785e-58	0.513626	0.287	0.193	2.1731e-53	5	MFGE8
3.7895e-56	0.476456	0.415	0.336	9.59957e-52	5	PXDN
3.67244e-54	0.445804	0.508	0.472	9.30303e-50	5	ITM2B
9.56518e-54	0.46004	0.298	0.208	2.42305e-49	5	LAMA2
8.46679e-53	0.302908	0.643	0.644	2.14481e-48	5	UQCR11
2.62558e-52	0.484388	0.416	0.347	6.65112e-48	5	FADS3
2.11072e-50	0.472787	0.339	0.257	5.34687e-46	5	LINC00657
3.16508e-48	0.469032	0.284	0.201	8.01777e-44	5	LGALS3BP
4.49578e-48	0.374912	0.588	0.562	1.13887e-43	5	LUC7L3
6.41792e-48	0.498998	0.316	0.238	1.62579e-43	5	CCNL2
2.00026e-47	0.402025	0.455	0.397	5.06705e-43	5	RPL3P4
5.71924e-47	0.445086	0.38	0.302	1.4488e-42	5	KANK2
6.20094e-47	0.353517	0.592	0.585	1.57082e-42	5	CST3
5.21512e-46	0.488101	0.251	0.168	1.32109e-41	5	PLEKHO1
5.86049e-46	0.405703	0.419	0.35	1.48458e-41	5	MAT2A
7.25642e-46	0.426301	0.355	0.272	1.8382e-41	5	IRS2
1.16004e-45	0.312377	0.582	0.507	2.93862e-41	5	CITED2
8.61996e-44	0.412683	0.454	0.4	2.18361e-39	5	DDX17
1.1877e-43	0.467652	0.284	0.205	3.00868e-39	5	CCDC85B
1.1192e-41	0.253996	0.695	0.653	2.83515e-37	5	CYR61
1.28598e-40	0.437958	0.251	0.173	3.25763e-36	5	ABL2
7.78055e-38	0.286086	0.652	0.628	1.97097e-33	5	ID1
3.04413e-37	0.420819	0.447	0.406	7.71138e-33	5	PNISR
4.09696e-37	0.43587	0.338	0.274	1.03784e-32	5	SERINC1
1.87798e-36	0.391791	0.307	0.237	4.75729e-32	5	SLFN5
4.49557e-36	0.429841	0.34	0.276	1.13882e-31	5	ZMAT3
6.56885e-36	0.431602	0.268	0.197	1.66402e-31	5	TNIP1
1.92326e-35	0.40074	0.478	0.452	4.87199e-31	5	RBPJ
2.31557e-34	0.352312	0.52	0.505	5.8658e-30	5	S100A13
3.5899e-34	0.399956	0.473	0.449	9.09393e-30	5	GPX4
4.15038e-34	0.388728	0.481	0.458	1.05137e-29	5	LAMP1
5.06168e-34	0.359372	0.438	0.387	1.28222e-29	5	ATRX
8.19605e-33	0.445304	0.273	0.21	2.07622e-28	5	LACTB
1.11973e-32	0.403326	0.293	0.228	2.83651e-28	5	GOLGB1
1.17701e-31	0.416256	0.313	0.251	2.98161e-27	5	COL6A2
4.13454e-30	0.501409	0.268	0.208	1.04736e-25	5	TSC22D3
4.29146e-30	0.257988	0.731	0.725	1.08711e-25	5	SPARC
1.50779e-28	0.365929	0.262	0.201	3.81953e-24	5	ZKSCAN1
4.03814e-28	0.260109	0.606	0.612	1.02294e-23	5	NDUFC2
1.79111e-27	0.405007	0.287	0.233	4.53724e-23	5	RIOK3
6.80407e-27	0.42752	0.295	0.245	1.72361e-22	5	CNN2
1.05227e-26	0.368674	0.351	0.3	2.66562e-22	5	LSP1
1.16984e-26	0.398381	0.407	0.366	2.96344e-22	5	PGF
1.18102e-25	0.310722	0.503	0.496	2.99177e-21	5	RHOBTB3
3.16184e-25	0.358426	0.478	0.468	8.00958e-21	5	CAMK2N1
3.73104e-25	0.390192	0.31	0.261	9.45148e-21	5	SELM
4.44551e-25	0.428236	0.316	0.271	1.12614e-20	5	FBN1
2.87664e-24	0.340771	0.275	0.219	7.2871e-20	5	SKIL
5.53237e-24	0.286686	0.509	0.481	1.40146e-19	5	CD82
4.01384e-23	0.358015	0.279	0.229	1.01679e-18	5	NFE2L1
5.13645e-23	0.336227	0.403	0.372	1.30117e-18	5	TTC3
6.04945e-23	0.309113	0.518	0.507	1.53245e-18	5	SLC38A2
7.63205e-22	0.384143	0.405	0.385	1.93335e-17	5	CTTN
4.66917e-21	0.323055	0.289	0.233	1.18279e-16	5	MYOD1
4.90905e-21	0.31525	0.326	0.277	1.24356e-16	5	HAS2
5.53268e-21	0.345097	0.357	0.32	1.40154e-16	5	NTM
1.07013e-20	0.360431	0.313	0.27	2.71086e-16	5	ITGA10
1.86383e-20	0.319318	0.433	0.42	4.72145e-16	5	EIF4A2
2.36231e-20	0.370979	0.275	0.23	5.9842e-16	5	SNHG25
5.4452e-20	0.373895	0.341	0.309	1.37938e-15	5	ELL2
7.21412e-20	0.40002	0.258	0.215	1.82748e-15	5	ENG
8.05156e-19	0.346776	0.384	0.368	2.03962e-14	5	COMT
8.79579e-19	0.310479	0.433	0.424	2.22815e-14	5	RPL13P12
7.69335e-18	0.422058	0.264	0.228	1.94888e-13	5	ZFAND5
4.68127e-17	0.334346	0.307	0.27	1.18586e-12	5	MPRIP
1.01816e-16	0.360942	0.373	0.354	2.5792e-12	5	LAMTOR4
1.5556e-16	0.296491	0.287	0.245	3.94064e-12	5	ALPL
3.25739e-16	0.351634	0.257	0.22	8.25162e-12	5	VGLL3
5.9761e-16	0.348356	0.326	0.3	1.51387e-11	5	HLA-E
7.21217e-16	0.297335	0.337	0.306	1.82699e-11	5	ANKRD28
9.0011e-16	0.295482	0.32	0.287	2.28016e-11	5	USP22
1.3771e-15	0.340254	0.339	0.316	3.48848e-11	5	C4orf48
2.27224e-14	0.349891	0.305	0.277	5.75605e-10	5	SNRNP70
2.73923e-14	0.297164	0.292	0.257	6.93901e-10	5	GADD45B
4.68012e-14	0.277601	0.499	0.522	1.18557e-09	5	CAPNS1
1.26317e-13	0.339265	0.269	0.24	3.19985e-09	5	ANPEP
1.73206e-13	0.25023	0.509	0.537	4.38765e-09	5	TOMM7
2.40115e-13	0.296435	0.275	0.243	6.08259e-09	5	SERPINF1
6.01988e-13	0.328883	0.254	0.223	1.52495e-08	5	RND3
1.5366e-12	0.28435	0.409	0.401	3.89253e-08	5	ANKRD11
3.63726e-12	0.306286	0.394	0.387	9.21391e-08	5	GOLGA4
7.68522e-12	0.289057	0.38	0.371	1.94682e-07	5	ACADVL
5.15767e-11	0.286595	0.307	0.289	1.30654e-06	5	OPTN
8.22066e-11	0.336113	0.31	0.297	2.08246e-06	5	GLTSCR2
1.48075e-10	0.308277	0.384	0.387	3.75103e-06	5	TCF25
1.56791e-10	0.261934	0.444	0.457	3.97183e-06	5	PRDX5
8.68561e-10	0.264096	0.456	0.47	2.20024e-05	5	ZC3H13
2.43151e-09	0.265226	0.282	0.26	6.15951e-05	5	BOD1L1
2.55851e-09	0.323183	0.27	0.253	6.48122e-05	5	OS9
2.95961e-09	0.326751	0.301	0.289	7.49729e-05	5	MYO1C
7.80827e-09	0.251244	0.456	0.483	0.000197799	5	SRSF5
1.26003e-08	0.327512	0.292	0.283	0.000319192	5	JSRP1
1.10271e-07	0.269423	0.262	0.245	0.00279339	5	CSNK1E
1.43349e-07	0.264822	0.42	0.439	0.00363132	5	SRRM2
2.03552e-07	0.326568	0.258	0.247	0.00515639	5	SHC1
2.17719e-07	0.276759	0.318	0.314	0.00551525	5	MYL9
3.2764e-07	0.270138	0.293	0.285	0.00829978	5	UBE2G2
4.11687e-07	0.275554	0.348	0.353	0.0104288	5	PEA15
5.21876e-07	0.294426	0.251	0.236	0.0132202	5	PLK2
7.30663e-07	0.269179	0.3	0.295	0.0185091	5	LAMC1
8.694e-07	0.26175	0.336	0.336	0.0220236	5	ANXA6
2.1671e-06	0.324075	0.29	0.288	0.0548969	5	SLC16A3
5.12666e-06	0.317361	0.303	0.307	0.129869	5	TCEAL3
5.35521e-06	0.301687	0.261	0.254	0.135658	5	MPHOSPH8
5.81769e-06	0.267834	0.352	0.365	0.147374	5	UBXN1
4.20499e-05	0.255106	0.262	0.254	1	5	ID2
0.000108639	0.254492	0.357	0.377	1	5	GNAI2
0.000176037	0.259969	0.263	0.264	1	5	ERGIC3
0.000993718	0.270144	0.275	0.279	1	5	MGEA5
0.00144034	0.258075	0.256	0.256	1	5	GLUL
0.00169338	0.265385	0.304	0.317	1	5	SYF2
0.00245229	0.278727	0.261	0.265	1	5	MCL1
0.00414067	0.256546	0.301	0.317	1	5	HLA-C
0.00642185	0.256188	0.296	0.314	1	5	PLOD1
0	3.03552	0.805	0.031	0	6	TNNI1
0	1.63423	0.296	0.007	0	6	TNNT3
0	1.57109	0.257	0.001	0	6	MYOG
3.0274e-264	1.92868	0.465	0.031	7.669e-260	6	TNNC1
1.24062e-229	2.31124	0.717	0.096	3.14274e-225	6	TNNT1
2.23536e-221	2.65783	0.982	0.242	5.66262e-217	6	TNNT2
5.11942e-176	1.26816	0.288	0.017	1.29685e-171	6	SYNPO2L
4.30082e-158	1.20725	0.31	0.022	1.08948e-153	6	DCLK1
1.58284e-157	1.99104	0.783	0.166	4.00966e-153	6	ELN
2.97049e-139	1.70825	0.699	0.143	7.52485e-135	6	COL11A1
1.3286e-125	1.58668	0.681	0.143	3.36562e-121	6	RARRES2
8.20509e-120	1.3997	0.416	0.055	2.07851e-115	6	HSPB3
2.42231e-115	1.36124	1	0.901	6.13621e-111	6	ACTC1
5.68595e-97	1.66701	0.628	0.166	1.44037e-92	6	MEF2C
8.66168e-89	1.89632	0.451	0.089	2.19418e-84	6	MYBPH
1.36002e-82	1.56689	0.615	0.18	3.44521e-78	6	MRAS
5.3581e-70	1.27629	0.429	0.096	1.35731e-65	6	ENO3
1.46759e-59	1.17446	0.823	0.405	3.71769e-55	6	IGF2
2.19598e-58	1.11239	0.624	0.227	5.56287e-54	6	NCAM1
1.18815e-52	1.08165	0.389	0.098	3.00982e-48	6	HES6
1.44583e-47	1.26504	0.398	0.113	3.66257e-43	6	CKB
7.05732e-47	1.04765	0.345	0.085	1.78776e-42	6	CCDC3
3.29368e-41	1.26105	0.531	0.218	8.34355e-37	6	SEMA3C
1.28793e-39	0.924364	0.854	0.643	3.26258e-35	6	S100A4
8.80425e-39	0.90504	0.898	0.627	2.23029e-34	6	ANKRD1
2.99435e-35	0.977486	0.257	0.062	7.5853e-31	6	HSPB8
1.79053e-32	0.979821	0.633	0.354	4.53577e-28	6	FLNC
3.18698e-32	1.02771	0.487	0.191	8.07327e-28	6	PTGDS
1.66471e-29	1.16884	0.549	0.291	4.21703e-25	6	KLHL41
6.23307e-29	0.929003	0.288	0.087	1.57896e-24	6	HSPB2
1.81572e-28	0.589098	0.885	0.798	4.59958e-24	6	NEXN
6.89101e-27	0.796192	0.283	0.086	1.74563e-22	6	CORO6
7.40948e-26	0.838279	0.301	0.098	1.87697e-21	6	TBX1
8.27018e-26	0.729271	0.757	0.593	2.095e-21	6	CHRNA1
1.01124e-25	0.814188	0.279	0.087	2.56166e-21	6	C10orf54
3.00638e-25	0.82032	0.265	0.082	7.61577e-21	6	DOK7
4.64171e-25	0.890896	0.606	0.368	1.17584e-20	6	CDH15
8.03537e-25	0.775976	0.257	0.078	2.03552e-20	6	MFAP5
1.08957e-24	0.669769	0.735	0.535	2.7601e-20	6	DES
4.30606e-24	0.929284	0.602	0.394	1.09081e-19	6	CRIP2
1.11404e-22	0.932813	0.482	0.246	2.82208e-18	6	MYOD1
1.29187e-21	0.656063	0.796	0.707	3.27258e-17	6	NES
3.3959e-21	0.974615	0.442	0.235	8.6025e-17	6	BIN1
3.83697e-21	0.579618	0.712	0.472	9.71981e-17	6	CTSD
5.16825e-20	0.784382	0.469	0.249	1.30922e-15	6	SERPINF1
8.455e-20	0.674517	0.699	0.537	2.14182e-15	6	H19
1.24825e-19	0.840403	0.407	0.199	3.16207e-15	6	GPC1
3.48121e-19	0.423189	0.85	0.666	8.8186e-15	6	NEAT1
9.66321e-19	0.331388	0.973	0.903	2.44789e-14	6	NAP1L1
1.12428e-18	0.780557	0.354	0.162	2.84803e-14	6	KLF5
1.22723e-18	0.588755	0.805	0.765	3.10882e-14	6	CALD1
1.22985e-18	0.310979	0.996	0.982	3.11546e-14	6	MALAT1
3.059e-18	0.759387	0.296	0.119	7.74905e-14	6	ADAMTS5
5.65281e-18	0.54549	0.796	0.716	1.43197e-13	6	PALLD
1.64796e-17	0.840212	0.372	0.184	4.17461e-13	6	ITGA7
5.76418e-17	0.470385	0.827	0.721	1.46018e-12	6	GNAS
1.36196e-16	0.718821	0.327	0.149	3.45013e-12	6	SYNPO2
1.78364e-16	0.764632	0.46	0.263	4.51831e-12	6	ADARB1
2.24984e-16	0.882631	0.341	0.165	5.69928e-12	6	RAMP1
4.82525e-16	0.71188	0.5	0.299	1.22233e-11	6	HSPG2
2.07838e-15	0.8201	0.434	0.25	5.26496e-11	6	RAPSN
2.22737e-15	0.659784	0.358	0.176	5.64238e-11	6	ITGA6
2.4554e-15	0.574607	0.695	0.59	6.22002e-11	6	PPP1R14B
1.76295e-14	0.513862	0.761	0.67	4.46589e-10	6	VAMP5
6.4245e-14	0.659981	0.336	0.168	1.62745e-09	6	PBXIP1
1.10028e-13	0.752635	0.376	0.208	2.78722e-09	6	COX7A1
1.31741e-13	0.701516	0.261	0.113	3.33726e-09	6	SEPP1
1.76215e-13	0.593974	0.681	0.562	4.46389e-09	6	HTRA1
5.90139e-13	0.588996	0.412	0.235	1.49494e-08	6	ANKRD10
6.39766e-13	0.623583	0.257	0.112	1.62066e-08	6	TNS1
9.05635e-13	0.78864	0.504	0.352	2.29415e-08	6	CRYAB
2.23129e-12	0.756296	0.323	0.171	5.6523e-08	6	PHLDA3
4.48798e-12	0.657818	0.35	0.19	1.1369e-07	6	JUN
5.20297e-12	0.372684	0.858	0.792	1.31802e-07	6	COL1A2
5.67343e-12	0.494925	0.584	0.403	1.43719e-07	6	RPS4Y1
5.96882e-12	0.659668	0.54	0.405	1.51202e-07	6	MACF1
5.97265e-12	0.392997	0.765	0.683	1.51299e-07	6	LMO7
9.22861e-12	0.596266	0.619	0.498	2.33779e-07	6	CTNNB1
1.47847e-11	0.30762	0.898	0.87	3.74525e-07	6	RTN4
2.14563e-11	0.626867	0.447	0.283	5.4353e-07	6	GLS
2.34207e-11	0.545272	0.615	0.489	5.93293e-07	6	PSAP
5.45735e-11	0.59054	0.664	0.582	1.38246e-06	6	HSPB1
5.64831e-11	0.524212	0.473	0.323	1.43083e-06	6	KANK2
5.86001e-11	0.784431	0.301	0.165	1.48446e-06	6	BCAT1
[truncated: 197 more rows]

## Sheet: SuppFig.6 All_markers_donH
Supplementary data file. ( Related to Supplementary Figure 6.) Donor H compared to PAX7null. Most highly variable genes per cluster.
Ranking by p value of the highly variable genes per cluster as identified by Seurat's function 'FindAllMarkers'.
pct.1 and pct.2 are the percentages of cells expressing the gene in the given cluster (pct.1), compared to all other clusters (pct.2).
p_val	avg_logFC	pct.1	pct.2	p_val_adj	cluster	gene
0	1.91428	0.843	0.19	0	0	PTX3
0	1.79363	0.92	0.179	0	0	DCN
0	1.78388	0.949	0.201	0	0	TFPI2
0	1.65197	0.822	0.112	0	0	LY6K
0	1.5182	0.764	0.213	0	0	SERPINE2
0	1.51222	0.863	0.34	0	0	CTGF
0	1.49958	0.964	0.331	0	0	SRGN
0	1.32425	0.785	0.183	0	0	IGFBP6
0	1.29043	0.847	0.163	0	0	MGST1
0	1.28983	0.994	0.784	0	0	TIMP1
0	1.21955	0.717	0.11	0	0	ABI3BP
0	1.20867	0.88	0.331	0	0	ADIRF
0	1.19692	0.849	0.268	0	0	MT1L
0	1.14117	0.98	0.704	0	0	FTL
0	1.11927	0.656	0.153	0	0	COL8A1
0	1.10603	0.864	0.316	0	0	AKAP12
0	1.0969	0.88	0.408	0	0	CITED2
0	1.09198	0.775	0.221	0	0	TM4SF1
0	1.05873	0.925	0.448	0	0	GNG11
0	1.04469	0.566	0.073	0	0	HHIP
0	1.02415	0.664	0.125	0	0	CLDN11
0	0.992062	0.839	0.326	0	0	GLRX
0	0.972828	0.743	0.227	0	0	COL6A3
0	0.930224	0.971	0.722	0	0	NQO1
0	0.922428	0.808	0.262	0	0	UCHL1
0	0.906712	0.961	0.616	0	0	CD59
0	0.904061	0.853	0.4	0	0	IGFBP7
0	0.89572	0.664	0.17	0	0	ITGBL1
0	0.872594	0.812	0.304	0	0	MCFD2
0	0.870176	0.5	0.058	0	0	LTBP1
0	0.858807	0.757	0.358	0	0	AP000769.1
0	0.857658	0.292	0.031	0	0	LEP
0	0.851641	0.745	0.263	0	0	CTSL
0	0.850775	0.444	0.029	0	0	NPR3
0	0.850492	0.612	0.123	0	0	NR2F1
0	0.848966	0.667	0.185	0	0	IGFBP4
0	0.846561	0.402	0.043	0	0	TSLP
0	0.842673	0.471	0.076	0	0	BEX1
0	0.815875	0.712	0.268	0	0	SLC20A1
0	0.801207	0.474	0.089	0	0	POSTN
0	0.795546	0.447	0.077	0	0	STC1
0	0.794273	0.428	0.041	0	0	CLEC14A
0	0.793132	0.472	0.105	0	0	DKK1
0	0.775433	0.618	0.175	0	0	PHLDA1
0	0.77265	0.811	0.382	0	0	TRAM1
0	0.77151	0.619	0.116	0	0	RP4-765C7.2
0	0.765678	0.998	0.939	0	0	ANXA2
0	0.746041	0.749	0.324	0	0	FHL2
0	0.724059	0.862	0.45	0	0	LGALS3
0	0.718414	0.596	0.168	0	0	GREM1
0	0.714856	0.341	0.037	0	0	KRT7
0	0.709023	0.774	0.337	0	0	ALCAM
0	0.702751	0.398	0.051	0	0	NID2
0	0.697126	0.92	0.552	0	0	TSPO
0	0.68973	0.84	0.433	0	0	DCBLD2
0	0.685241	0.995	0.825	0	0	MT2A
0	0.683709	0.796	0.378	0	0	FEZ2
0	0.67177	0.958	0.722	0	0	SSB
0	0.667289	0.597	0.14	0	0	RP11-343H5.4
0	0.651155	0.912	0.598	0	0	POLR2L
0	0.647008	0.382	0.044	0	0	XIST
0	0.637996	0.443	0.074	0	0	SMIM14
0	0.630848	0.482	0.096	0	0	FKBP11
0	0.627925	0.546	0.173	0	0	ARHGAP29
0	0.620216	0.621	0.223	0	0	CRYAB
0	0.614848	0.418	0.062	0	0	SQRDL
0	0.613075	0.276	0.017	0	0	LAMA4
0	0.611122	0.954	0.694	0	0	PPIB
0	0.606752	0.723	0.297	0	0	GLIPR1
0	0.60571	0.454	0.101	0	0	MEG3
0	0.601927	0.519	0.131	0	0	H2AFJ
0	0.600355	0.509	0.144	0	0	FHL1
0	0.583556	0.385	0.06	0	0	ANPEP
0	0.582818	0.445	0.092	0	0	KDELR3
0	0.581797	0.637	0.24	0	0	RABAC1
0	0.571028	0.363	0.053	0	0	AOX1
0	0.570691	0.596	0.2	0	0	GNPNAT1
0	0.5705	0.698	0.281	0	0	TRAM2
0	0.561993	0.531	0.152	0	0	DPP4
0	0.556563	0.305	0.036	0	0	S1PR3
0	0.541436	0.97	0.791	0	0	SH3BGRL3
0	0.539262	0.354	0.047	0	0	HHIP-AS1
0	0.525418	0.432	0.098	0	0	RRAS
0	0.506078	0.295	0.045	0	0	SPON2
0	0.499451	0.327	0.047	0	0	WFDC21P
0	0.497247	0.492	0.139	0	0	SELM
0	0.489805	0.271	0.03	0	0	AKR1C2
0	0.462437	0.289	0.042	0	0	CPM
0	0.450715	0.261	0.041	0	0	TMEM35
0	0.447478	0.993	0.959	0	0	TMSB4X
0	0.440845	0.272	0.036	0	0	VASN
0	0.42025	0.255	0.037	0	0	FGF2
0	0.402398	0.99	0.929	0	0	CD63
0	0.402199	0.268	0.042	0	0	PROCR
0	0.401202	0.256	0.037	0	0	ARHGDIB
5.49678e-308	0.565307	0.759	0.335	1.45714e-303	0	ARPC1B
4.36219e-305	0.480454	0.972	0.804	1.15637e-300	0	TXN
1.58616e-303	0.587587	0.365	0.086	4.20475e-299	0	ADM
1.27547e-302	0.589644	0.522	0.165	3.38114e-298	0	CEBPD
1.31368e-302	0.479664	0.415	0.107	3.48243e-298	0	AKR1C3
3.3794e-300	0.710328	0.63	0.243	8.95845e-296	0	ADAMTS1
1.77094e-299	0.43374	0.253	0.04	4.69458e-295	0	LEPR
5.01524e-299	0.576505	0.735	0.325	1.32949e-294	0	EIF6
6.66774e-294	0.468879	0.302	0.059	1.76755e-289	0	AKR1C1
1.01524e-292	0.604511	0.741	0.338	2.69131e-288	0	ADAM9
1.93125e-292	0.370226	0.27	0.047	5.11954e-288	0	ARSJ
2.68948e-292	0.340129	0.311	0.061	7.12954e-288	0	MXD4
5.15019e-292	0.442544	0.303	0.06	1.36527e-287	0	GK5
4.29162e-289	0.413943	0.31	0.064	1.13767e-284	0	MLPH
5.75585e-289	0.677043	0.943	0.61	1.52582e-284	0	SERPINE1
5.32103e-287	0.510249	0.596	0.216	1.41055e-282	0	YIF1A
1.16274e-286	0.563425	0.708	0.299	3.0823e-282	0	IFITM3
3.41634e-286	0.536904	0.906	0.597	9.05638e-282	0	S100A11
1.58101e-279	0.508421	0.578	0.207	4.19109e-275	0	PHLDA2
1.55844e-274	0.541575	0.801	0.399	4.13126e-270	0	DRAP1
2.07121e-273	0.55369	0.678	0.285	5.49056e-269	0	NT5E
1.15632e-271	0.492477	0.563	0.2	3.06529e-267	0	CBR1
3.84582e-271	0.546241	0.449	0.136	1.01949e-266	0	PLPP3
3.59458e-267	0.470947	0.431	0.127	9.52887e-263	0	ENDOD1
2.74488e-266	0.564511	0.89	0.533	7.27641e-262	0	TFPI
3.55367e-264	0.357339	0.258	0.047	9.42041e-260	0	KCNK6
1.55543e-259	0.390199	0.319	0.073	4.12329e-255	0	CYBA
3.84223e-259	0.38041	0.33	0.078	1.01854e-254	0	PYGB
9.99361e-258	0.393253	0.334	0.08	2.64921e-253	0	PLPP1
7.02279e-257	0.488553	0.408	0.118	1.86167e-252	0	ZFP36L2
1.11566e-256	0.410208	0.408	0.116	2.95751e-252	0	CHCHD10
2.20434e-255	0.370174	0.348	0.087	5.84349e-251	0	ANXA11
6.07914e-255	0.336783	0.284	0.059	1.61152e-250	0	COPZ2
1.59542e-252	0.391405	0.359	0.094	4.2293e-248	0	WLS
2.44691e-251	0.405418	0.305	0.07	6.48652e-247	0	PTGER4
1.33054e-250	0.491763	0.595	0.234	3.52712e-246	0	ERCC1
2.87046e-250	0.402848	0.325	0.079	7.60931e-246	0	ENG
3.63431e-250	0.505691	0.798	0.414	9.63419e-246	0	REXO2
5.16998e-249	0.523557	0.765	0.38	1.37051e-244	0	PRDX4
1.24373e-248	0.321088	0.255	0.049	3.29701e-244	0	LIMCH1
1.53377e-248	0.714409	0.843	0.5	4.06586e-244	0	MT1E
3.34929e-247	0.517553	0.847	0.497	8.87865e-243	0	SEC61B
6.90531e-247	0.503754	0.799	0.415	1.83053e-242	0	RHOC
4.85385e-246	0.545455	0.816	0.436	1.28671e-241	0	HMGA1
1.30128e-244	0.510461	0.792	0.41	3.44957e-240	0	LMAN1
1.40961e-244	0.470874	0.431	0.134	3.73674e-240	0	HMGA2
1.16146e-242	0.573252	0.829	0.483	3.07891e-238	0	CD81
3.16074e-242	0.379094	0.288	0.064	8.3788e-238	0	NABP1
1.42239e-241	0.511	0.8	0.41	3.77062e-237	0	EMP1
2.89663e-241	0.419464	0.429	0.131	7.67868e-237	0	PNRC1
5.51424e-240	0.42827	0.462	0.152	1.46177e-235	0	NMT2
1.07626e-239	0.316114	0.992	0.95	2.85305e-235	0	GAPDH
9.6634e-238	0.346907	0.975	0.894	2.56167e-233	0	RPS4X
2.31036e-237	0.426061	0.99	0.954	6.12454e-233	0	FTH1
1.64833e-236	0.482947	0.883	0.548	4.36955e-232	0	ARPC5
4.80331e-235	0.470623	0.502	0.178	1.27331e-230	0	FGD4
1.84052e-233	0.494631	0.756	0.385	4.87904e-229	0	ARF4
3.65559e-233	0.288026	0.991	0.963	9.69059e-229	0	LGALS1
4.35732e-233	0.456581	0.532	0.196	1.15508e-228	0	GPM6B
7.15595e-233	0.563623	0.717	0.352	1.89697e-228	0	PLOD2
3.39551e-228	0.77006	0.923	0.666	9.00116e-224	0	FN1
5.73331e-228	0.388465	0.439	0.14	1.51984e-223	0	ARID5B
6.48147e-228	0.408085	0.265	0.058	1.71817e-223	0	RGS4
3.02546e-227	0.445771	0.48	0.169	8.0202e-223	0	HERC4
2.60928e-226	0.450725	0.476	0.166	6.91694e-222	0	RP11-166D19.1
3.2647e-226	0.484099	0.757	0.381	8.65438e-222	0	ASPH
4.94106e-225	0.383095	0.329	0.088	1.30983e-220	0	SFTA1P
2.01795e-223	0.519495	0.788	0.434	5.3494e-219	0	ATP6V0E1
3.23496e-221	0.376075	0.419	0.135	8.57555e-217	0	OSTF1
1.06059e-219	0.408542	0.461	0.161	2.81151e-215	0	RCN3
3.71195e-217	0.39339	0.527	0.199	9.84002e-213	0	GSTK1
4.77196e-217	0.407033	0.41	0.132	1.265e-212	0	SMAP2
1.18946e-216	0.262526	0.989	0.956	3.15313e-212	0	RPS18
2.56491e-214	0.456059	0.869	0.549	6.79932e-210	0	ARPC3
5.57425e-214	0.440134	0.793	0.406	1.47768e-209	0	CAP1
2.4362e-213	0.458908	0.906	0.632	6.45812e-209	0	TCEB2
6.92373e-212	0.468526	0.516	0.202	1.83541e-207	0	TRMT6
2.85743e-211	0.459623	0.811	0.459	7.57476e-207	0	CSTB
1.53746e-210	0.438352	0.585	0.246	4.07566e-206	0	MRPL36
1.36211e-207	0.434757	0.742	0.372	3.61081e-203	0	RPS26
8.41019e-207	0.337389	0.344	0.099	2.22946e-202	0	LRP10
9.60804e-207	0.41554	0.6	0.254	2.547e-202	0	SERP1
4.52139e-205	0.400331	0.274	0.068	1.19858e-200	0	MT1A
1.4299e-204	0.512171	0.718	0.374	3.79052e-200	0	ENAH
4.45245e-204	0.395247	0.53	0.21	1.1803e-199	0	ERLEC1
1.2991e-203	0.354216	0.451	0.159	3.44379e-199	0	TSPAN4
6.08601e-203	0.520615	0.255	0.059	1.61334e-198	0	CXCL5
7.77804e-203	0.353774	0.487	0.179	2.06188e-198	0	BCAP29
1.58019e-202	0.470413	0.82	0.465	4.18891e-198	0	EPS8
9.21129e-201	0.417377	0.554	0.226	2.44182e-196	0	CAMK2N1
2.54323e-200	0.375151	0.62	0.27	6.74185e-196	0	FAM114A1
2.77229e-200	0.460925	0.997	0.98	7.34906e-196	0	MALAT1
1.05612e-199	0.370666	0.432	0.15	2.79967e-195	0	SLC44A1
2.50384e-199	0.412617	0.648	0.297	6.63743e-195	0	LEPROT
1.3197e-198	0.3602	0.482	0.18	3.4984e-194	0	NDUFAF2
4.82711e-198	0.356368	0.384	0.124	1.27962e-193	0	NRP1
1.25491e-197	0.342977	0.306	0.084	3.32665e-193	0	RGS10
1.50537e-197	0.454536	0.538	0.221	3.99058e-193	0	CD9
1.05942e-196	0.337579	0.968	0.866	2.80841e-192	0	SERF2
4.69546e-195	0.337756	0.409	0.138	1.24472e-190	0	UGDH
5.88677e-195	0.458197	0.406	0.139	1.56052e-190	0	SAT1
5.91047e-195	0.406886	0.656	0.307	1.56681e-190	0	TALDO1
7.52234e-194	0.387325	0.529	0.215	1.9941e-189	0	ETFB
2.36413e-193	0.343508	0.421	0.145	6.26708e-189	0	EBPL
3.95644e-193	0.480644	0.717	0.371	1.04881e-188	0	SLC38A2
7.61424e-193	0.294815	0.309	0.086	2.01846e-188	0	PRAF2
1.97186e-192	0.407964	0.658	0.306	5.22721e-188	0	CLIC1
5.11532e-191	0.331042	0.274	0.071	1.35602e-186	0	PPP1R14A
6.58326e-191	0.362154	0.536	0.219	1.74516e-186	0	IFI27L2
8.05203e-191	0.388049	0.339	0.105	2.13451e-186	0	STK17A
4.19593e-190	0.342151	0.393	0.132	1.1123e-185	0	APOBEC3C
9.1294e-190	0.34102	0.44	0.159	2.42011e-185	0	HLA-C
3.38495e-189	0.312908	0.466	0.173	8.97316e-185	0	MSRB3
3.85915e-189	0.327922	0.266	0.067	1.02302e-184	0	ATP8B1
4.50503e-189	0.341029	0.45	0.165	1.19424e-184	0	CISD3
1.32347e-188	0.339896	0.363	0.116	3.50838e-184	0	TM2D2
1.84054e-187	0.349803	0.484	0.187	4.87909e-183	0	OAT
3.48023e-187	0.456404	0.784	0.454	9.22573e-183	0	BRI3
5.85197e-187	0.334289	0.424	0.152	1.5513e-182	0	PRR13
1.53637e-186	0.40638	0.525	0.218	4.07276e-182	0	IFITM2
1.3525e-184	0.389166	0.602	0.271	3.58534e-180	0	MMP24-AS1
7.00031e-184	0.291669	0.307	0.088	1.85571e-179	0	SEC22B
9.48721e-184	0.347547	0.405	0.141	2.51496e-179	0	PDLIM2
1.58866e-183	0.430406	0.801	0.464	4.21138e-179	0	GSTO1
2.42214e-183	0.351726	0.431	0.157	6.42086e-179	0	SLC16A3
3.94229e-183	0.351148	0.514	0.209	1.04506e-178	0	SERINC3
2.34701e-180	0.375034	0.524	0.215	6.22169e-176	0	DUSP1
8.84922e-179	0.318557	0.335	0.105	2.34584e-174	0	SLC25A1
4.26474e-178	0.340129	0.434	0.161	1.13054e-173	0	CHCHD7
4.77836e-178	0.367269	0.398	0.141	1.26669e-173	0	CRLS1
7.8284e-177	0.373063	0.591	0.264	2.07523e-172	0	MPC2
4.22395e-174	0.370555	0.539	0.231	1.11973e-169	0	ADD3
7.90324e-174	0.355256	0.301	0.09	2.09507e-169	0	TMEM171
8.06289e-174	0.329651	0.527	0.222	2.13739e-169	0	ATP6V1F
2.51849e-173	0.367381	0.589	0.271	6.67625e-169	0	REEP5
3.2627e-173	0.312488	0.345	0.112	8.64908e-169	0	QSOX1
1.82601e-172	0.428763	0.74	0.41	4.84058e-168	0	MYDGF
1.25121e-171	0.330941	0.586	0.261	3.31683e-167	0	RPL9P9
1.33694e-171	0.47648	0.832	0.514	3.54409e-167	0	CYR61
1.71767e-171	0.395038	0.863	0.56	4.55338e-167	0	NDUFS5
2.84452e-171	0.426474	0.838	0.515	7.54054e-167	0	HSPB1
3.05025e-171	0.345307	0.6	0.273	8.08591e-167	0	PPA1
4.67005e-170	0.396879	0.748	0.412	1.23798e-165	0	KDELR2
4.53748e-169	0.413063	0.816	0.501	1.20284e-164	0	OSTC
6.37912e-169	0.368407	0.607	0.284	1.69104e-164	0	RER1
1.16979e-168	0.353913	0.654	0.322	3.10101e-164	0	CYB5R3
1.8834e-168	0.46046	0.809	0.502	4.99271e-164	0	APLP2
2.26048e-168	0.369829	0.759	0.403	5.9923e-164	0	SRSF9
2.33642e-168	0.394743	0.88	0.619	6.19362e-164	0	OST4
3.05342e-168	0.317587	0.498	0.203	8.09431e-164	0	HLA-E
3.15357e-168	0.401527	0.654	0.319	8.3598e-164	0	C1GALT1
6.22667e-168	0.383296	0.606	0.288	1.65063e-163	0	TMEM59
1.62989e-167	0.31119	0.31	0.097	4.32069e-163	0	LACTB2
6.64263e-167	0.39791	0.754	0.426	1.76089e-162	0	AP2M1
1.17246e-166	0.346231	0.615	0.288	3.10807e-162	0	GNG12
9.77453e-166	0.317499	0.534	0.228	2.59113e-161	0	TSPAN5
9.95323e-166	0.366657	0.701	0.371	2.6385e-161	0	SNX6
1.84211e-165	0.30497	0.353	0.121	4.88324e-161	0	LARP6
9.33093e-165	0.388396	0.765	0.431	2.47354e-160	0	ATPIF1
1.71339e-164	0.419857	0.808	0.483	4.54203e-160	0	CAV2
5.3912e-164	0.377586	0.771	0.443	1.42915e-159	0	FKBP1A
7.11197e-164	0.326946	0.466	0.188	1.88531e-159	0	EMC3
1.38776e-163	0.401827	0.644	0.318	3.6788e-159	0	AK5
2.13968e-163	0.295626	0.308	0.096	5.67207e-159	0	ERGIC1
2.45932e-162	0.316146	0.456	0.182	6.51941e-158	0	EFEMP2
2.6187e-162	0.3796	0.759	0.417	6.94192e-158	0	DNAJC15
4.7334e-160	0.361066	0.632	0.309	1.25478e-155	0	RPN1
8.79832e-160	0.295394	0.322	0.105	2.33235e-155	0	CLMP
1.3789e-159	0.301776	0.397	0.147	3.65532e-155	0	HEXB
7.74082e-159	0.337121	0.518	0.224	2.05201e-154	0	VIMP
8.44685e-159	0.289102	0.378	0.136	2.23917e-154	0	DPM3
1.83806e-158	0.261039	0.28	0.083	4.87251e-154	0	SIL1
2.19036e-158	0.370908	0.656	0.328	5.80643e-154	0	COPB1
2.34843e-158	0.378276	0.749	0.41	6.22545e-154	0	SPCS3
1.25798e-157	0.360431	0.692	0.358	3.33478e-153	0	GALNT1
2.71776e-156	0.305887	0.488	0.205	7.2045e-152	0	YIPF5
3.38761e-156	0.289041	0.97	0.873	8.98021e-152	0	RPL10
2.82493e-155	0.329912	0.348	0.122	7.48861e-151	0	ASS1
2.21272e-154	0.282253	0.304	0.097	5.8657e-150	0	FOXC2
2.42855e-154	0.338964	0.584	0.275	6.43784e-150	0	TKT
1.37852e-153	0.445937	0.762	0.448	3.65431e-149	0	CCDC80
2.80747e-153	0.280572	0.311	0.102	7.44233e-149	0	ALDH3A2
7.84727e-153	0.299251	0.364	0.132	2.08023e-148	0	TXNDC15
1.43736e-152	0.324769	0.364	0.133	3.81029e-148	0	ARHGAP22
2.70035e-152	0.310457	0.545	0.246	7.15836e-148	0	SDCBP
3.5752e-152	0.359457	0.612	0.298	9.4775e-148	0	MGLL
1.75527e-151	0.281485	0.355	0.127	4.65306e-147	0	ARHGEF28
2.42259e-151	0.29567	0.387	0.145	6.42205e-147	0	CARD19
2.97072e-151	0.31079	0.499	0.216	7.87508e-147	0	SERPINB6
2.99862e-151	0.377066	0.592	0.285	7.94904e-147	0	PLIN2
4.17957e-151	0.252179	0.283	0.087	1.10796e-146	0	NME3
4.63438e-150	0.302001	0.346	0.122	1.22853e-145	0	NID1
2.43508e-148	0.307785	0.423	0.169	6.45515e-144	0	ELL2
6.42872e-148	0.257138	0.353	0.126	1.70419e-143	0	CCNDBP1
1.31981e-147	0.299434	0.41	0.161	3.49868e-143	0	SP100
1.34772e-147	0.296429	0.352	0.128	3.57268e-143	0	TRIOBP
1.13111e-145	0.38769	0.602	0.3	2.99845e-141	0	CRIM1
2.32146e-145	0.319238	0.529	0.239	6.15396e-141	0	SRM
1.53542e-144	0.312636	0.565	0.27	4.07025e-140	0	APRT
2.9488e-144	0.350045	0.737	0.418	7.81698e-140	0	ROMO1
1.47192e-143	0.25661	0.263	0.08	3.90192e-139	0	ISG15
3.88421e-143	0.330655	0.661	0.341	1.02967e-138	0	FERMT2
3.95037e-142	0.329865	0.497	0.22	1.0472e-137	0	UAP1
1.1886e-141	0.346574	0.717	0.398	3.15085e-137	0	SEC13
2.65488e-141	0.338729	0.735	0.42	7.03782e-137	0	FAM127A
6.69645e-141	0.268858	0.29	0.096	1.77516e-136	0	C1GALT1C1
2.63628e-140	0.265833	0.388	0.15	6.98852e-136	0	SHC1
4.54906e-140	0.278043	0.506	0.226	1.20591e-135	0	HIGD1A
5.25805e-140	0.26706	0.352	0.13	1.39386e-135	0	LPAR1
2.71416e-138	0.302407	0.594	0.289	7.19496e-134	0	MPG
3.12606e-138	0.275562	0.521	0.238	8.28688e-134	0	LINC01420
8.87076e-138	0.286024	0.426	0.178	2.35155e-133	0	CIB1
6.33505e-137	0.324231	0.602	0.299	1.67936e-132	0	LOXL1
2.51261e-136	0.313898	0.613	0.308	6.66067e-132	0	PRSS23
7.46297e-136	0.291043	0.454	0.197	1.97836e-131	0	EMC7
2.7205e-134	0.278657	0.492	0.22	7.21177e-130	0	NENF
4.57388e-133	0.278133	0.418	0.173	1.21249e-128	0	ZYX
2.19773e-132	0.335976	0.782	0.467	5.82595e-128	0	CAPN2
5.8661e-132	0.255197	0.505	0.23	1.55504e-127	0	TCEAL3
7.92236e-132	0.308956	0.452	0.2	2.10014e-127	0	EIF2B2
5.71124e-131	0.293773	0.639	0.334	1.51399e-126	0	TMED2
6.52177e-131	0.259096	0.418	0.175	1.72886e-126	0	PFKP
8.73989e-131	0.267575	0.454	0.197	2.31686e-126	0	PAM
2.8202e-130	0.253025	0.478	0.213	7.47608e-126	0	CAMLG
1.12837e-128	0.287617	0.29	0.102	2.99121e-124	0	DUSP23
7.18265e-128	0.349383	0.91	0.689	1.90405e-123	0	NGFRAP1
1.3251e-127	0.27289	0.323	0.12	3.51271e-123	0	KLHL5
1.94811e-127	0.311733	0.653	0.352	5.16424e-123	0	FKBP5
6.31245e-127	0.304364	0.922	0.668	1.67337e-122	0	TPM3
1.0672e-126	0.250405	0.383	0.155	2.82903e-122	0	APMAP
9.80701e-125	0.340692	0.743	0.442	2.59974e-120	0	RRBP1
9.26894e-124	0.285912	0.547	0.268	2.4571e-119	0	CTTN
1.53279e-123	0.261266	0.54	0.261	4.06327e-119	0	PDCD6
1.7301e-123	0.279667	0.99	0.917	4.58631e-119	0	CAV1
1.63603e-122	0.28109	0.634	0.337	4.33696e-118	0	KDELR1
3.58681e-122	0.327937	0.575	0.292	9.50828e-118	0	CCBE1
1.74131e-121	0.27678	0.472	0.218	4.61603e-117	0	TGFBR2
6.33648e-121	0.285521	0.962	0.838	1.67974e-116	0	S100A10
1.16425e-119	0.275973	0.562	0.282	3.08632e-115	0	RRAGA
2.19958e-119	0.254136	0.44	0.196	5.83086e-115	0	UROD
3.72008e-119	0.262396	0.547	0.266	9.86157e-115	0	ARHGAP18
5.8979e-119	0.301017	0.689	0.391	1.56347e-114	0	RAB1A
3.60196e-118	0.333929	0.862	0.601	9.54845e-114	0	ANXA1
4.95092e-118	0.291333	0.644	0.349	1.31244e-113	0	DSEL
8.64024e-118	0.280159	0.403	0.177	2.29044e-113	0	SEC14L1
1.11669e-116	0.28002	0.674	0.371	2.96023e-112	0	SRI
9.11486e-116	0.293257	0.926	0.753	2.41626e-111	0	RPS28
1.16962e-115	0.254279	0.545	0.27	3.10055e-111	0	COPB2
1.27491e-115	0.257294	0.403	0.176	3.37966e-111	0	TUBB2A
1.42038e-115	0.304034	0.773	0.48	3.76529e-111	0	CST3
2.55554e-115	0.254249	0.362	0.151	6.77448e-111	0	NR2F2
3.32072e-115	0.313944	0.87	0.609	8.8029e-111	0	UBC
4.53334e-115	0.25478	0.441	0.199	1.20174e-110	0	MLF2
8.04254e-115	0.413932	0.676	0.394	2.132e-110	0	MYF5
1.22052e-114	0.273647	0.648	0.353	3.23548e-110	0	PRDX5
9.56265e-114	0.263287	0.952	0.79	2.53496e-109	0	OAZ1
2.19493e-113	0.288602	0.706	0.407	5.81854e-109	0	BZW1
2.44616e-113	0.305367	0.777	0.484	6.48454e-109	0	TMED9
4.75648e-111	0.288148	0.467	0.225	1.26089e-106	0	NANS
2.06693e-110	0.454103	0.865	0.675	5.47921e-106	0	S100A4
5.09594e-110	0.253931	0.577	0.3	1.35088e-105	0	NDUFB1
7.74127e-110	0.257716	0.589	0.308	2.05213e-105	0	PWP1
1.79733e-109	0.266669	0.721	0.418	4.76453e-105	0	SPCS1
4.83527e-109	0.25354	0.613	0.333	1.28178e-104	0	SEC31A
5.66542e-109	0.319152	0.309	0.122	1.50185e-104	0	FGF5
8.06205e-109	0.286392	0.728	0.433	2.13717e-104	0	AP2S1
3.4599e-107	0.268017	0.714	0.419	9.17185e-103	0	SNX3
5.55746e-107	0.287252	0.945	0.77	1.47323e-102	0	LDHA
6.35783e-107	0.273586	0.733	0.421	1.6854e-102	0	SIX1
2.49744e-106	0.258577	0.949	0.797	6.62047e-102	0	ARPC2
3.7699e-104	0.277061	0.788	0.501	9.99362e-100	0	RPL18A
6.57918e-104	0.261513	0.79	0.494	1.74408e-99	0	CAST
3.76308e-102	0.253906	0.663	0.373	9.97555e-98	0	GTF2H5
5.36982e-101	0.268654	0.775	0.487	1.42349e-96	0	PSMD8
8.85474e-101	0.285347	0.781	0.503	2.3473e-96	0	DAD1
1.17006e-99	0.254279	0.758	0.475	3.10171e-95	0	GUK1
2.12391e-99	0.268616	0.796	0.506	5.63027e-95	0	CKAP4
5.44523e-98	0.268841	0.781	0.506	1.44347e-93	0	ATP5H
1.30385e-95	0.267168	0.741	0.467	3.45637e-91	0	LAMTOR5
5.9463e-95	0.276449	0.863	0.607	1.5763e-90	0	ITGB1
3.62442e-94	0.262768	0.797	0.516	9.60799e-90	0	DYNLT1
7.06029e-94	0.264523	0.79	0.522	1.87161e-89	0	UQCR11
1.96834e-93	0.269119	0.861	0.612	5.21787e-89	0	NOP10
3.21877e-93	0.25223	0.516	0.272	8.53263e-89	0	METTL9
1.97497e-91	0.254648	0.917	0.701	5.23545e-87	0	GSTP1
3.033e-91	0.271874	0.973	0.848	8.04019e-87	0	HSP90B1
1.32585e-90	0.282633	0.863	0.627	3.51469e-86	0	RPL22L1
4.01317e-90	0.314658	0.625	0.361	1.06385e-85	0	TGFBI
5.99965e-90	0.259937	0.758	0.479	1.59045e-85	0	ATP5G1
2.00705e-89	0.261732	0.481	0.254	5.32048e-85	0	MYO1B
2.82759e-87	0.259795	0.592	0.339	7.49565e-83	0	TOP1
3.33053e-85	0.251953	0.901	0.709	8.82891e-81	0	ALDOA
4.40062e-84	0.25243	0.89	0.663	1.16656e-79	0	PDIA6
5.50976e-77	0.251401	0.79	0.529	1.46058e-72	0	WBP5
1.16718e-68	0.353734	0.296	0.143	3.09407e-64	0	AREG
2.85833e-66	0.325996	0.69	0.472	7.57715e-62	0	NEAT1
1.99574e-57	0.274746	0.88	0.683	5.2905e-53	0	HSPA5
1.12549e-55	0.263489	0.737	0.513	2.98356e-51	0	COL1A1
1.67029e-52	0.338089	0.254	0.129	4.42778e-48	0	IGFBP3
0	1.2141	0.929	0.221	0	1	TFPI2
0	1.05418	0.958	0.347	0	1	SRGN
0	1.04567	0.714	0.132	0	1	CLDN11
0	1.03846	0.507	0.121	0	1	AREG
0	0.959847	0.725	0.14	0	1	LY6K
0	0.919388	0.729	0.274	0	1	CKS2
0	0.890196	0.486	0.081	0	1	STC1
0	0.884598	0.745	0.238	0	1	TM4SF1
0	0.828635	0.78	0.187	0	1	MGST1
0	0.818036	0.54	0.098	0	1	FGF5
0	0.746036	0.718	0.22	0	1	PTX3
0	0.708738	0.608	0.137	0	1	ABI3BP
0	0.69401	0.79	0.318	0	1	MCFD2
0	0.69304	0.642	0.203	0	1	GNPNAT1
0	0.677068	0.902	0.462	0	1	GNG11
0	0.675586	0.801	0.287	0	1	MT1L
0	0.667229	0.6	0.13	0	1	RP4-765C7.2
0	0.664562	0.997	0.829	0	1	MT2A
0	0.661766	0.521	0.134	0	1	CDC20
0	0.659163	0.615	0.176	0	1	CDKN3
0	0.658637	0.45	0.101	0	1	POSTN
0	0.631389	0.481	0.095	0	1	HHIP
0	0.630267	0.335	0.054	0	1	CXCL5
0	0.622831	0.648	0.222	0	1	CAMK2N1
0	0.614051	0.551	0.142	0	1	NR2F1
0	0.608511	0.952	0.625	0	1	CD59
0	0.554225	0.746	0.218	0	1	DCN
0	0.550785	0.571	0.154	0	1	RP11-343H5.4
0	0.513803	0.999	0.94	0	1	ANXA2
0	0.45224	0.331	0.058	0	1	XIST
1.43163e-306	0.401435	0.32	0.057	3.79512e-302	1	STAMBPL1
1.90955e-305	0.595088	0.729	0.27	5.06203e-301	1	PRC1
1.93673e-304	0.615124	0.803	0.336	5.13408e-300	1	AKAP12
3.48508e-296	0.509386	0.614	0.194	9.23861e-292	1	SHCBP1
4.71602e-294	0.550336	0.562	0.177	1.25017e-289	1	BCAP29
4.3896e-293	0.456817	0.439	0.11	1.16364e-288	1	FKBP11
1.77375e-290	0.4755	0.379	0.085	4.70203e-286	1	TMEM171
5.93189e-280	0.580233	0.966	0.657	1.57249e-275	1	H2AFZ
1.56399e-278	0.680229	0.715	0.315	4.14597e-274	1	BUB3
4.79528e-277	0.534012	0.955	0.67	1.27118e-272	1	TPM3
1.45801e-275	0.62551	0.61	0.21	3.86505e-271	1	CCNB1
1.65326e-274	0.68791	0.492	0.147	4.38263e-270	1	AURKA
6.62429e-273	0.535798	0.489	0.14	1.75603e-268	1	NUF2
1.07497e-267	0.588598	0.85	0.441	2.84963e-263	1	HMGA1
3.32288e-265	0.583881	0.775	0.347	8.80862e-261	1	ALCAM
4.73119e-265	0.591524	0.901	0.564	1.25419e-260	1	HSPD1
2.99562e-264	0.405097	0.364	0.083	7.94109e-260	1	TRIP13
3.27099e-264	0.472178	0.494	0.145	8.67106e-260	1	PHF19
1.77116e-263	0.407678	0.425	0.112	4.69517e-259	1	TUBG1
1.39001e-261	0.611513	0.952	0.617	3.68478e-257	1	SERPINE1
2.52123e-261	0.64356	0.48	0.144	6.68353e-257	1	CDK1
1.38885e-257	0.467103	0.297	0.059	3.68171e-253	1	RGS4
3.94169e-255	0.58345	0.561	0.192	1.0449e-250	1	PHLDA1
4.02202e-251	0.375508	0.299	0.061	1.0662e-246	1	HHIP-AS1
9.99101e-250	0.567402	0.825	0.421	2.64852e-245	1	RHOC
9.82729e-249	0.561049	0.7	0.295	2.60512e-244	1	MGLL
1.12997e-247	0.398745	0.308	0.065	2.99545e-243	1	CLEC14A
5.66321e-247	0.42522	0.464	0.133	1.50126e-242	1	DEPDC1
8.48683e-244	0.379541	0.356	0.085	2.24977e-239	1	TROAP
1.33096e-236	0.454048	0.711	0.287	3.52824e-232	1	UCHL1
1.35693e-236	0.430802	0.548	0.18	3.59708e-232	1	PBK
1.80956e-235	0.438546	0.483	0.152	4.79696e-231	1	NUP37
1.27276e-233	0.491957	0.477	0.147	3.37395e-229	1	SGOL2
1.26205e-232	0.488826	0.612	0.236	3.34558e-228	1	SRM
6.35041e-232	0.467803	0.784	0.355	1.68343e-227	1	ADIRF
1.88633e-227	0.554716	0.844	0.463	5.00046e-223	1	TUBB4B
3.29399e-225	0.455213	0.982	0.845	8.73204e-221	1	CALM2
1.31839e-223	0.533931	0.679	0.282	3.49492e-219	1	SLC20A1
1.63126e-221	0.520038	0.819	0.398	4.3243e-217	1	PTTG1
8.10985e-221	0.339605	0.346	0.087	2.14984e-216	1	LTBP1
7.77679e-220	0.411566	0.431	0.13	2.06155e-215	1	ARHGAP22
7.8996e-220	0.376515	0.965	0.712	2.09411e-215	1	FTL
1.88672e-215	0.551477	0.573	0.224	5.00149e-211	1	KPNA2
5.63033e-214	0.469866	0.659	0.272	1.49254e-209	1	EXOSC8
7.79988e-214	0.429073	0.473	0.151	2.06767e-209	1	HMMR
4.13658e-213	0.455582	0.572	0.218	1.09657e-208	1	UAP1
4.94463e-213	0.416931	0.372	0.102	1.31077e-208	1	BUB1
6.36247e-211	0.400626	0.583	0.211	1.68663e-206	1	CEP55
1.84213e-210	0.419158	0.498	0.165	4.88329e-206	1	CCNA2
4.03465e-210	0.470214	0.812	0.413	1.06955e-205	1	CAP1
2.10719e-209	0.393316	0.461	0.145	5.58595e-205	1	NCAPG
4.09861e-209	0.380987	0.421	0.128	1.0865e-204	1	ZWILCH
3.22285e-207	0.517873	0.785	0.414	8.54346e-203	1	SPCS3
2.12424e-205	0.271857	0.261	0.054	5.63116e-201	1	SKA1
2.35461e-205	0.503749	0.786	0.41	6.24183e-201	1	DRAP1
2.86924e-205	0.375326	0.306	0.075	7.60607e-201	1	PTGER4
3.7878e-204	0.396036	0.984	0.834	1.00411e-199	1	TUBA1B
6.10799e-204	0.403713	0.524	0.189	1.61917e-199	1	STRA13
1.64989e-203	0.388333	0.285	0.066	4.3737e-199	1	TSLP
4.88298e-203	0.338596	0.382	0.109	1.29443e-198	1	RFC2
9.56823e-203	0.378074	0.378	0.107	2.53644e-198	1	CDCA8
7.53942e-202	0.35726	0.358	0.1	1.99863e-197	1	CNRIP1
1.93857e-201	0.427483	0.635	0.255	5.13895e-197	1	ANLN
4.09004e-201	0.363116	0.435	0.137	1.08423e-196	1	FEN1
1.37161e-200	0.358969	0.29	0.069	3.636e-196	1	ATP8B1
1.62852e-200	0.484096	0.9	0.554	4.31704e-196	1	ARPC5
2.27066e-200	0.401475	0.581	0.219	6.01929e-196	1	UBE2T
3.12079e-200	0.41378	0.553	0.208	8.2729e-196	1	HAT1
8.40713e-199	0.332993	0.26	0.056	2.22865e-194	1	PLK1
1.74444e-198	0.331104	0.306	0.077	4.62434e-194	1	STOM
1.17341e-197	0.34999	0.464	0.151	3.11058e-193	1	ZWINT
6.52147e-197	0.491832	0.884	0.542	1.72878e-192	1	TFPI
1.53237e-195	0.376319	0.971	0.808	4.06215e-191	1	TXN
1.65574e-194	0.412583	0.64	0.261	4.3892e-190	1	TPX2
2.46548e-193	0.256534	0.281	0.065	6.53574e-189	1	PSMC3IP
2.68717e-193	0.374427	0.569	0.217	7.12342e-189	1	DNAJC9
3.32477e-193	0.38655	0.495	0.17	8.81364e-189	1	DLGAP5
4.61369e-193	0.411532	0.44	0.144	1.22304e-188	1	CCNB2
5.00241e-193	0.658556	0.536	0.212	1.32609e-188	1	UBE2C
6.39894e-193	0.398567	0.512	0.186	1.69629e-188	1	ARHGAP29
7.76096e-192	0.393193	0.525	0.19	2.05735e-187	1	KIF20B
8.25297e-192	0.342966	0.413	0.127	2.18778e-187	1	NDC80
4.77263e-190	0.593077	0.732	0.367	1.26518e-185	1	CTGF
2.20903e-188	0.452876	0.646	0.286	5.85593e-184	1	YWHAH
6.23327e-188	0.361759	0.478	0.167	1.65238e-183	1	DDX39A
6.54857e-187	0.375746	0.599	0.246	1.73596e-182	1	SMC1A
1.99583e-186	0.369142	0.611	0.245	5.29074e-182	1	TK1
2.11904e-186	0.363739	0.469	0.164	5.61735e-182	1	TRAPPC4
1.09994e-185	0.425399	0.502	0.185	2.91582e-181	1	SPDL1
1.62562e-185	0.314845	0.369	0.11	4.30935e-181	1	KDELR3
2.2992e-185	0.444129	0.669	0.308	6.09496e-181	1	CNIH4
3.067e-185	0.361943	0.475	0.168	8.1303e-181	1	CISD3
3.83661e-185	0.293647	0.297	0.074	1.01705e-180	1	NCAPH
5.06272e-185	0.423631	0.953	0.717	1.34208e-180	1	TUBB
5.47093e-185	0.294068	0.996	0.951	1.45029e-180	1	GAPDH
1.53241e-184	0.445931	0.784	0.408	4.06226e-180	1	SRSF9
7.30855e-182	0.37994	0.433	0.143	1.93742e-177	1	CDCA3
1.93424e-181	0.398668	0.654	0.285	5.12747e-177	1	CTSL
1.25934e-180	0.422601	0.617	0.264	3.33839e-176	1	ARHGAP18
7.86406e-180	0.319781	0.371	0.114	2.08468e-175	1	FABP5
9.37986e-180	0.319187	0.381	0.119	2.48651e-175	1	PGP
2.58589e-178	0.309257	0.317	0.088	6.85493e-174	1	RGS10
3.84954e-178	0.411007	0.387	0.123	1.02048e-173	1	DKK1
1.6825e-177	0.39862	0.668	0.298	4.46014e-173	1	DTYMK
2.17683e-177	0.476539	0.683	0.313	5.77056e-173	1	TOP2A
1.11571e-176	0.423116	0.725	0.349	2.95764e-172	1	ARPC1B
5.50383e-176	0.367209	0.529	0.207	1.45901e-171	1	LRRC59
7.57698e-176	0.434662	0.949	0.729	2.00858e-171	1	SSB
1.49719e-174	0.418926	0.555	0.227	3.96889e-170	1	VIMP
1.57386e-174	0.394603	0.535	0.212	4.17214e-170	1	CBR1
4.3641e-174	0.422692	0.678	0.312	1.15688e-169	1	GLIPR1
5.47162e-174	0.350802	0.38	0.121	1.45047e-169	1	NCEH1
5.67446e-174	0.298961	0.499	0.178	1.50424e-169	1	MAD2L1
6.13213e-174	0.302929	0.415	0.137	1.62557e-169	1	CENPM
9.00329e-174	0.353967	0.458	0.165	2.38668e-169	1	TSPAN4
1.18132e-173	0.372476	0.587	0.247	3.13155e-169	1	SERPINE2
3.23276e-173	0.270334	0.315	0.087	8.56973e-169	1	ITGB3BP
1.74805e-172	0.30158	0.305	0.084	4.63391e-168	1	SQRDL
4.3908e-171	0.30947	0.339	0.099	1.16396e-166	1	LRR1
7.75861e-171	0.297519	0.569	0.223	2.05673e-166	1	IGFBP6
1.02291e-169	0.325838	0.611	0.255	2.71163e-165	1	COL6A3
2.56464e-169	0.403405	0.714	0.353	6.7986e-165	1	SMS
3.09773e-169	0.326268	0.384	0.124	8.21178e-165	1	KNSTRN
4.51737e-169	0.335623	0.978	0.791	1.19751e-164	1	TIMP1
4.91863e-169	0.315198	0.445	0.155	1.30388e-164	1	RNASEH2A
1.31591e-168	0.372685	0.578	0.244	3.48834e-164	1	EXOSC9
2.26419e-168	0.360218	0.576	0.23	6.00215e-164	1	NUSAP1
7.46347e-168	0.355001	0.548	0.219	1.97849e-163	1	PHLDA2
3.54241e-167	0.38344	0.635	0.275	9.39059e-163	1	CENPW
4.08156e-167	0.40703	0.745	0.38	1.08198e-162	1	RPS26
4.25412e-167	0.337943	0.445	0.161	1.12772e-162	1	NMT2
7.75906e-167	0.368479	0.336	0.101	2.05685e-162	1	BEX1
1.67962e-165	0.43128	0.777	0.426	4.4525e-161	1	PDCD5
2.47447e-165	0.382381	0.619	0.277	6.55958e-161	1	EIF1AX
4.9524e-165	0.440162	0.906	0.628	1.31283e-160	1	RPL22L1
1.27734e-164	0.339971	0.532	0.211	3.38611e-160	1	DIAPH3
3.95941e-164	0.320042	0.5	0.19	1.0496e-159	1	GREM1
7.35609e-163	0.273766	0.273	0.072	1.95003e-158	1	CCDC86
9.28474e-163	0.363043	0.981	0.831	2.46129e-158	1	PTMA
1.92123e-162	0.259525	0.251	0.063	5.09298e-158	1	FXYD5
3.94396e-162	0.386162	0.643	0.298	1.0455e-157	1	TRAM2
5.27409e-162	0.347544	0.483	0.184	1.39811e-157	1	MZT1
5.60366e-162	0.273451	0.302	0.085	1.48547e-157	1	CDK2
1.26236e-161	0.324691	0.434	0.156	3.3464e-157	1	PSMG1
1.66256e-161	0.380686	0.551	0.232	4.40729e-157	1	CMC2
2.23983e-161	0.413503	0.692	0.34	5.93756e-157	1	EIF6
4.22486e-161	0.322067	0.494	0.187	1.11997e-156	1	GMNN
6.46367e-161	0.40753	0.463	0.179	1.71345e-156	1	PLAUR
2.39459e-160	0.359039	0.516	0.209	6.34781e-156	1	DEGS1
2.90478e-160	0.391059	0.664	0.313	7.70027e-156	1	CLIC1
2.95668e-160	0.277247	0.345	0.105	7.83787e-156	1	KIAA1524
1.34931e-159	0.361509	0.598	0.267	3.57689e-155	1	RPL9P9
1.81565e-159	0.286923	0.377	0.126	4.81311e-155	1	PTS
5.33098e-159	0.423864	0.609	0.278	1.41319e-154	1	CTSC
6.74458e-159	0.359412	0.57	0.245	1.78792e-154	1	ERCC1
1.77925e-158	0.317422	0.462	0.169	4.71662e-154	1	KIF23
3.57026e-158	0.382788	0.489	0.194	9.4644e-154	1	BRIX1
1.72199e-157	0.296145	0.433	0.154	4.56482e-153	1	VRK1
3.45022e-156	0.379827	0.635	0.298	9.1462e-152	1	CALM3
1.19319e-155	0.396275	0.753	0.391	3.16302e-151	1	PRDX4
1.97153e-155	0.270824	0.335	0.103	5.22633e-151	1	RPL39L
2.19194e-155	0.420613	0.874	0.59	5.81062e-151	1	SLC25A5
2.54605e-155	0.297227	0.57	0.231	6.74932e-151	1	RRM2
2.77017e-155	0.378887	0.615	0.28	7.34345e-151	1	MRPL17
5.21683e-155	0.303095	0.323	0.1	1.38293e-150	1	FOXC2
1.56556e-154	0.405818	0.781	0.436	4.15015e-150	1	CYCS
3.31981e-154	0.355755	0.583	0.254	8.80047e-150	1	MRPL36
4.07785e-154	0.282468	0.372	0.125	1.081e-149	1	SIGMAR1
6.07211e-154	0.45926	0.851	0.564	1.60966e-149	1	TUBA1C
9.08216e-154	0.287326	0.331	0.103	2.40759e-149	1	WLS
1.87268e-153	0.459241	0.827	0.52	4.96429e-149	1	HSPA8
1.44728e-152	0.300157	0.401	0.14	3.83659e-148	1	CKLF
5.53327e-152	0.273283	0.999	0.959	1.46682e-147	1	VIM
5.72996e-152	0.38597	0.927	0.696	1.51896e-147	1	RAN
1.47818e-151	0.305255	0.479	0.188	3.91852e-147	1	NDUFAF2
2.10087e-151	0.332625	0.537	0.227	5.56919e-147	1	ARPC5L
2.36549e-151	0.314127	0.53	0.218	6.27067e-147	1	TAGLN2
3.52308e-151	0.29098	0.403	0.144	9.33933e-147	1	OSTF1
1.44796e-150	0.287282	0.299	0.088	3.83839e-146	1	CENPV
2.06055e-150	0.383538	0.634	0.303	5.46232e-146	1	PLP2
7.32467e-150	0.255197	0.319	0.096	1.9417e-145	1	RACGAP1
1.27695e-149	0.36043	0.586	0.264	3.38506e-145	1	SERP1
1.36495e-149	0.277391	0.308	0.094	3.61834e-145	1	PCGF5
1.7611e-148	0.371324	0.666	0.327	4.66849e-144	1	IKBIP
1.89666e-148	0.308985	0.99	0.885	5.02785e-144	1	ACTB
7.70566e-148	0.252787	0.329	0.102	2.04269e-143	1	RFC4
1.18164e-147	0.306992	0.266	0.074	3.1324e-143	1	MT1A
3.89436e-147	0.331221	0.425	0.159	1.03236e-142	1	LYAR
4.21509e-147	0.341936	0.628	0.292	1.11738e-142	1	CCBE1
2.70975e-146	0.338458	0.469	0.189	7.18328e-142	1	RAB8A
2.85526e-146	0.269158	0.314	0.097	7.56902e-142	1	TEX30
4.52179e-146	0.279794	0.368	0.127	1.19868e-141	1	FARSB
1.18563e-145	0.263212	0.403	0.142	3.14298e-141	1	CKS1B
1.79514e-145	0.259304	0.309	0.095	4.75874e-141	1	ACYP1
1.11266e-144	0.257455	0.322	0.101	2.94954e-140	1	BCL2L12
3.30625e-144	0.332865	0.389	0.141	8.76455e-140	1	SMAP2
3.57592e-144	0.366051	0.708	0.364	9.47942e-140	1	NOP56
8.35257e-144	0.254215	0.296	0.087	2.21418e-139	1	TTK
1.51645e-143	0.311474	0.458	0.18	4.01995e-139	1	NOP16
3.87191e-143	0.45035	0.737	0.393	1.0264e-138	1	MYF5
1.64237e-142	0.334067	0.614	0.277	4.35376e-138	1	MKI67
3.03413e-142	0.376591	0.799	0.448	8.04318e-138	1	DCBLD2
3.35475e-142	0.303857	0.522	0.221	8.89312e-138	1	BOLA3
3.77285e-142	0.314339	0.542	0.234	1.00015e-137	1	TSPAN5
8.97742e-142	0.35412	0.584	0.269	2.37983e-137	1	UQCC2
2.41113e-141	0.350692	0.653	0.318	6.39166e-137	1	CYC1
6.21273e-141	0.275737	0.273	0.078	1.64693e-136	1	KIF20A
8.53628e-141	0.28506	0.319	0.103	2.26288e-136	1	GEMIN6
2.25087e-140	0.322387	0.482	0.198	5.96684e-136	1	CISD1
5.77462e-140	0.396233	0.597	0.281	1.53079e-135	1	ARL6IP1
1.37957e-139	0.271262	0.345	0.116	3.6571e-135	1	MGME1
2.33999e-139	0.284403	0.44	0.17	6.20307e-135	1	RCN3
2.90223e-139	0.314994	0.367	0.129	7.69352e-135	1	ZFP36L2
7.49944e-139	0.368544	0.651	0.328	1.98803e-134	1	C1GALT1
2.42284e-138	0.365729	0.886	0.609	6.42271e-134	1	POLR2L
4.97577e-138	0.360426	0.699	0.367	1.31903e-133	1	VPS29
1.84359e-137	0.305954	0.431	0.164	4.88717e-133	1	CENPE
9.89298e-137	0.301491	0.539	0.235	2.62253e-132	1	MRTO4
1.42268e-136	0.289987	0.663	0.309	3.77138e-132	1	TYMS
1.50816e-136	0.263655	0.343	0.117	3.99798e-132	1	PRPF4
1.19839e-135	0.280491	0.688	0.329	3.17682e-131	1	PCNA
1.77894e-135	0.362918	0.771	0.422	4.71579e-131	1	EMP1
2.87089e-135	0.381131	0.819	0.489	7.61045e-131	1	CAV2
8.56352e-135	0.312666	0.526	0.23	2.2701e-130	1	FH
9.04356e-135	0.258894	0.428	0.162	2.39736e-130	1	ASPM
3.17731e-134	0.296411	0.349	0.121	8.42273e-130	1	FBXO5
8.54606e-134	0.307443	0.613	0.291	2.26547e-129	1	RER1
1.57446e-133	0.35594	0.84	0.506	4.17374e-129	1	SEC61B
2.32623e-133	0.288048	0.274	0.082	6.16659e-129	1	HJURP
4.71185e-133	0.322822	0.677	0.346	1.24907e-128	1	PCMT1
6.28652e-133	0.340997	0.694	0.353	1.66649e-128	1	ADAM9
7.34286e-133	0.361002	0.804	0.472	1.94652e-128	1	GSTO1
4.13053e-132	0.379717	0.749	0.424	1.09496e-127	1	SNRPB
1.34724e-131	0.375231	0.809	0.488	3.57139e-127	1	PA2G4
2.23701e-131	0.317441	0.507	0.221	5.93008e-127	1	MRPL15
3.88171e-131	0.256794	0.369	0.134	1.029e-126	1	SRPK1
4.83654e-131	0.288934	0.44	0.177	1.28212e-126	1	KCTD12
8.66286e-131	0.28351	0.298	0.097	2.29644e-126	1	SFTA1P
6.76937e-130	0.275124	0.592	0.267	1.79449e-125	1	RRM1
1.06362e-129	0.252921	0.4	0.152	2.81956e-125	1	HEXB
4.89877e-129	0.300041	0.494	0.212	1.29862e-124	1	TRMT6
2.14118e-128	0.263326	0.447	0.182	5.67606e-124	1	MSRB3
4.77716e-128	0.2562	0.461	0.188	1.26638e-123	1	COL8A1
1.68286e-127	0.258253	0.402	0.154	4.46108e-123	1	RRP7A
2.14006e-127	0.282349	0.464	0.193	5.67309e-123	1	GLTP
2.79399e-127	0.33436	0.647	0.325	7.40658e-123	1	AK5
8.48066e-127	0.307797	0.594	0.282	2.24814e-122	1	PPA1
1.30727e-126	0.292812	0.568	0.264	3.46545e-122	1	RECQL
1.87299e-126	0.286799	0.503	0.219	4.96511e-122	1	MRPL22
2.22625e-126	0.278388	0.543	0.243	5.90157e-122	1	TPRKB
3.38795e-126	0.252125	0.333	0.114	8.98111e-122	1	KIF2C
6.34586e-126	0.27216	0.386	0.147	1.68222e-121	1	HMGA2
9.51107e-126	0.61	0.73	0.43	2.52129e-121	1	HIST1H4C
1.37812e-125	0.317839	0.874	0.566	3.65326e-121	1	TSPO
2.46191e-125	0.317607	0.587	0.282	6.52629e-121	1	RPF2
3.55508e-125	0.254494	0.366	0.134	9.42417e-121	1	CENPN
4.93093e-125	0.268464	0.506	0.218	1.30714e-120	1	BTG3
7.98027e-125	0.346197	0.727	0.396	2.11549e-120	1	FEZ2
9.16692e-125	0.260336	0.315	0.109	2.43006e-120	1	FOSL1
2.57704e-124	0.295338	0.701	0.354	6.83146e-120	1	GLRX
6.51233e-124	0.274294	0.552	0.252	1.72635e-119	1	SDCBP
1.83695e-123	0.334162	0.711	0.385	4.86956e-119	1	EBNA1BP2
2.75464e-123	0.302798	0.574	0.272	7.30228e-119	1	SLBP
1.12798e-121	0.321207	0.618	0.302	2.99015e-117	1	NT5E
1.45846e-121	0.317061	0.636	0.322	3.86623e-117	1	SDHB
7.26873e-121	0.332418	0.75	0.424	1.92687e-116	1	LMAN1
3.02424e-120	0.256203	0.453	0.191	8.01695e-116	1	POLE4
9.07202e-120	0.274661	0.415	0.169	2.4049e-115	1	EIF2B3
1.54392e-119	0.286205	0.672	0.334	4.09278e-115	1	BIRC5
2.48072e-119	0.283262	0.554	0.26	6.57615e-115	1	NAA20
2.70889e-119	0.338896	0.743	0.425	7.18099e-115	1	AURKAIP1
3.04931e-119	0.259514	0.6	0.291	8.08342e-115	1	RAD23A
5.23137e-119	0.34007	0.737	0.41	1.38678e-114	1	BZW1
3.14785e-118	0.277779	0.45	0.191	8.34463e-114	1	PDCD10
3.36126e-117	0.292189	0.96	0.799	8.91037e-113	1	ARPC2
4.36856e-117	0.319183	0.661	0.347	1.15806e-112	1	CAPZA1
6.48925e-117	0.348463	0.84	0.546	1.72023e-112	1	RANBP1
1.13492e-116	0.251799	0.447	0.189	3.00856e-112	1	GPN3
1.56899e-116	0.267089	0.548	0.257	4.15924e-112	1	ARHGDIA
1.91874e-116	0.263836	0.485	0.213	5.08638e-112	1	AXL
4.6833e-116	0.28865	0.597	0.294	1.2415e-111	1	MRPL52
1.3281e-115	0.289326	0.524	0.242	3.52067e-111	1	TAF9
2.31949e-115	0.30079	0.577	0.28	6.14874e-111	1	MKKS
3.34911e-115	0.278252	0.512	0.234	8.87815e-111	1	COA6
6.17005e-115	0.275818	0.623	0.314	1.63562e-110	1	SNRPG
1.91326e-114	0.254048	0.597	0.284	5.07187e-110	1	SMC2
2.55947e-114	0.348642	0.823	0.527	6.7849e-110	1	HSPE1
1.70405e-113	0.322314	0.937	0.735	4.51725e-109	1	SSR3
1.81695e-113	0.305951	0.613	0.306	4.81654e-109	1	CRIM1
2.08476e-113	0.309076	0.86	0.567	5.52649e-109	1	NDUFS5
7.24938e-113	0.318976	0.936	0.703	1.92174e-108	1	PPIB
1.71829e-112	0.326371	0.77	0.454	4.55501e-108	1	PSMB3
1.04575e-111	0.307606	0.692	0.379	2.77218e-107	1	TCP1
1.51776e-111	0.322173	0.779	0.463	4.02343e-107	1	CLTA
1.56091e-111	0.305822	0.739	0.419	4.13782e-107	1	NDUFA6
1.93226e-111	0.305802	0.755	0.428	5.12223e-107	1	REXO2
2.03575e-111	0.259711	0.478	0.215	5.39656e-107	1	SELT
3.40932e-111	0.263901	0.584	0.282	9.03777e-107	1	TKT
1.83284e-110	0.29444	0.744	0.417	4.85868e-106	1	MYDGF
5.12017e-110	0.288704	0.503	0.233	1.35731e-105	1	CD9
1.46648e-109	0.250793	0.416	0.175	3.88748e-105	1	SDF2L1
3.31708e-109	0.267004	0.539	0.257	8.79325e-105	1	COPS8
4.84876e-109	0.325646	0.796	0.481	1.28536e-104	1	ATP5G1
9.62492e-109	0.269885	0.533	0.254	2.55147e-104	1	MRPL18
6.06412e-108	0.314277	0.935	0.698	1.60754e-103	1	H3F3B
1.01171e-107	0.252347	0.594	0.298	2.68194e-103	1	GNG12
2.69361e-107	0.350007	0.792	0.496	7.14048e-103	1	CD81
1.32159e-106	0.282044	0.599	0.306	3.50339e-102	1	PSMC3
3.04502e-106	0.257252	0.582	0.289	8.07205e-102	1	CTNNAL1
4.11259e-106	0.261921	0.591	0.299	1.09021e-101	1	EIF2S1
7.99921e-106	0.253006	0.477	0.219	2.12051e-101	1	EEF1E1
7.94265e-105	0.269467	0.712	0.395	2.10552e-100	1	ASPH
1.24444e-104	0.267303	0.801	0.467	3.29888e-100	1	LGALS3
3.52375e-104	0.285443	0.436	0.197	9.34112e-100	1	BIRC2
4.02865e-104	0.288182	0.662	0.359	1.06796e-99	1	PSMD14
1.18455e-103	0.254461	0.537	0.262	3.14013e-99	1	MRPL41
1.44928e-103	0.282385	0.739	0.42	3.8419e-99	1	KDELR2
1.50611e-103	0.268953	0.63	0.327	3.99256e-99	1	NIFK
1.96364e-103	0.318976	0.797	0.496	5.20541e-99	1	SNRPD1
2.11542e-103	0.290186	0.815	0.505	5.60777e-99	1	RPL18A
4.17184e-103	0.306089	0.786	0.487	1.10591e-98	1	CCT5
6.56922e-101	0.258602	0.566	0.281	1.74144e-96	1	REEP5
5.44032e-100	0.273237	0.66	0.357	1.44217e-95	1	MRPL13
8.96194e-100	0.286673	0.885	0.607	2.37572e-95	1	S100A11
5.58976e-99	0.292141	0.715	0.408	1.48179e-94	1	EZR
6.83793e-99	0.250503	0.646	0.34	1.81267e-94	1	TMED2
5.33645e-98	0.25046	0.512	0.246	1.41464e-93	1	LSM8
1.0033e-97	0.251354	0.593	0.304	2.65964e-93	1	MRPL14
6.90142e-97	0.276262	0.811	0.502	1.8295e-92	1	DUT
1.8073e-96	0.252373	0.634	0.338	4.79097e-92	1	UBE2N
4.95166e-96	0.25083	0.684	0.382	1.31264e-91	1	PPM1G
7.34518e-96	0.264617	0.721	0.417	1.94713e-91	1	NOP58
1.04327e-95	0.272502	0.678	0.378	2.76561e-91	1	SRI
1.33873e-95	0.251799	0.713	0.399	3.54885e-91	1	ARF4
1.36673e-95	0.255773	0.591	0.309	3.62306e-91	1	GLRX3
1.95773e-95	0.268036	0.762	0.454	5.18975e-91	1	EIF5A
5.14842e-93	0.254516	0.604	0.316	1.36479e-88	1	CCDC59
1.01806e-92	0.275095	0.738	0.439	2.69877e-88	1	AP2S1
1.29213e-92	0.263871	0.629	0.34	3.4253e-88	1	TOP1
3.27447e-92	0.25201	0.644	0.353	8.68028e-88	1	RBBP7
2.81842e-87	0.30314	0.786	0.513	7.47134e-83	1	TNFRSF12A
1.81915e-77	0.273933	0.706	0.432	4.82238e-73	1	SIX1
4.81203e-77	0.291629	0.79	0.514	1.27562e-72	1	MT1E
9.669e-77	0.250974	0.903	0.673	2.56315e-72	1	CCT6A
3.77284e-73	0.260008	0.911	0.699	1.00014e-68	1	DYNLL1
1.00463e-68	0.255473	0.861	0.617	2.66317e-64	1	S100A16
5.1378e-61	0.262488	0.78	0.527	1.36198e-56	1	CYR61
3.21661e-249	0.923137	0.977	0.945	8.52691e-245	2	ANXA2
1.65647e-163	0.785156	0.977	0.839	4.39113e-159	2	MT2A
1.34436e-151	0.625296	0.97	0.963	3.56377e-147	2	TMSB4X
4.3126e-149	0.943126	0.639	0.276	1.14323e-144	2	TFPI2
2.90465e-132	0.762469	0.919	0.962	7.69994e-128	2	PABPC1
3.68587e-120	0.853343	0.808	0.735	9.77087e-116	2	FTL
8.13962e-117	0.790009	0.827	0.813	2.15773e-112	2	SH3BGRL3
1.83544e-115	0.661501	0.999	0.999	4.86556e-111	2	MT-RNR2
5.70049e-112	0.758247	0.822	0.825	1.51114e-107	2	TXN
2.51951e-104	0.425969	0.984	0.966	6.67896e-100	2	LGALS1
2.91085e-99	0.486504	0.966	0.963	7.71637e-95	2	VIM
1.45283e-86	0.442834	0.959	0.961	3.8513e-82	2	RPS18
2.35272e-85	0.402519	0.981	0.982	6.23682e-81	2	S100A6
2.06272e-80	0.834227	0.622	0.4	5.46807e-76	2	SRGN
3.58829e-78	0.396957	0.938	0.956	9.5122e-74	2	GAPDH
6.62017e-76	0.500529	0.874	0.907	1.75494e-71	2	RPS4X
2.11225e-67	0.771255	0.733	0.755	5.59937e-63	2	NQO1
1.99401e-66	0.805659	0.681	0.659	5.28593e-62	2	CD59
4.64734e-64	0.526592	0.839	0.899	1.23196e-59	2	ACTB
2.43601e-63	0.806192	0.67	0.702	6.45761e-59	2	TPM3
2.56823e-62	0.701915	0.783	0.812	6.80813e-58	2	TIMP1
1.97817e-61	0.635815	0.793	0.857	5.24394e-57	2	S100A10
1.0216e-59	0.580051	0.809	0.883	2.70816e-55	2	SERF2
6.68997e-59	0.59167	0.763	0.832	1.77344e-54	2	TPM4
2.41722e-57	0.385276	0.937	0.959	6.40782e-53	2	RPS8
1.38104e-52	0.856276	0.574	0.505	3.66099e-48	2	GNG11
2.5035e-52	0.351428	0.937	0.954	6.63652e-48	2	RPS2
4.78261e-52	0.27018	0.995	0.986	1.26782e-47	2	TMSB10
1.0035e-51	1.0419	0.5	0.379	2.66019e-47	2	AKAP12
8.84561e-48	0.953528	0.49	0.395	2.34488e-43	2	ADIRF
1.26718e-46	0.369588	0.907	0.938	3.35918e-42	2	RPS27A
2.34276e-44	0.534552	0.73	0.821	6.21041e-40	2	ARPC2
2.51677e-40	0.981206	0.441	0.336	6.6717e-36	2	MT1L
4.87677e-39	0.357148	0.876	0.923	1.29278e-34	2	RPLP0
4.13319e-38	0.829517	0.564	0.601	1.09567e-33	2	TSPO
4.92295e-37	0.327839	0.919	0.951	1.30503e-32	2	RPS14
2.66137e-35	0.310749	0.915	0.956	7.05503e-31	2	ACTG1
7.26273e-35	0.420586	0.748	0.856	1.92528e-30	2	RPSA
2.51488e-33	1.32927	0.471	0.455	6.6667e-29	2	RAB13
1.38423e-32	0.48862	0.689	0.818	3.66947e-28	2	OAZ1
4.14536e-32	0.373803	0.82	0.914	1.09889e-27	2	RPL8
1.25189e-30	0.755991	0.706	0.815	3.31863e-26	2	CCND1
1.12813e-29	0.352356	0.822	0.903	2.99057e-25	2	RPL4
4.212e-29	0.384864	0.773	0.885	1.11656e-24	2	RPL21
9.47235e-29	0.755797	0.614	0.749	2.51103e-24	2	PTRF
8.10446e-28	0.414106	0.731	0.863	2.14841e-23	2	RPL14
1.32716e-27	0.978744	0.396	0.328	3.51818e-23	2	UCHL1
1.50576e-27	0.351002	0.796	0.891	3.99162e-23	2	RPL10
4.73261e-27	0.893408	0.337	0.245	1.25457e-22	2	MGST1
1.6048e-26	0.32009	0.835	0.919	4.25418e-22	2	RPL32
9.63185e-25	0.323487	0.925	0.96	2.55331e-20	2	FTH1
1.75747e-23	0.797453	0.475	0.485	4.65888e-19	2	HMGA1
2.35392e-23	0.261781	0.904	0.951	6.24e-19	2	RPL27
1.37481e-22	0.31031	0.843	0.918	3.64449e-18	2	RPS13
5.33609e-22	0.687235	0.548	0.642	1.41454e-17	2	S100A11
1.3314e-20	0.303041	0.819	0.922	3.52942e-16	2	RPS5
1.58158e-20	0.361826	0.749	0.854	4.19262e-16	2	PTMA
4.7301e-20	0.26928	0.863	0.937	1.2539e-15	2	RPL19
5.09943e-20	0.466752	0.645	0.783	1.35181e-15	2	RPS28
5.51692e-20	0.371474	0.69	0.847	1.46248e-15	2	RPS15
1.03929e-19	0.262017	0.873	0.949	2.75505e-15	2	MYL6
2.35108e-19	0.51645	0.612	0.76	6.23249e-15	2	RHOA
1.10461e-18	0.257433	0.158	0.346	2.9282e-14	2	TRAM2
3.31274e-17	0.272659	0.159	0.339	8.78173e-13	2	SCP2
4.54051e-17	0.256594	0.206	0.421	1.20364e-12	2	RWDD1
7.89169e-17	0.483616	0.597	0.737	2.09201e-12	2	GSTP1
1.16013e-16	0.263112	0.108	0.251	3.07538e-12	2	MRPS15
1.27672e-16	0.36098	0.816	0.921	3.38446e-12	2	ANXA5
1.82283e-16	0.253959	0.148	0.318	4.83213e-12	2	FAM50A
1.92271e-16	0.330721	0.705	0.854	5.09691e-12	2	RPS25
3.60553e-16	0.266244	0.185	0.38	9.55789e-12	2	MAP1LC3B
7.34941e-16	0.281276	0.846	0.932	1.94826e-11	2	RPL34
1.74856e-15	0.263741	0.176	0.36	4.63527e-11	2	ARPC1A
2.20397e-15	0.264013	0.868	0.938	5.84251e-11	2	RPLP2
2.29409e-15	0.609959	0.341	0.27	6.08141e-11	2	DCN
3.67163e-15	0.28076	0.185	0.373	9.73312e-11	2	ZNHIT1
5.2985e-15	0.254894	0.146	0.305	1.40458e-10	2	FAM177A1
9.01707e-15	0.30502	0.134	0.285	2.39033e-10	2	ADK
9.636e-15	0.264173	0.141	0.296	2.55441e-10	2	COPS8
1.03187e-14	0.274336	0.212	0.421	2.73538e-10	2	TBCB
2.432e-14	0.260833	0.135	0.283	6.447e-10	2	LINC01420
2.52896e-14	0.28384	0.235	0.456	6.70402e-10	2	MDH1
2.80195e-14	0.260342	0.123	0.263	7.42768e-10	2	NENF
3.18002e-14	0.312485	0.175	0.351	8.42991e-10	2	COX7A2L
3.78166e-14	0.30584	0.173	0.346	1.00248e-09	2	COPS6
4.53324e-14	0.280724	0.128	0.269	1.20172e-09	2	SERINC1
5.44796e-14	0.320504	0.257	0.496	1.4442e-09	2	HDLBP
7.78631e-14	0.311978	0.195	0.384	2.06407e-09	2	GDI2
8.9422e-14	0.27773	0.215	0.418	2.37049e-09	2	PHPT1
1.20349e-13	0.270685	0.134	0.278	3.19033e-09	2	MRPL24
1.23507e-13	0.273933	0.745	0.89	3.27405e-09	2	RPL15
1.53601e-13	0.30068	0.249	0.475	4.07182e-09	2	TLN1
1.54335e-13	0.265923	0.245	0.47	4.09128e-09	2	SPCS1
1.64712e-13	0.289744	0.196	0.384	4.36635e-09	2	TMED2
1.85811e-13	0.300208	0.245	0.473	4.92567e-09	2	FAM127A
2.73351e-13	0.265676	0.254	0.486	7.24626e-09	2	CYCS
3.99442e-13	0.32896	0.701	0.859	1.05888e-08	2	CFL1
4.23879e-13	0.251584	0.131	0.269	1.12366e-08	2	ATP6V1F
4.51801e-13	0.277271	0.263	0.501	1.19768e-08	2	PSMB3
6.48779e-13	0.282655	0.15	0.299	1.71985e-08	2	UFM1
8.21277e-13	0.302003	0.209	0.402	2.17712e-08	2	PRDX5
9.19265e-13	0.262036	0.241	0.449	2.43688e-08	2	TRAM1
9.23328e-13	0.317146	0.171	0.333	2.44765e-08	2	RAD23A
1.15953e-12	0.313429	0.161	0.317	3.0738e-08	2	APRT
1.18201e-12	0.288052	0.13	0.265	3.13338e-08	2	IFITM2
1.35429e-12	0.261394	0.294	0.553	3.59009e-08	2	VDAC1
1.83782e-12	0.313076	0.25	0.471	4.87187e-08	2	SRP72
2.16673e-12	0.340786	0.186	0.358	5.74377e-08	2	GHITM
2.5108e-12	0.332468	0.675	0.85	6.65587e-08	2	RPS21
3.43852e-12	0.297691	0.195	0.37	9.11518e-08	2	AK5
3.63753e-12	0.321817	0.183	0.351	9.64273e-08	2	SYAP1
5.4488e-12	0.291151	0.254	0.474	1.44442e-07	2	DNAJC15
6.63716e-12	0.339207	0.13	0.261	1.75944e-07	2	BOLA3
7.44026e-12	0.308104	0.72	0.872	1.97234e-07	2	YBX1
8.50606e-12	0.353327	0.182	0.346	2.25487e-07	2	ARPC4
1.02656e-11	0.360937	0.178	0.339	2.72132e-07	2	CMPK1
1.05482e-11	0.356466	0.134	0.264	2.79623e-07	2	OPTN
1.12978e-11	0.296279	0.246	0.457	2.99495e-07	2	BZW1
1.19189e-11	0.293572	0.263	0.49	3.15958e-07	2	GTF3C6
1.19343e-11	0.306511	0.165	0.315	3.16367e-07	2	MPC2
1.39686e-11	0.329254	0.153	0.296	3.70293e-07	2	DCTN3
1.55156e-11	0.350017	0.159	0.306	4.11303e-07	2	COTL1
1.59969e-11	0.319022	0.21	0.396	4.24062e-07	2	RNH1
1.78221e-11	0.323959	0.133	0.262	4.72445e-07	2	ETFB
1.89417e-11	0.320518	0.234	0.43	5.02124e-07	2	ENAH
2.03213e-11	0.363434	0.155	0.298	5.38697e-07	2	SH3KBP1
2.1012e-11	0.344258	0.19	0.361	5.57006e-07	2	CLIC1
2.68831e-11	0.352257	0.191	0.358	7.12645e-07	2	EIF4B
3.32944e-11	0.288365	0.26	0.482	8.82601e-07	2	COX6A1
5.5387e-11	0.274005	0.272	0.502	1.46825e-06	2	TOMM7
5.71855e-11	0.336013	0.657	0.832	1.51593e-06	2	NPM1
6.03248e-11	0.337843	0.131	0.255	1.59915e-06	2	SERINC3
7.70634e-11	0.264486	0.305	0.562	2.04287e-06	2	HSBP1
8.27423e-11	0.304256	0.675	0.847	2.19342e-06	2	MYL12B
8.88583e-11	0.360431	0.196	0.365	2.35554e-06	2	ATOX1
1.16485e-10	0.363535	0.173	0.324	3.08791e-06	2	PPA1
1.75497e-10	0.33052	0.158	0.296	4.65224e-06	2	PEA15
2.88108e-10	0.361821	0.133	0.256	7.63746e-06	2	RP4-604A21.1
3.32089e-10	0.30548	0.26	0.472	8.80335e-06	2	NDUFA1
4.49521e-10	0.27375	0.318	0.577	1.19164e-05	2	ACTR2
4.98384e-10	0.339999	0.229	0.41	1.32117e-05	2	C12orf75
5.95482e-10	0.365894	0.28	0.506	1.57856e-05	2	TCEAL4
6.92011e-10	0.363563	0.161	0.296	1.83445e-05	2	ARHGDIA
9.45236e-10	0.301233	0.258	0.465	2.50573e-05	2	NDUFA6
1.16048e-09	0.543806	0.516	0.646	3.07632e-05	2	POLR2L
1.19752e-09	0.349238	0.153	0.282	3.17451e-05	2	CRTAP
1.27425e-09	0.382184	0.152	0.282	3.37791e-05	2	EIF2S3
1.53435e-09	0.357029	0.233	0.421	4.06742e-05	2	NDUFB10
1.97711e-09	0.3206	0.245	0.441	5.24113e-05	2	PRDX3
1.9879e-09	0.319391	0.202	0.361	5.26973e-05	2	IFITM3
2.35599e-09	0.516189	0.525	0.675	6.2455e-05	2	TCEB2
5.49709e-09	0.2889	0.3	0.536	0.000145722	2	RPL29
6.23184e-09	0.334973	0.27	0.483	0.0001652	2	AP2S1
6.62974e-09	0.37294	0.264	0.471	0.000175748	2	ROMO1
1.04969e-08	0.319236	0.267	0.476	0.000278262	2	PDCD5
1.07801e-08	0.331076	0.153	0.275	0.000285769	2	CAMK2N1
1.35979e-08	0.367411	0.145	0.261	0.000360466	2	HIPK2
1.39641e-08	0.261724	0.697	0.876	0.000370176	2	UBA52
1.69441e-08	0.275295	0.681	0.853	0.000449171	2	RPL7
1.69533e-08	0.360606	0.165	0.292	0.000449416	2	SDCBP
2.10612e-08	0.683837	0.407	0.468	0.000558312	2	RHOC
2.25307e-08	0.421673	0.168	0.298	0.000597266	2	RSU1
4.03472e-08	0.387486	0.15	0.267	0.00106956	2	IFI27L2
4.50764e-08	0.277737	0.305	0.537	0.00119493	2	PSMD8
6.54533e-08	0.375574	0.225	0.39	0.0017351	2	CAPZA1
7.33159e-08	0.327062	0.292	0.497	0.00194353	2	DCBLD2
7.57523e-08	0.363852	0.172	0.298	0.00200812	2	RABAC1
7.63488e-08	0.424929	0.155	0.272	0.00202393	2	TCEAL3
8.44899e-08	0.595714	0.467	0.598	0.00223974	2	ARPC3
8.51623e-08	0.404381	0.186	0.322	0.00225757	2	FAM114A1
1.49793e-07	0.268691	0.651	0.837	0.00397087	2	FAU
3.5917e-07	0.578125	0.485	0.608	0.00952124	2	HSPD1
4.9102e-07	0.324743	0.301	0.52	0.0130164	2	CAPN2
5.38735e-07	0.374238	0.213	0.36	0.0142813	2	GLIPR1
7.85798e-07	0.352993	0.592	0.762	0.0208307	2	SSB
9.12518e-07	0.36423	0.192	0.322	0.0241899	2	TKT
9.45502e-07	0.412209	0.168	0.283	0.0250643	2	SRM
9.57777e-07	0.700439	0.392	0.46	0.0253897	2	CAP1
2.41168e-06	0.625546	0.421	0.508	0.0639312	2	LGALS3
4.35749e-06	0.393	0.269	0.452	0.115513	2	DYNLRB1
6.76922e-06	0.422539	0.234	0.386	0.179445	2	EIF6
7.01284e-06	0.262689	0.641	0.836	0.185903	2	RPL38
9.86341e-06	0.298658	0.587	0.785	0.261469	2	SNRPD2
1.04754e-05	0.370689	0.312	0.524	0.277691	2	GUK1
1.15703e-05	0.493767	0.232	0.377	0.306717	2	UACA
1.39666e-05	0.386062	0.286	0.478	0.37024	2	SRP9
1.92177e-05	0.286335	0.667	0.851	0.509441	2	MYL12A
3.32504e-05	0.410867	0.292	0.484	0.881434	2	ATPIF1
3.39886e-05	0.590441	0.46	0.607	0.901003	2	NDUFS5
3.45782e-05	0.436865	0.179	0.286	0.916633	2	ERCC1
3.92137e-05	0.705151	0.465	0.611	1	2	MAP1B
5.07328e-05	0.251385	0.359	0.591	1	2	RANBP1
5.18779e-05	0.452665	0.194	0.31	1	2	MIF
6.02374e-05	0.446655	0.248	0.401	1	2	SMS
7.60874e-05	0.4588	0.225	0.36	1	2	TALDO1
8.27581e-05	0.416699	0.292	0.479	1	2	AP2M1
0.000106977	0.44018	0.291	0.474	1	2	REXO2
0.000167792	0.303874	0.356	0.591	1	2	USMG5
0.000168996	0.409689	0.276	0.441	1	2	FEZ2
0.000238256	0.269963	0.308	0.468	1	2	IGFBP7
0.000238791	0.39063	0.336	0.554	1	2	ATP5H
0.000254535	0.357466	0.259	0.4	1	2	GLRX
0.00035392	0.36147	0.542	0.753	1	2	RPS27
0.000483041	0.701582	0.386	0.491	1	2	FKBP1A
0.000621359	0.268755	0.397	0.661	1	2	RPL28
0.000890482	0.291973	0.386	0.636	1	2	COX6B1
0.000965428	0.428514	0.493	0.689	1	2	PPIA
0.00101193	0.26409	0.429	0.702	1	2	HNRNPA1
0.00122292	0.384674	0.326	0.526	1	2	ATP5G1
0.00155061	0.424989	0.494	0.668	1	2	RPL22L1
0.00197992	0.694435	0.331	0.393	1	2	ARPC1B
0.00208463	0.493157	0.224	0.341	1	2	CALM3
0.00208913	0.457708	0.175	0.26	1	2	PHLDA2
0.00235952	0.505332	0.477	0.664	1	2	OST4
0.00249612	0.4647	0.293	0.462	1	2	CAPZB
0.00289484	0.494759	0.18	0.267	1	2	HIGD1A
0.00305826	0.410812	0.342	0.543	1	2	CAST
0.00310224	0.540825	0.224	0.336	1	2	GNG12
0.00381168	0.691205	0.321	0.372	1	2	MCFD2
0.00423147	0.305856	0.559	0.776	1	2	LRRC75A-AS1
0.00440423	0.366509	0.323	0.508	1	2	CLTA
0.00449288	0.271842	0.569	0.658	1	2	SERPINE1
0.00602955	0.370063	0.392	0.637	1	2	SOD1
0.00609608	0.33503	0.536	0.746	1	2	ALDOA
0.00707336	0.470569	0.233	0.345	1	2	MGLL
0.00889182	0.332793	0.384	0.617	1	2	NDUFB2
0.00929742	0.623597	0.361	0.456	1	2	DRAP1
0	1.44406	0.879	0.282	0	3	CENPF
0	1.4437	0.786	0.171	0	3	CCNB1
0	1.43453	0.791	0.285	0	3	TOP2A
0	1.35603	0.961	0.466	0	3	HMGB2
0	1.31382	0.629	0.187	0	3	UBE2C
0	1.27551	0.626	0.126	0	3	CENPE
0	1.21976	0.767	0.23	0	3	TPX2
0	1.19263	0.606	0.126	0	3	ASPM
0	1.16678	0.64	0.138	0	3	DLGAP5
0	1.13969	0.904	0.402	0	3	SMC4
0	1.12758	0.704	0.255	0	3	ARL6IP1
0	1.10926	0.573	0.124	0	3	AURKA
0	1.10348	0.688	0.202	0	3	NUSAP1
0	1.05699	0.858	0.379	0	3	PTTG1
0	1.05576	0.66	0.187	0	3	CEP55
0	1.05531	0.561	0.124	0	3	SGOL2
0	1.05481	0.563	0.127	0	3	HMMR
0	1.05014	0.746	0.254	0	3	PRC1
0	1.02562	0.707	0.264	0	3	CKS2
0	1.01818	0.604	0.208	0	3	KPNA2
0	1.00011	0.546	0.119	0	3	CDC20
0	0.98311	0.595	0.169	0	3	KIF20B
0	0.946315	0.73	0.249	0	3	MKI67
0	0.937624	0.52	0.121	0	3	CDCA3
0	0.930846	0.516	0.125	0	3	NUF2
0	0.929208	0.714	0.303	0	3	CKAP2
0	0.922655	0.675	0.237	0	3	ANLN
0	0.914197	0.513	0.123	0	3	CCNB2
0	0.905118	0.449	0.088	0	3	CDCA8
0	0.893178	0.754	0.311	0	3	BIRC5
0	0.882411	0.47	0.109	0	3	NDC80
0	0.882059	0.43	0.074	0	3	KIF14
0	0.871248	0.526	0.15	0	3	CCNA2
0	0.855931	0.486	0.12	0	3	DEPDC1
0	0.849473	0.551	0.169	0	3	PBK
0	0.848151	0.512	0.152	0	3	KIF23
0	0.828614	0.429	0.097	0	3	KIF4A
0	0.825437	0.432	0.092	0	3	KIF2C
0	0.825278	0.551	0.172	0	3	CDKN3
0	0.80594	0.401	0.085	0	3	BUB1B
0	0.802305	0.446	0.11	0	3	TACC3
0	0.789777	0.501	0.159	0	3	H2AFX
0	0.785844	0.821	0.465	0	3	ANP32E
0	0.772702	0.414	0.106	0	3	ARHGAP11A
0	0.771502	0.363	0.07	0	3	TTK
0	0.769136	0.376	0.076	0	3	FAM64A
0	0.769006	0.408	0.09	0	3	GTSE1
0	0.768645	0.963	0.648	0	3	H2AFZ
0	0.765171	0.965	0.723	0	3	STMN1
0	0.747943	0.333	0.054	0	3	CENPA
0	0.730028	0.389	0.091	0	3	BUB1
0	0.714766	0.495	0.162	0	3	PRR11
0	0.699243	0.372	0.091	0	3	CASC5
0	0.692181	0.33	0.063	0	3	KIF20A
0	0.662971	0.294	0.044	0	3	NEK2
0	0.617869	0.28	0.047	0	3	PLK1
0	0.52001	0.981	0.83	0	3	TUBA1B
1.33515e-304	0.740951	0.495	0.169	3.53936e-300	3	MAD2L1
3.34097e-301	0.737494	0.594	0.244	8.85658e-297	3	HMGB3
4.6614e-295	0.730059	0.529	0.195	1.23569e-290	3	SHCBP1
2.47787e-291	0.782858	0.495	0.176	6.56859e-287	3	SPDL1
8.46213e-289	0.705386	0.779	0.461	2.24323e-284	3	TUBB4B
7.38143e-284	0.724429	0.607	0.262	1.95674e-279	3	TMPO
2.98356e-283	0.621981	0.341	0.086	7.90911e-279	3	RACGAP1
8.04083e-277	0.517921	0.948	0.803	2.13154e-272	3	NUCKS1
2.21127e-271	0.682289	0.433	0.139	5.86186e-267	3	NCAPG
2.24453e-258	0.702986	0.41	0.134	5.95003e-254	3	MIS18BP1
3.34382e-256	0.580587	0.291	0.067	8.86413e-252	3	CDCA2
7.54726e-247	0.588902	0.312	0.08	2.0007e-242	3	AURKB
6.68673e-246	0.616932	0.648	0.308	1.77258e-241	3	VCAN
3.44153e-243	0.626524	0.381	0.119	9.12316e-239	3	KIF11
6.0931e-243	0.661107	0.781	0.496	1.61522e-238	3	MARCKS
2.43533e-241	0.626495	0.405	0.133	6.45582e-237	3	LMNB1
4.38197e-238	0.514045	0.916	0.715	1.16162e-233	3	TUBB
8.50337e-237	0.446445	0.967	0.843	2.25416e-232	3	CALM2
5.38682e-236	0.620347	0.405	0.138	1.42799e-231	3	ECT2
6.57654e-235	0.646621	0.804	0.562	1.74337e-230	3	TUBA1C
8.58769e-234	0.639517	0.37	0.119	2.27651e-229	3	KNSTRN
3.12403e-230	0.560335	0.298	0.077	8.28149e-226	3	CKAP2L
5.9271e-227	0.643985	0.441	0.164	1.57121e-222	3	CCDC34
1.33394e-221	0.593046	0.393	0.136	3.53614e-217	3	CKS1B
2.66085e-220	0.613418	0.516	0.218	7.05364e-216	3	UBE2T
6.84321e-219	0.634632	0.442	0.172	1.81407e-214	3	CKAP5
6.08761e-213	0.517465	0.284	0.075	1.61376e-208	3	HJURP
1.83754e-212	0.61331	0.452	0.176	4.87114e-208	3	EZH2
1.39835e-211	0.552756	0.818	0.578	3.70689e-207	3	RAD21
1.53873e-211	0.375535	0.969	0.879	4.07903e-207	3	HNRNPA2B1
1.97116e-211	0.574878	0.581	0.254	5.22535e-207	3	NPTX2
4.14483e-211	0.543208	0.731	0.404	1.09875e-206	3	KIAA0101
1.18751e-209	0.515566	0.855	0.592	3.14796e-205	3	HMGB1
2.78691e-208	0.457816	0.926	0.735	7.38781e-204	3	TUBA1A
2.52515e-204	0.593733	0.569	0.275	6.69392e-200	3	CENPW
6.03176e-203	0.504029	0.865	0.629	1.59896e-198	3	H2AFV
1.30298e-198	0.532027	0.3	0.088	3.45408e-194	3	SPC25
4.0461e-197	0.607046	0.57	0.279	1.07258e-192	3	SMC2
4.71376e-197	0.539683	0.503	0.21	1.24957e-192	3	TMSB15A
1.07594e-191	0.536998	0.287	0.083	2.85222e-187	3	CCDC18
1.80953e-185	0.529137	0.609	0.307	4.79689e-181	3	TYMS
3.11362e-185	0.565919	0.729	0.482	8.2539e-181	3	HP1BP3
5.73097e-184	0.681101	0.388	0.148	1.51922e-179	3	CDK1
1.82008e-183	0.524523	0.321	0.105	4.82484e-179	3	UBALD2
2.45587e-183	0.549956	0.665	0.39	6.51027e-179	3	LSM5
4.8748e-177	0.529308	0.309	0.1	1.29226e-172	3	NCAPD2
8.07113e-172	0.575126	0.657	0.394	2.13958e-167	3	CCDC88A
2.53765e-170	0.464272	0.832	0.592	6.72707e-166	3	DEK
2.94772e-169	0.510105	0.372	0.143	7.81412e-165	3	LMNB2
4.91391e-168	0.485892	0.27	0.082	1.30263e-163	3	TRIM59
3.13343e-167	0.49601	0.505	0.231	8.3064e-163	3	RRM2
1.90029e-165	0.486796	0.797	0.576	5.03748e-161	3	SFPQ
1.01059e-152	0.526197	0.298	0.105	2.67898e-148	3	KIAA1524
1.63274e-150	0.512495	0.456	0.213	4.32823e-146	3	DIAPH3
5.86847e-147	0.527106	0.41	0.186	1.55567e-142	3	MZT1
9.03671e-147	0.473875	0.647	0.402	2.39554e-142	3	RBMX
1.09132e-144	0.516348	0.552	0.305	2.89299e-140	3	DTYMK
9.56349e-140	0.464096	0.564	0.305	2.53519e-135	3	MME
6.66139e-139	0.464302	0.633	0.383	1.76587e-134	3	CBX5
8.44792e-134	0.462663	0.623	0.385	2.23946e-129	3	CBX1
4.95212e-130	0.453677	0.3	0.115	1.31276e-125	3	LBR
3.55849e-129	0.449487	0.691	0.465	9.43319e-125	3	ILF2
1.96906e-127	0.433805	0.357	0.155	5.21979e-123	3	PHF19
4.92463e-126	0.430349	0.291	0.114	1.30547e-121	3	KIF22
2.26424e-122	0.455797	0.426	0.2	6.00227e-118	3	HES6
1.21269e-119	0.38479	0.77	0.554	3.21472e-115	3	HN1
1.90394e-118	0.454581	0.525	0.3	5.04715e-114	3	H1FX
5.14205e-114	0.380164	0.798	0.597	1.36311e-109	3	HNRNPR
1.81572e-113	0.393515	0.729	0.521	4.8133e-109	3	HNRNPH3
8.99759e-113	0.428515	0.306	0.129	2.38517e-108	3	SAP30
8.51705e-112	0.29294	0.953	0.831	2.25779e-107	3	PTMA
1.41789e-108	0.423022	0.579	0.355	3.75869e-104	3	PSIP1
2.95113e-107	0.368112	0.791	0.566	7.82316e-103	3	SDPR
6.06838e-107	0.340631	0.868	0.708	1.60867e-102	3	HNRNPDL
6.78997e-107	0.38513	0.37	0.176	1.79995e-102	3	WHSC1
9.86368e-107	0.28237	0.946	0.818	2.61476e-102	3	ATP2B1
1.46693e-105	0.370193	0.444	0.224	3.8887e-101	3	MARCKSL1
1.58345e-100	0.376344	0.291	0.124	4.19757e-96	3	CDC25B
2.01841e-99	0.363364	0.335	0.15	5.35061e-95	3	CCNG2
8.03922e-99	0.415132	0.494	0.286	2.13112e-94	3	EXOSC8
2.51571e-98	0.461639	0.559	0.359	6.66891e-94	3	NUCB2
2.06812e-97	0.354924	0.498	0.278	5.48239e-93	3	USP1
2.40211e-96	0.328876	0.778	0.579	6.36775e-92	3	ANP32B
2.45597e-96	0.361034	0.689	0.462	6.51053e-92	3	NASP
1.70065e-95	0.414699	0.509	0.312	4.50826e-91	3	HNRNPA0
9.32595e-94	0.370915	0.319	0.148	2.47222e-89	3	CENPK
5.91628e-93	0.319217	0.447	0.237	1.56835e-88	3	CENPU
2.3592e-90	0.330353	0.801	0.632	6.25401e-86	3	CBX3
2.75489e-89	0.330511	0.768	0.602	7.30293e-85	3	KHDRBS1
7.40571e-89	0.387598	0.262	0.114	1.96318e-84	3	MIS18A
9.59955e-89	0.347349	0.256	0.109	2.54474e-84	3	MELK
4.47183e-88	0.314593	0.515	0.291	1.18544e-83	3	S100A2
4.09513e-87	0.347163	0.723	0.537	1.08558e-82	3	HNRNPH1
3.63535e-84	0.348381	0.612	0.414	9.63696e-80	3	EZR
4.8604e-84	0.357967	0.47	0.276	1.28844e-79	3	RRM1
9.12774e-84	0.346013	0.393	0.208	2.41967e-79	3	CSRP2
2.46241e-83	0.390179	0.42	0.241	6.52761e-79	3	TIMM10
8.37734e-83	0.376076	0.441	0.255	2.22075e-78	3	RPA3
1.58156e-82	0.368194	0.349	0.178	4.19256e-78	3	CENPH
4.81965e-82	0.352551	0.511	0.32	1.27764e-77	3	HMGN2
7.19436e-82	0.352167	0.291	0.138	1.90715e-77	3	CENPN
1.17527e-80	0.388976	0.447	0.27	3.11553e-76	3	SKA2
3.63602e-80	0.358722	0.52	0.333	9.63872e-76	3	BUB3
2.63172e-79	0.387615	0.426	0.252	6.97643e-75	3	TPRKB
5.0357e-78	0.310548	0.806	0.648	1.33491e-73	3	HNRNPM
7.0951e-78	0.326517	0.325	0.163	1.88084e-73	3	ZWINT
1.00215e-76	0.331848	0.672	0.498	2.65661e-72	3	MAP4K4
1.15575e-76	0.296693	0.817	0.661	3.06377e-72	3	HNRNPD
1.59053e-76	0.379272	0.311	0.16	4.21634e-72	3	MT2P1
5.76976e-75	0.291653	0.738	0.553	1.52951e-70	3	RANBP1
5.89283e-75	0.342426	0.373	0.206	1.56213e-70	3	NFIB
2.38195e-73	0.289641	0.697	0.525	6.31432e-69	3	HDGF
4.98772e-73	0.321595	0.632	0.456	1.32219e-68	3	HMGN1
1.01996e-72	0.278509	0.857	0.703	2.70381e-68	3	H3F3B
4.15747e-71	0.257613	0.871	0.733	1.1021e-66	3	HNRNPU
6.1206e-71	0.290157	0.264	0.123	1.62251e-66	3	PHGDH
9.69473e-71	0.255353	0.374	0.199	2.56997e-66	3	SOX11
1.18311e-70	0.259082	0.853	0.7	3.13631e-66	3	RAN
6.9261e-70	0.327321	0.438	0.27	1.83604e-65	3	XPO1
2.74361e-69	0.372677	0.381	0.222	7.27304e-65	3	CRNDE
3.43923e-68	0.295908	0.727	0.562	9.11705e-64	3	PTGES3
4.1615e-68	0.296977	0.438	0.261	1.10317e-63	3	TK1
5.42508e-66	0.257862	0.807	0.668	1.43813e-61	3	HNRNPA1
2.63729e-65	0.28825	0.702	0.544	6.99118e-61	3	FUS
3.94052e-65	0.33357	0.509	0.342	1.04459e-60	3	FUBP1
9.64661e-65	0.32528	0.512	0.334	2.55722e-60	3	ID2
9.82329e-65	0.285059	0.311	0.165	2.60406e-60	3	GPSM2
2.01551e-64	0.286425	0.336	0.182	5.34292e-60	3	MYH10
1.61768e-63	0.29746	0.65	0.479	4.2883e-59	3	THY1
1.82561e-63	0.286592	0.27	0.137	4.83951e-59	3	WEE1
7.8838e-63	0.318472	0.512	0.343	2.08992e-58	3	BTG1
3.72946e-61	0.253687	0.265	0.129	9.88643e-57	3	NGFR
5.38852e-61	0.270585	0.658	0.481	1.42844e-56	3	PARP1
1.06622e-60	0.293508	0.505	0.336	2.82645e-56	3	SMC3
2.24833e-60	0.30119	0.283	0.149	5.9601e-56	3	CENPM
1.33028e-59	0.310128	0.398	0.245	3.52643e-55	3	DDAH2
1.26596e-58	0.307614	0.533	0.37	3.35592e-54	3	CCAR1
1.31918e-58	0.317827	0.548	0.38	3.49701e-54	3	PLAU
2.67912e-58	0.253953	0.69	0.512	7.10208e-54	3	DUT
4.04604e-58	0.278112	0.256	0.13	1.07256e-53	3	CCDC14
1.90155e-56	0.268457	0.711	0.57	5.04081e-52	3	HDAC2
2.30269e-56	0.273074	0.619	0.452	6.10421e-52	3	SSRP1
4.05888e-56	0.306472	0.433	0.281	1.07597e-51	3	BASP1
6.53146e-56	0.308719	0.503	0.342	1.73143e-51	3	IKBIP
1.03447e-55	0.283682	0.388	0.234	2.74227e-51	3	DNAJC9
1.4808e-55	0.280813	0.36	0.212	3.92545e-51	3	MCM7
4.75888e-55	0.251409	0.735	0.593	1.26153e-50	3	HNRNPA3
1.89487e-54	0.288479	0.44	0.292	5.0231e-50	3	PCM1
1.94234e-54	0.261685	0.315	0.178	5.14894e-50	3	ALDH7A1
2.12462e-53	0.334119	0.392	0.254	5.63216e-49	3	PPP2R5C
4.75585e-53	0.30884	0.525	0.38	1.26073e-48	3	C12orf75
7.806e-52	0.307372	0.312	0.183	2.06929e-47	3	DDX39A
1.08483e-50	0.2837	0.294	0.167	2.87577e-46	3	VRK1
1.32908e-50	0.256053	0.517	0.362	3.52327e-46	3	MYH9
2.46503e-50	0.298749	0.323	0.194	6.53454e-46	3	ACTL6A
9.87096e-50	0.254217	0.465	0.311	2.61669e-45	3	DNMT1
1.26857e-49	0.252411	0.544	0.391	3.36286e-45	3	BAZ1B
2.03509e-49	0.263817	0.564	0.417	5.39482e-45	3	LSM3
5.6799e-49	0.272082	0.36	0.225	1.50568e-44	3	RASA1
1.14522e-47	0.269287	0.293	0.169	3.03585e-43	3	RNASEH2A
1.11383e-45	0.26219	0.654	0.508	2.95265e-41	3	SNRPD1
1.32718e-45	0.260976	0.271	0.156	3.51821e-41	3	CSE1L
3.36876e-45	0.324009	0.331	0.208	8.93023e-41	3	HINT2
3.79432e-45	0.259461	0.362	0.233	1.00584e-40	3	SAE1
4.62073e-45	0.261122	0.386	0.256	1.22491e-40	3	NUDCD2
1.50263e-43	0.251891	0.348	0.216	3.98332e-39	3	MYF6
2.46891e-43	0.283971	0.31	0.19	6.54484e-39	3	CDK5RAP2
4.84285e-42	0.266741	0.399	0.274	1.28379e-37	3	VDAC3
4.42758e-41	0.258347	0.461	0.329	1.17371e-36	3	CNIH4
7.51178e-41	0.251785	0.283	0.167	1.9913e-36	3	TFDP2
1.2518e-40	0.257077	0.378	0.253	3.31839e-36	3	COMMD4
2.59544e-40	0.264462	0.46	0.331	6.88024e-36	3	PRKCDBP
1.00711e-39	0.26415	0.305	0.19	2.66974e-35	3	MT1X
1.26585e-39	0.281284	0.365	0.244	3.35563e-35	3	MAGOHB
0	1.38327	0.913	0.407	0	4	HIST1H4C
0	1.01288	0.828	0.311	0	4	PCNA
0	0.908885	0.668	0.185	0	4	CLSPN
0	0.908409	0.714	0.213	0	4	RRM2
0	0.903446	0.886	0.394	0	4	KIAA0101
0	0.89985	0.713	0.211	0	4	CENPU
0	0.822338	0.566	0.136	0	4	ATAD2
0	0.813754	0.575	0.133	0	4	HELLS
0	0.798629	0.419	0.069	0	4	FAM111B
0	0.76646	0.958	0.48	0	4	HMGB2
0	0.758601	0.716	0.258	0	4	USP1
0	0.709518	0.631	0.219	0	4	MCM4
0	0.70304	0.728	0.301	0	4	TYMS
0	0.686401	0.446	0.109	0	4	FBXO5
0	0.68321	0.622	0.213	0	4	UBE2T
0	0.625274	0.363	0.077	0	4	ESCO2
1.18741e-305	0.663615	0.5	0.148	3.14772e-301	4	MCM3
1.82291e-303	0.605508	0.506	0.141	4.83234e-299	4	CDK1
1.69042e-298	0.643014	0.467	0.133	4.48112e-294	4	FEN1
9.79594e-297	0.653287	0.85	0.449	2.59681e-292	4	NASP
3.14151e-294	0.619236	0.876	0.42	8.32784e-290	4	SMC4
3.03438e-293	0.615643	0.57	0.191	8.04383e-289	4	MCM7
2.48102e-283	0.636584	0.933	0.587	6.57694e-279	4	DEK
2.5561e-278	0.523732	0.289	0.053	6.77598e-274	4	CCNE2
7.94527e-276	0.62977	0.651	0.26	2.10621e-271	4	RRM1
3.9095e-272	0.602026	0.438	0.126	1.03637e-267	4	FAM111A
1.44531e-267	0.613567	0.581	0.215	3.83138e-263	4	DNAJC9
1.51179e-267	0.613554	0.477	0.149	4.0076e-263	4	ZWINT
6.14616e-264	0.620499	0.66	0.265	1.62929e-259	4	TMPO
9.2165e-262	0.580445	0.46	0.141	2.4432e-257	4	GINS2
2.11353e-261	0.571117	0.971	0.656	5.60275e-257	4	H2AFZ
2.54746e-256	0.541193	0.346	0.083	6.75306e-252	4	CDC6
8.53186e-254	0.426535	0.756	0.304	2.26171e-249	4	TOP2A
2.68375e-245	0.511891	0.351	0.088	7.11435e-241	4	MCM2
8.18714e-235	0.579502	0.853	0.497	2.17033e-230	4	DUT
1.2733e-234	0.576107	0.438	0.139	3.3754e-230	4	CENPK
1.59008e-234	0.572704	0.505	0.178	4.21515e-230	4	EZH2
9.71408e-231	0.530106	0.365	0.1	2.5751e-226	4	RAD51AP1
4.62812e-230	0.613249	0.678	0.319	1.22687e-225	4	SMC3
5.93186e-230	0.557707	0.51	0.184	1.57248e-225	4	GMNN
5.806e-227	0.510638	0.308	0.074	1.53911e-222	4	MYBL1
3.94732e-226	0.417572	0.584	0.205	1.04639e-221	4	UBE2C
3.45194e-222	0.55068	0.597	0.246	9.15074e-218	4	TK1
1.32037e-221	0.482267	0.364	0.102	3.50017e-217	4	ORC6
6.04268e-218	0.563268	0.439	0.146	1.60185e-213	4	MCM6
1.68037e-216	0.465789	0.304	0.074	4.45448e-212	4	PRIM1
1.16395e-212	0.493333	0.335	0.091	3.08551e-208	4	CHAF1A
3.48592e-208	0.521848	0.649	0.293	9.24083e-204	4	DNMT1
6.38651e-207	0.509724	0.36	0.106	1.693e-202	4	RBBP8
1.43749e-203	0.450128	0.65	0.272	3.81064e-199	4	MKI67
2.57064e-198	0.485282	0.58	0.229	6.81451e-194	4	NUSAP1
9.6284e-198	0.532914	0.695	0.347	2.55239e-193	4	PSIP1
2.71296e-197	0.4555	0.287	0.072	7.19179e-193	4	CDCA5
6.81945e-196	0.47898	0.918	0.653	1.80777e-191	4	HNRNPD
2.15728e-191	0.487964	0.481	0.18	5.71873e-187	4	MAD2L1
2.3707e-191	0.442945	0.618	0.257	6.28448e-187	4	ANLN
1.26796e-188	0.447061	0.368	0.117	3.36122e-184	4	MSH2
6.71178e-186	0.496937	0.427	0.154	1.77923e-181	4	VRK1
4.38966e-183	0.491758	0.463	0.174	1.16365e-178	4	H2AFX
4.63078e-182	0.451413	0.649	0.302	1.22757e-177	4	MME
6.34834e-182	0.404688	0.253	0.061	1.68288e-177	4	CDC45
3.62923e-181	0.474372	0.279	0.074	9.62072e-177	4	BRCA1
5.44014e-181	0.415853	0.975	0.729	1.44213e-176	4	STMN1
9.05379e-181	0.46214	0.428	0.156	2.40007e-176	4	RNASEH2A
1.56618e-178	0.469562	0.421	0.149	4.15179e-174	4	NCAPG
2.32848e-177	0.42457	0.302	0.085	6.17258e-173	4	FANCI
8.69474e-175	0.496538	0.609	0.282	2.30489e-170	4	SMC2
3.04471e-172	0.453865	0.861	0.543	8.07121e-168	4	RANBP1
3.5454e-171	0.466495	0.331	0.104	9.3985e-167	4	MELK
7.56643e-170	0.423405	0.532	0.214	2.00579e-165	4	TMSB15A
2.48937e-164	0.424702	0.602	0.26	6.59908e-160	4	NPTX2
3.89443e-163	0.438283	0.279	0.077	1.03237e-158	4	AMIGO2
8.05562e-163	0.394271	0.258	0.068	2.13546e-158	4	WDR76
1.17074e-162	0.582792	0.683	0.369	3.1035e-158	4	PLAU
1.07534e-161	0.449993	0.692	0.376	2.85062e-157	4	PAICS
1.48879e-161	0.453349	0.322	0.103	3.94662e-157	4	RFC4
5.59208e-161	0.361312	0.988	0.834	1.4824e-156	4	TUBA1B
1.03963e-160	0.48798	0.5	0.218	2.75594e-156	4	BTG3
4.92691e-160	0.360084	0.662	0.316	1.30607e-155	4	VCAN
4.57482e-156	0.367435	0.989	0.83	1.21274e-151	4	PTMA
1.23045e-152	0.401664	0.364	0.128	3.26179e-148	4	KIF11
1.4947e-152	0.46366	0.69	0.386	3.9623e-148	4	HNRNPF
1.57281e-152	0.435496	0.782	0.471	4.16937e-148	4	PARP1
1.5617e-150	0.397262	0.271	0.079	4.13992e-146	4	CCP110
5.01013e-150	0.418912	0.263	0.075	1.32814e-145	4	CDCA7L
4.85258e-149	0.382945	0.439	0.171	1.28637e-144	4	CCNA2
1.98105e-148	0.48128	0.602	0.286	5.25155e-144	4	S100A2
4.43251e-148	0.396913	0.316	0.103	1.17501e-143	4	SVIP
4.79765e-148	0.405766	0.322	0.109	1.27181e-143	4	TOPBP1
5.29574e-148	0.390584	0.95	0.717	1.40385e-143	4	TUBB
1.46547e-147	0.418584	0.729	0.418	3.88482e-143	4	SUPT16H
1.74537e-147	0.389347	0.282	0.086	4.62681e-143	4	DSN1
1.07126e-146	0.369473	0.274	0.082	2.83981e-142	4	POLD3
1.40103e-146	0.430489	0.577	0.282	3.71398e-142	4	EXOSC8
1.54129e-145	0.390706	0.893	0.595	4.08582e-141	4	HMGB1
8.9402e-144	0.477058	0.554	0.274	2.36996e-139	4	SLBP
2.26958e-143	0.369364	0.261	0.077	6.01642e-139	4	LIG1
3.80733e-143	0.381488	0.382	0.144	1.00929e-138	4	LMNB1
1.98971e-141	0.391333	0.535	0.249	5.27453e-137	4	RPA3
6.38764e-140	0.407742	0.457	0.197	1.6933e-135	4	IRS2
3.14227e-139	0.424996	0.483	0.217	8.32984e-135	4	DIAPH3
1.64091e-137	0.308227	0.984	0.879	4.3499e-133	4	NCL
5.53625e-137	0.397101	0.424	0.176	1.46761e-132	4	MYH10
1.90948e-136	0.413523	0.68	0.384	5.06184e-132	4	CBX5
2.75738e-136	0.370032	0.302	0.1	7.30953e-132	4	UHRF1
3.86785e-136	0.397137	0.753	0.458	1.02533e-131	4	SRSF2
8.83426e-135	0.407421	0.57	0.287	2.34187e-130	4	CDK4
9.15925e-133	0.364132	0.27	0.086	2.42803e-128	4	WDHD1
1.13714e-131	0.39387	0.602	0.305	3.01445e-127	4	FLJ22447
2.54641e-131	0.391237	0.291	0.099	6.75027e-127	4	TEX30
3.69557e-131	0.382771	0.422	0.173	9.79658e-127	4	KIF23
4.75024e-130	0.397572	0.298	0.103	1.25924e-125	4	YEATS4
5.26517e-129	0.401923	0.32	0.116	1.39574e-124	4	CEP78
2.49743e-128	0.351948	0.336	0.124	6.62045e-124	4	CCDC14
8.96234e-128	0.387388	0.815	0.535	2.37583e-123	4	FUS
1.41533e-127	0.394887	0.731	0.443	3.7519e-123	4	SSRP1
1.60607e-127	0.397252	0.736	0.449	4.25753e-123	4	HNRNPAB
1.67155e-124	0.406524	0.514	0.252	4.4311e-120	4	EXOSC9
6.51201e-124	0.371037	0.471	0.211	1.72627e-119	4	SHCBP1
2.02736e-123	0.377284	0.274	0.092	5.37434e-119	4	AURKB
1.07146e-122	0.394118	0.591	0.32	2.84034e-118	4	HSPB11
1.34561e-122	0.363237	0.368	0.147	3.56708e-118	4	MIS18BP1
1.05005e-121	0.341082	0.256	0.082	2.78359e-117	4	BARD1
1.83393e-121	0.328552	0.276	0.094	4.86157e-117	4	DHFR
8.32217e-121	0.329541	0.271	0.091	2.20613e-116	4	TIMELESS
1.28493e-120	0.401876	0.356	0.143	3.40623e-116	4	CENPM
2.2721e-119	0.349335	0.256	0.084	6.0231e-115	4	PARP2
3.39751e-118	0.379306	0.463	0.219	9.00646e-114	4	HAT1
9.08595e-118	0.388503	0.477	0.232	2.4086e-113	4	TFDP1
2.55459e-117	0.361964	0.657	0.381	6.77195e-113	4	BAZ1B
6.38593e-117	0.354849	0.402	0.174	1.69285e-112	4	RIF1
1.04548e-116	0.417411	0.67	0.392	2.77147e-112	4	GADD45A
2.17834e-116	0.347226	0.406	0.176	5.77455e-112	4	CENPH
2.7273e-116	0.36359	0.276	0.097	7.22981e-112	4	SPC25
7.39204e-115	0.315042	0.257	0.085	1.95956e-110	4	SYNE2
1.07508e-114	0.376729	0.595	0.329	2.84993e-110	4	PRKDC
3.00547e-114	0.326845	0.273	0.095	7.96721e-110	4	TMEM97
3.07231e-114	0.30599	0.65	0.352	8.14439e-110	4	CDK6
7.07979e-114	0.322831	0.405	0.177	1.87678e-109	4	WHSC1
2.52123e-112	0.331407	0.406	0.176	6.68353e-108	4	CCDC34
5.96261e-112	0.342643	0.841	0.577	1.58063e-107	4	ANP32B
6.26764e-112	0.359439	0.285	0.105	1.66149e-107	4	CDCA4
2.9574e-110	0.385355	0.6	0.343	7.83976e-106	4	SRSF10
1.2992e-109	0.326099	0.933	0.704	3.44405e-105	4	HNRNPDL
3.4631e-108	0.328059	0.664	0.386	9.18033e-104	4	CBX1
4.39918e-107	0.355392	0.302	0.118	1.16618e-102	4	RFC2
2.04288e-106	0.366874	0.638	0.376	5.41547e-102	4	SRSF7
1.50389e-105	0.363922	0.436	0.212	3.98666e-101	4	HAUS1
1.62435e-105	0.344663	0.457	0.224	4.306e-101	4	TFAM
2.35101e-105	0.308914	0.313	0.121	6.23229e-101	4	PHGDH
3.22995e-105	0.329241	0.429	0.194	8.56228e-101	4	PBK
9.46416e-105	0.321761	0.295	0.114	2.50885e-100	4	MIS18A
5.27746e-104	0.315508	0.801	0.53	1.399e-99	4	KPNB1
2.40117e-102	0.305125	0.444	0.207	6.36525e-98	4	CSRP2
8.9618e-102	0.349921	0.33	0.139	2.37568e-97	4	ARL6IP6
2.46882e-101	0.263154	0.85	0.472	6.5446e-97	4	RPS4Y1
2.84246e-101	0.314801	0.281	0.107	7.53509e-97	4	NCAPG2
3.2238e-100	0.331186	0.294	0.117	8.54598e-96	4	CHEK1
4.52689e-100	0.325236	0.315	0.13	1.20003e-95	4	NFATC2IP
9.62041e-100	0.303722	0.251	0.09	2.55027e-95	4	CDK2
5.4823e-98	0.321934	0.843	0.592	1.4533e-93	4	SRSF3
5.48541e-98	0.274023	0.262	0.093	1.45413e-93	4	MEST
4.85536e-97	0.330365	0.349	0.152	1.28711e-92	4	ALYREF
6.42069e-97	0.353082	0.593	0.348	1.70206e-92	4	SIVA1
1.04955e-96	0.352652	0.326	0.14	2.78224e-92	4	NUP62
5.01216e-95	0.321873	0.328	0.142	1.32867e-90	4	ICMT
1.75462e-94	0.282932	0.429	0.201	4.65131e-90	4	KIF20B
8.47361e-94	0.308899	0.346	0.153	2.24627e-89	4	LMNB2
8.94156e-94	0.327456	0.253	0.095	2.37032e-89	4	TIPIN
1.22041e-93	0.343948	0.545	0.304	3.23519e-89	4	H1FX
2.61624e-93	0.290615	0.559	0.312	6.9354e-89	4	HNRNPA0
5.54135e-93	0.315807	0.605	0.358	1.46896e-88	4	RBM17
1.46435e-91	0.300663	0.805	0.557	3.88185e-87	4	PTGES3
1.86921e-91	0.342639	0.448	0.231	4.95509e-87	4	MTHFD2
3.58425e-90	0.322481	0.621	0.374	9.50148e-86	4	NOP56
5.30349e-89	0.299197	0.322	0.143	1.4059e-84	4	SNRNP25
7.03072e-89	0.298706	0.571	0.331	1.86377e-84	4	FBL
3.60909e-88	0.307627	0.351	0.161	9.56734e-84	4	PHIP
5.21986e-88	0.301994	0.807	0.562	1.38373e-83	4	HDAC2
1.19847e-87	0.315375	0.465	0.246	3.17702e-83	4	COMMD4
3.46269e-86	0.311478	0.403	0.196	9.17923e-82	4	SPDL1
5.44381e-86	0.252462	0.388	0.178	1.4431e-81	4	PCDH9
6.28592e-86	0.276851	0.874	0.634	1.66633e-81	4	H2AFV
1.1218e-85	0.265663	0.927	0.73	2.97378e-81	4	HNRNPU
1.76223e-85	0.307638	0.287	0.121	4.67148e-81	4	MSH6
4.83449e-85	0.3132	0.749	0.501	1.28157e-80	4	SNRPD1
8.77252e-85	0.302968	0.631	0.388	2.32551e-80	4	DDX46
1.08701e-84	0.263116	0.437	0.222	2.88155e-80	4	PEG10
1.58628e-84	0.295017	0.307	0.135	4.20508e-80	4	SMCHD1
7.49365e-84	0.284996	0.554	0.311	1.98649e-79	4	DTYMK
9.9677e-84	0.271772	0.875	0.653	2.64234e-79	4	XRCC5
2.15132e-83	0.287117	0.614	0.374	5.70294e-79	4	C12orf75
2.2955e-83	0.31912	0.335	0.154	6.08515e-79	4	ECT2
3.07417e-82	0.279634	0.741	0.485	8.14931e-78	4	ANP32E
8.20833e-82	0.302302	0.375	0.183	2.17595e-77	4	ATP1B1
8.34724e-82	0.309571	0.524	0.301	2.21277e-77	4	YWHAH
5.454e-81	0.295266	0.364	0.177	1.4458e-76	4	POLE3
5.91017e-81	0.311551	0.26	0.108	1.56673e-76	4	LRR1
1.66382e-80	0.310216	0.517	0.296	4.41062e-76	4	CTNNAL1
2.30061e-80	0.323289	0.424	0.225	6.09868e-76	4	RFC1
3.8178e-80	0.288642	0.311	0.141	1.01206e-75	4	ZWILCH
1.97248e-79	0.292601	0.59	0.36	5.22885e-75	4	RBBP7
4.09262e-79	0.294246	0.572	0.332	1.08491e-74	4	ID2
5.90596e-79	0.271742	0.33	0.151	1.56561e-74	4	CKS1B
9.76179e-79	0.262635	0.596	0.357	2.58775e-74	4	MYH9
1.38403e-78	0.283239	0.274	0.118	3.66894e-74	4	RPA1
1.54912e-78	0.28794	0.826	0.568	4.10656e-74	4	SDPR
2.44311e-78	0.299997	0.383	0.196	6.47644e-74	4	SUZ12
5.2381e-78	0.279115	0.622	0.39	1.38857e-73	4	PPM1G
5.25837e-77	0.288074	0.578	0.353	1.39394e-72	4	TRA2B
8.4571e-77	0.271335	0.471	0.261	2.24189e-72	4	SMC1A
1.14036e-76	0.29172	0.511	0.296	3.02298e-72	4	SNX5
1.39909e-76	0.291898	0.544	0.324	3.70884e-72	4	NAP1L4
1.92429e-76	0.271275	0.515	0.289	5.10109e-72	4	CENPW
4.50014e-76	0.266284	0.721	0.48	1.19294e-71	4	GLO1
4.57085e-76	0.270745	0.308	0.141	1.21169e-71	4	CENPN
2.5025e-75	0.263656	0.577	0.348	6.63388e-71	4	CDC5L
2.78852e-74	0.283702	0.343	0.168	7.39209e-70	4	CARHSP1
6.03826e-74	0.272159	0.308	0.139	1.60068e-69	4	NDC80
6.66693e-73	0.253802	0.302	0.137	1.76734e-68	4	TACC3
1.20001e-72	0.276469	0.279	0.125	3.1811e-68	4	MTHFD1
2.08463e-72	0.26331	0.43	0.234	5.52614e-68	4	RBBP4
2.41053e-72	0.304473	0.301	0.143	6.39007e-68	4	RPA2
8.04836e-72	0.270148	0.26	0.113	2.13354e-67	4	CTDSPL2
1.4883e-71	0.261211	0.437	0.243	3.94533e-67	4	IPO5
4.64983e-71	0.274519	0.387	0.203	1.23262e-66	4	HOXB2
3.6167e-70	0.280838	0.382	0.203	9.58752e-66	4	NUDT21
1.42564e-67	0.285855	0.334	0.169	3.77923e-63	4	DCTPP1
4.59745e-67	0.275493	0.311	0.153	1.21874e-62	4	MCMBP
4.7815e-67	0.256453	0.4	0.213	1.26753e-62	4	MYF6
1.21193e-66	0.271434	0.764	0.517	3.21272e-62	4	MT1E
2.69694e-66	0.27036	0.507	0.305	7.14931e-62	4	GGH
5.17561e-66	0.259496	0.445	0.253	1.372e-61	4	LSM8
5.92476e-66	0.250856	0.635	0.412	1.57059e-61	4	LSM3
7.60281e-66	0.256459	0.466	0.271	2.01543e-61	4	XPO1
9.56162e-66	0.264352	0.428	0.24	2.53469e-61	4	MAGOHB
1.77656e-65	0.274902	0.777	0.527	4.70948e-61	4	CYR61
2.23137e-65	0.257269	0.491	0.295	5.91514e-61	4	TMX1
2.71573e-65	0.276427	0.3	0.146	7.19913e-61	4	RNASEH2B
5.96874e-64	0.259817	0.432	0.246	1.58225e-59	4	CMC2
3.89912e-63	0.284608	0.313	0.159	1.03362e-58	4	POP7
6.58264e-63	0.259185	0.409	0.231	1.74499e-58	4	SAE1
9.03595e-62	0.285978	0.439	0.255	2.39534e-57	4	TPRKB
2.65345e-59	0.265815	0.313	0.162	7.03403e-55	4	PTBP1
6.11767e-59	0.251765	0.355	0.193	1.62173e-54	4	ACTL6A
8.65931e-57	0.260268	0.314	0.164	2.2955e-52	4	MT2P1
5.81236e-52	0.250223	0.341	0.191	1.5408e-47	4	LSM6
1.01167e-178	1.9313	1	0.955	2.68184e-174	5	MT-CO3
1.92851e-176	1.74247	1	0.937	5.11228e-172	5	MT-CO2
3.4575e-175	1.8191	0.997	0.838	9.16549e-171	5	MT-ND4
9.72739e-173	1.80092	0.997	0.95	2.57863e-168	5	MT-CO1
2.15143e-169	1.94573	0.986	0.841	5.70323e-165	5	MT-CYB
7.82477e-165	1.90545	0.983	0.807	2.07427e-160	5	MT-ATP6
1.0072e-157	1.33845	1	0.999	2.66998e-153	5	MT-RNR2
6.58166e-139	1.65113	0.953	0.731	1.74473e-134	5	MT-ND1
3.99602e-130	1.52511	0.997	0.982	1.05931e-125	5	MALAT1
2.45934e-128	1.72554	0.912	0.649	6.51946e-124	5	MT-ND2
3.23387e-119	1.69648	0.905	0.681	8.57267e-115	5	MT-ND5
1.55241e-68	1.60921	0.719	0.475	4.11527e-64	5	MT-ND3
6.10757e-60	1.61501	0.597	0.308	1.61906e-55	5	MT-ND4L
2.8138e-56	1.5893	0.593	0.319	7.45911e-52	5	MT-ATP8
1.13549e-53	1.6329	0.617	0.37	3.01008e-49	5	MT-ND6
3.28963e-47	1.45014	0.634	0.439	8.72048e-43	5	MT-RNR1
6.96883e-38	1.22762	0.668	0.497	1.84737e-33	5	NEAT1
1.13492e-35	1.38043	0.593	0.406	3.00856e-31	5	AP000769.1
1.38923e-32	1.38058	0.539	0.363	3.68272e-28	5	WSB1
1.14536e-30	1.02519	0.654	0.555	3.03623e-26	5	DST
4.42086e-29	0.843228	0.759	0.779	1.17193e-24	5	COL1A2
7.64696e-29	1.4179	0.427	0.234	2.02713e-24	5	NKTR
1.55547e-26	0.868748	0.725	0.698	4.12339e-22	5	FN1
1.66258e-24	0.650209	0.803	0.835	4.40733e-20	5	ATP2B1
6.2898e-20	1.31983	0.41	0.269	1.66736e-15	5	MTATP6P1
6.63951e-19	1.07012	0.542	0.478	1.76007e-14	5	PNN
6.49202e-17	1.2291	0.461	0.351	1.72097e-12	5	VCAN
1.25745e-16	0.595837	0.692	0.772	3.33336e-12	5	DDX5
2.95917e-14	0.99105	0.271	0.144	7.84446e-10	5	MTRNR2L1
1.39407e-13	0.607983	0.739	0.847	3.69553e-09	5	NES
2.47384e-13	1.10547	0.464	0.36	6.55789e-09	5	CENPF
3.0554e-13	0.758074	0.705	0.76	8.09957e-09	5	THBS1
3.31468e-13	1.18759	0.312	0.189	8.78689e-09	5	ASPM
2.0002e-12	1.06657	0.407	0.312	5.30232e-08	5	MKI67
8.04144e-12	0.890547	0.536	0.542	2.13171e-07	5	COL1A1
6.84678e-11	0.995639	0.288	0.184	1.81501e-06	5	MTCO1P40
8.54842e-11	0.591529	0.698	0.77	2.2661e-06	5	HTRA1
2.69097e-10	1.10543	0.369	0.293	7.13348e-06	5	VMP1
1.40919e-08	0.690439	0.631	0.653	0.000373562	5	SERPINE1
1.98464e-08	0.824984	0.512	0.567	0.000526107	5	SRSF11
2.62783e-08	0.850889	0.485	0.51	0.000696611	5	ARGLU1
3.15957e-08	0.765483	0.515	0.566	0.000837571	5	FUS
3.27971e-08	0.824253	0.485	0.469	0.000869418	5	SMC4
4.03896e-08	0.673906	0.536	0.607	0.00107069	5	SFPQ
6.72862e-08	1.07284	0.295	0.219	0.00178369	5	ITGA10
8.52884e-08	0.669602	0.522	0.563	0.00226091	5	HNRNPH1
1.57194e-07	0.828875	0.508	0.555	0.00416706	5	COL3A1
3.3854e-07	0.863407	0.407	0.391	0.00897437	5	SRRM2
2.26473e-06	0.74585	0.454	0.464	0.0600357	5	MACF1
3.82615e-06	0.616056	0.525	0.604	0.101427	5	MAP1B
4.60965e-06	0.276729	0.197	0.398	0.122197	5	WWTR1
5.27517e-06	0.315291	0.2	0.405	0.13984	5	SMARCA5
1.50333e-05	0.290447	0.142	0.299	0.398519	5	ZNF207
1.55448e-05	0.612028	0.566	0.727	0.412078	5	PDIA3
2.98183e-05	0.874413	0.322	0.289	0.790454	5	COL6A1
5.0886e-05	0.265399	0.231	0.436	1	5	PPP1R12A
0.00017738	0.266163	0.149	0.288	1	5	ACADVL
0.000202318	0.313826	0.21	0.389	1	5	THRAP3
0.000236474	0.256435	0.159	0.301	1	5	TTC37
0.000304554	0.254795	0.258	0.469	1	5	RPN2
0.000330941	0.327744	0.2	0.367	1	5	FUBP1
0.000353229	0.278962	0.159	0.298	1	5	RBFOX2
0.000416548	0.276094	0.136	0.257	1	5	RBBP4
0.000667128	0.25365	0.166	0.303	1	5	TNPO1
0.000668517	0.27752	0.193	0.346	1	5	ACIN1
0.000694969	0.298165	0.163	0.298	1	5	SCARB2
0.000864912	0.66623	0.319	0.297	1	5	NPTX2
0.000899302	0.369571	0.271	0.487	1	5	CD151
0.000911313	0.609418	0.485	0.584	1	5	LUC7L3
0.000913484	0.353968	0.668	0.831	1	5	CALD1
0.00110359	0.659102	0.38	0.352	1	5	TOP2A
0.00116519	0.291144	0.251	0.432	1	5	ASPH
0.00119223	0.364714	0.169	0.303	1	5	GOLIM4
0.00125595	0.699378	0.475	0.586	1	5	RBM25
0.00131853	0.353787	0.142	0.257	1	5	RSRC2
0.00134673	0.324079	0.163	0.292	1	5	TMEM30A
0.00140954	0.290819	0.163	0.29	1	5	SRSF6
0.00150027	0.294915	0.19	0.331	1	5	CCBE1
0.00161751	0.284836	0.142	0.254	1	5	ANAPC5
0.00162373	0.318695	0.247	0.427	1	5	TTC3
0.0017102	0.29985	0.146	0.261	1	5	CPNE1
0.00172659	0.275158	0.149	0.262	1	5	KANK2
0.00179961	0.760338	0.278	0.256	1	5	ANKRD10
0.00181511	0.356138	0.244	0.422	1	5	KLF6
0.00195017	0.318823	0.203	0.351	1	5	DYNC1LI2
0.00229723	0.279826	0.173	0.299	1	5	UBE2G2
0.00231426	0.427482	0.281	0.494	1	5	SRSF2
0.00232341	0.357565	0.156	0.273	1	5	RSF1
0.00241635	0.405634	0.231	0.393	1	5	ZRANB2
0.00256237	0.516648	0.339	0.32	1	5	NCAM1
0.00259835	0.32252	0.186	0.321	1	5	BCLAF1
0.00262767	0.707867	0.376	0.416	1	5	DDX17
0.00285887	0.719771	0.414	0.481	1	5	RRBP1
0.00306381	0.360378	0.163	0.281	1	5	SLC3A2
0.00327782	0.349286	0.271	0.465	1	5	TLN1
0.00330774	0.339353	0.305	0.262	1	5	TTN
0.00335263	0.352685	0.163	0.279	1	5	PDGFC
0.00342857	0.364896	0.231	0.389	1	5	FSTL1
0.0035132	0.394347	0.597	0.753	1	5	PALLD
0.00363936	0.317131	0.173	0.294	1	5	ANKRD12
0.00393958	0.260702	0.281	0.474	1	5	CD82
0.00497464	0.567947	0.434	0.523	1	5	ILF3
0.00512445	0.379266	0.183	0.309	1	5	EPB41L2
0.00570509	0.36122	0.224	0.374	1	5	ANTXR1
0.00582484	0.263563	0.19	0.31	1	5	TMPO
0.00602646	0.889154	0.278	0.273	1	5	MAT2A
0.0063552	0.419217	0.156	0.266	1	5	ORMDL1
0.00659159	0.427991	0.2	0.331	1	5	ROCK1
0.00675477	0.803091	0.39	0.45	1	5	PNISR
0.00727758	0.853889	0.373	0.395	1	5	TGFBI
0.00734408	0.313826	0.258	0.429	1	5	CHD4
0.0077773	0.334489	0.237	0.393	1	5	ACTN4
0.00934535	0.329425	0.166	0.272	1	5	TCF4
0.00967449	0.394009	0.217	0.355	1	5	DHX36
2.01836e-259	0.547885	0.886	0.741	5.35047e-255	6	HTRA1
1.95045e-185	0.473887	0.84	0.752	5.17045e-181	6	LRRC17
2.46333e-182	0.750975	0.51	0.298	6.53004e-178	6	FLJ22447
6.79573e-175	0.750979	0.497	0.28	1.80148e-170	6	S100A2
5.73139e-150	0.462836	0.707	0.469	1.51933e-145	6	RPS4Y1
7.3338e-125	0.454759	0.739	0.626	1.94412e-120	6	NNMT
1.41914e-121	0.590974	0.337	0.169	3.76199e-117	6	PCDH9
1.94711e-114	0.690287	0.357	0.189	5.1616e-110	6	ALDH1A1
1.24297e-108	0.629297	0.403	0.245	3.295e-104	6	HAS2
4.27517e-103	0.580229	0.326	0.17	1.1333e-98	6	MFAP5
4.8043e-103	0.562921	0.266	0.124	1.27357e-98	6	SULF1
4.90623e-99	0.559474	0.256	0.12	1.30059e-94	6	LINC01615
1.17284e-79	0.261523	0.88	0.824	3.10907e-75	6	ATP2B1
3.20519e-65	0.334364	0.707	0.663	8.49664e-61	6	CDC42EP3
4.22274e-62	0.276206	0.818	0.806	1.11941e-57	6	CNN3
8.59139e-60	0.283241	0.801	0.774	2.27749e-55	6	COL1A2
2.47711e-58	0.461943	0.556	0.488	6.56657e-54	6	TRIM55
6.00587e-57	0.289901	0.75	0.722	1.5921e-52	6	GNAS
7.48074e-55	0.37682	0.472	0.364	1.98307e-50	6	CDK6
5.94004e-51	0.400929	0.265	0.162	1.57465e-46	6	SHISA2
1.47018e-50	0.336501	0.447	0.331	3.8973e-46	6	VCAN
4.41186e-49	0.450913	0.28	0.173	1.16954e-44	6	ELN
2.53247e-38	0.294822	0.483	0.392	6.71332e-34	6	PDLIM3
9.70962e-32	0.463101	0.443	0.383	2.57392e-27	6	TGFBI
4.2971e-30	0.270938	0.373	0.28	1.13912e-25	6	NPTX2
5.71995e-29	0.340455	0.311	0.234	1.5163e-24	6	TMSB15A
4.12146e-28	0.33633	0.419	0.367	1.09256e-23	6	ASB5
1.35472e-27	0.308158	0.5	0.467	3.59123e-23	6	LIMS1
5.94884e-24	0.28152	0.533	0.501	1.57698e-19	6	CTNNB1
6.94011e-23	0.250461	0.56	0.53	1.83975e-18	6	HLA-A
6.02692e-21	0.299224	0.405	0.364	1.59768e-16	6	ANTXR1
1.27563e-19	0.313843	0.3	0.243	3.38156e-15	6	MARCKSL1
2.57951e-19	0.299587	0.507	0.49	6.83803e-15	6	DNAJB4
5.41106e-19	0.325296	0.315	0.268	1.43442e-14	6	PDGFC
3.13927e-18	0.297531	0.464	0.422	8.32188e-14	6	MYF5
1.29345e-17	0.338621	0.261	0.213	3.4288e-13	6	CTHRC1
2.41979e-17	0.270067	0.278	0.224	6.41462e-13	6	RUNX1
5.18187e-16	0.263162	0.307	0.257	1.37366e-11	6	KLF5
9.85645e-15	0.26411	0.275	0.23	2.61285e-10	6	SKIL
1.33504e-12	0.269737	0.279	0.242	3.53907e-08	6	C9orf3
4.88989e-12	0.29207	0.255	0.218	1.29626e-07	6	IRS2
5.07991e-12	0.304472	0.262	0.227	1.34663e-07	6	MYF6
5.13615e-12	0.288566	0.308	0.277	1.36154e-07	6	STK17B
1.04373e-11	0.251804	0.27	0.231	2.76683e-07	6	EHD4
3.6309e-11	0.261469	0.276	0.239	9.62514e-07	6	PEG10
7.80396e-11	0.266785	0.328	0.302	2.06875e-06	6	ZMAT3
2.31218e-10	0.253553	0.306	0.276	6.12937e-06	6	GLS
5.93352e-07	0.273781	0.329	0.324	0.0157292	6	RALA
4.79635e-06	0.258525	0.307	0.302	0.127147	6	PDLIM4
0	1.31036	0.675	0.197	0	7	HES1
5.99272e-265	1.00271	0.29	0.055	1.58861e-260	7	HEY1
7.08351e-245	0.855804	0.864	0.695	1.87777e-240	7	ID3
7.95088e-206	1.04053	0.349	0.104	2.1077e-201	7	JUNB
1.19178e-170	0.897031	0.583	0.3	3.15929e-166	7	EGR1
7.32077e-158	1.07566	0.374	0.141	1.94066e-153	7	FOS
1.08761e-136	0.376576	0.878	0.545	2.88313e-132	7	TNNT2
6.09475e-102	0.537149	0.866	0.836	1.61566e-97	7	SPARC
1.61639e-101	0.607236	0.732	0.638	4.28488e-97	7	NNMT
2.86019e-87	0.778215	0.551	0.389	7.58207e-83	7	IGF2
8.68007e-85	0.294395	0.944	0.929	2.301e-80	7	TPT1
3.75043e-78	0.256064	0.966	0.946	9.94203e-74	7	RPL13A
6.20536e-76	0.69873	0.289	0.136	1.64498e-71	7	HEYL
1.6423e-65	0.553558	0.659	0.566	4.35358e-61	7	ID1
1.21698e-63	0.426125	0.676	0.496	3.2261e-59	7	RPS4Y1
4.67201e-63	0.654233	0.365	0.217	1.2385e-58	7	KLF10
1.09764e-58	0.342466	0.837	0.827	2.90973e-54	7	CALD1
1.14944e-54	0.319062	0.913	0.896	3.04704e-50	7	CALM1
5.4355e-48	0.336805	0.799	0.755	1.4409e-43	7	THBS1
2.92023e-47	0.306417	0.831	0.762	7.74125e-43	7	HTRA1
1.61816e-41	0.600778	0.585	0.551	4.28959e-37	7	COL3A1
2.43909e-41	0.568716	0.584	0.537	6.46578e-37	7	COL1A1
1.22508e-39	0.505133	0.254	0.142	3.24756e-35	7	CCND2
1.68804e-39	0.253698	0.872	0.877	4.47482e-35	7	NAP1L1
2.91166e-38	0.411763	0.678	0.655	7.71852e-34	7	ZFP36L1
1.23902e-37	0.423596	0.33	0.198	3.28451e-33	7	CDKN1C
1.2464e-34	0.327216	0.777	0.779	3.30408e-30	7	COL1A2
3.76086e-34	0.563586	0.254	0.156	9.96967e-30	7	DDIT4
1.94108e-33	0.380739	0.694	0.703	5.1456e-29	7	SPATS2L
5.70768e-33	0.348314	0.691	0.678	1.51305e-28	7	VAMP5
1.46363e-32	0.471815	0.517	0.464	3.87994e-28	7	RPL3P4
3.03203e-32	0.585185	0.326	0.231	8.0376e-28	7	TSC22D3
7.49844e-31	0.399522	0.575	0.532	1.98776e-26	7	HLA-A
5.8764e-30	0.623957	0.294	0.202	1.55778e-25	7	CEBPD
8.27054e-28	0.558456	0.306	0.222	2.19244e-23	7	GADD45B
1.28981e-25	0.54723	0.256	0.174	3.41915e-21	7	LAMA2
1.79185e-24	0.487398	0.266	0.18	4.75001e-20	7	DAG1
2.36872e-22	0.308685	0.702	0.698	6.27924e-18	7	FN1
9.25541e-22	0.46687	0.325	0.249	2.45352e-17	7	ANKRD10
1.09747e-21	0.475648	0.455	0.401	2.90929e-17	7	TAGLN
1.60289e-21	0.368789	0.611	0.63	4.2491e-17	7	GAS5
5.95446e-21	0.55995	0.316	0.248	1.57847e-16	7	DUSP1
1.23724e-19	0.375433	0.503	0.471	3.2798e-15	7	H19
1.30757e-19	0.302361	0.636	0.637	3.46625e-15	7	CHRNA1
5.10154e-17	0.26309	0.677	0.708	1.35237e-12	7	C4orf3
6.70203e-17	0.385007	0.545	0.563	1.77664e-12	7	YBX3
1.2257e-15	0.284217	0.637	0.687	3.24921e-11	7	EEF2
3.2478e-15	0.393467	0.255	0.189	8.60961e-11	7	LBH
1.04601e-13	0.39211	0.316	0.264	2.77286e-09	7	TNIP1
1.63755e-13	0.421861	0.414	0.381	4.34098e-09	7	TIMP3
2.39759e-13	0.358905	0.446	0.42	6.35576e-09	7	GADD45A
4.17719e-13	0.395278	0.509	0.499	1.10733e-08	7	NEAT1
4.09226e-12	0.424987	0.281	0.225	1.08482e-07	7	CLDN5
9.90373e-11	0.324817	0.502	0.529	2.62538e-06	7	ZFAS1
1.5912e-10	0.328957	0.327	0.281	4.21812e-06	7	SYTL2
1.78437e-10	0.278066	0.476	0.452	4.7302e-06	7	KLHL41
4.1302e-10	0.30228	0.508	0.51	1.09487e-05	7	DES
[truncated: 1,046 more rows]

## Sheet: SuppFig.7a All_markers_PAX7pos
Supplementary data file. (Related to Supplementary Figure 7a.) All PAX7-expressing cell populations compared to each other. Most highly variable genes per cluster.
[truncated: 791 more rows]

[truncated: 1 more sheets: SuppFig.7b All_markers_PAX7neg]
