# Supplementary material for: Human muscle-derived CLEC14A-positive cells regenerate muscle independent of PAX7
Source: Nat Commun. 2019 Dec 18;10:5776. doi: 10.1038/s41467-019-13650-z (PMC6920394; doi:10.1038/s41467-019-13650-z)
Supplement: Supplementary file 8 — Source Data [file 41467_2019_13650_MOESM8_ESM.xlsx]

## Sheet: Fig1
Figure 1. Characterization of human desmin positive, PAX7- negative cell populations.
Immunofluorescence and qPCR data are available at figshare: DOI: 10.6084/m9.figshare.8942831
Fig. 1b PCR Gel PAX7 Exon 4 and 5				Fig. 1c qPCR data: PAX7, MYF5, PAX3, MYOD1, NCAM1, PDGFRa, PEG3, DES
Lane details see below				Submitted to Figshare
				Graph produced within GraphPad v8
				Values shown in the Graph are presented below; more details upon request
				Values are foldchanges relative to mean PAX7pos
				An average value was calculated from the DeltaCT values ​​of PAX7pos and used for the calculation of the DeltaDeltaCt and FoldChanges.
				An Excel file with all CT-Values and calculations are loaded to figshare ….
				PAX7	PAX7pos	PAX7neg	PAX7null
					1.16718	0.634734	0
					0.564271	0.00041549
					0.60112	0.0448098
					2.13167	0.00152416
					1.18493	0.0420444
				MYF5	PAX7pos	PAX7neg	PAX7null
					0.545749	0.768363	1.52363
					0.831841	0.815524
					0.600972	0.787091
					1.62169	1.16243
					2.26018	1.02092
				PAX3	PAX7pos	PAX7neg	PAX7null
					0.82443	1.3119	12.4948
					2.38198	2.31411
From left to right					0.560148	1.19968
Lane 1	UltraLowRange Marker (PeqLab, Germany), see below				0.327344	1.96738
Lane 2	No Template Control				2.77716	0.00934604
Lane 3	PAX7pos-A
Lane 4	PAX7neg-B			NCAM1	PAX7pos	PAX7neg	PAX7null
Lane 5	PAX7null				1.21843	1.92906	0.0459153
Lane 6	PAX7pos-G				1.28863	1.77558
Lane 7	PAX7pos-I				0.603591	0.527757
Lane 8	UltraLowRange Marker (PeqLab, Germany), see below				0.986241	1.20272
					1.06991	1.533
				PDGFRa	PAX7pos	PAX7neg	PAX7null
					0.471719	0.667112	38.479
					0.653383	1.00417
					0.793334	1.70055
					1.98069	1.21926
					2.0648	2.5245
				PEG3/PW1	PAX7pos	PAX7neg	PAX7null
					1.0102	1.62123	0.0603059
					1.25841	0.338825
					1.04689	0.397033
					3.46159	0.442132
					0.217068	0.784711
				DES	PAX7pos	PAX7neg	PAX7null
					560.278	608.874	179.769
					442.643	474.413
					786.88	670.921
					533.742	347.291
					533.742	666.287

## Sheet: Fig2
Figure 2. Single-cell transcriptomics reveals different gene expression pattern in PAX7pos, PAX7neg, and PAX7null myogenic cells.
Input data for tSNE and violin plots are available at figshare: DOI: 10.6084/m9.figshare.8943287

## Sheet: Fig3
Figure 3. PAX7-negative cell populations can generate muscle.
Immunofluorescence and immunohistochemistry pictures for a, b, and d are available at figshare: DOI: 10.6084/m9.figshare.8943293
Fig. 3a					Fig. 3c
	LEICA	skeletal myosin positive nuclei in myotubes	total nuclei			Experiment	CL	mouse	LSM-scan	muscle - fiber (n)	SUM	PAX7
										> 10 µm
Pax7null	Image009	118	142
	Image011	133	164			Transplantation-1	PAX7null	NSG 77	xxx	0	0
	Image013	83	153
	Image015	152	207					NSG 78	S24-X1	15
									S24-X2	16
	SUM	486	666						S24-X3	12
	Skeletal Myosin [%]	73							S24-X4	4	47	neg
Pax7neg	Image001	200	295					NSG 79	S45-X1	7	7	not tested
	Image003	144	237
	Image005	162	254					NSG 80	S8-Z1	15
	Image007	173	266						S8-Z2	7
	Image009	125	191						S8-Z3	11
	Image011	249	311						S8-Z4	9
									S8-Z5	9
	SUM	1053	1554						S8-Z6	25	76	neg
	Skeletal Myosin [%]	68
Pax7pos	Image001	37	64				PAX7neg	NSG 74	S14-A1	21
	Image003	44	63						S14-A2	5	26	pos
	Image005	41	65
	Image007	50	75					NSG 75	S4-X1	9
	Image009	48	80						S4-X2	1	10	not tested
	Image011	8	37
								NSG 76	S21-A1	3
	SUM	228	384						S21-A2	17
	Skeletal Myosin [%]	59							S21-A3	11
									S21-A4	3	34	pos
								NSG 85	S5-X1	11	11	not tested
								NSG 86	S9-Z1	4
									S9-Z2	10
									S9-Z3	19
									S9-Z4	24	57	pos
								NSG 87	S1-X1	2
									S1-X2	2
									S1-X3	1	5	not tested
								NSG 88	S25-X1	7
									S25-X2	11	18	not tested
							PAX7pos	NSG 71	S35-X1	1	1	not tested
								NSG 72	S4-A1	12
									S4-A2	5
									S4-A3	25	42	pos

## Sheet: Fig4
Figure 4. CLEC14A is a marker for a human myogenic cell in satellite cell position.
Immunofluorescence and immunohistochemistry pictures for a, b, and d and qPCR data are available at figshare DOI: 10.6084/m9.figshare.8943296
			Fig. 4b PAX7 and CLEC14A protein expression in PAX7 proficient cell populations								Fig. 4c - qPCR data				Fig. 4d
			Input values see below; Graph generated with GraphPad v8								Submitted to figshare
															Experiment	CL	mouse	LSM-scan	muscle - fiber (n)	SUM
															TP-CLEC14A +				> 10 µm
																CLEC14A +	NSG 154	S15-X1	12
																		S15-X2	8
																		S15-X3	14
																		S15-X4	8	42
																	NSG 155	S10-X1	16
																		S10-X2	11
																		S10-X3	3	30
																	NSG 156	S1-X1	8
																		S1-X2	5	13
																	NSG 157	S45-X1	12	12
			More details upon request
			Donor	Cell population	Pax7 [%]	CLEC14A [%]											NSG 162	S25-X1	28
			Q	X2	62	1												S25-X2	1
			S	X4	61	2												S25-X3	20
			L	X3	58	0												S25-X4	25	74
			S	X2	58	0
			J	X4	57	19											NSG 163	S11-X1	7
			T	X2	53	8												S11-X2	12
			S	X6	48	22												S11-X3	24
			T	X5	46	0												S11-X4	19
			Q	X4	37	0												S11-X5	7	69
			Dd	X6	32	0
			L	X5	30	0											NSG 164	S15-X1	4
			U	X1	25	0												S15-X2	27
			J	X3	21	0												S15-X3	12
			Ee	X10	19	0												S15-X4	2	45
			J	X6	16	0
			M	X5	14	0											NSG 165	S10-X1	10	10
			Cc	X1	12	0
			Q	X3	11	0
			Q	X8	11	0
			W	X6	10	0
			R	X3	9	1
			O	X4	8	0
			W	X2	7	0
			L	X6	3	0
			U	X3	3	0
			S	X3	2	0
			Ee	X7	2	0
			J	X5	1	0
			Q	X1	1	0
			Q	X5	1	0
			U	X4	1	0
			Dd	X4	1	0
			W	X5	1	1
			X	X1	1	8
			K	X4	0	0
			K	X7	0	0
			M	X2	0	0
			O	X3	0	0
			R	X1	0	0
			R	X2	0	0
			R	X4	0	0
			T	X3	0	0
			T	X4	0	0
			Y	X1	0	0
			Cc	X2	0	0
			Hh	X3	0	0
			Hh	X4	0	0
			Dd	X2	0	1
			O	X1	0	2
			Cc	X4	0	2
			X	X5	0	17
			X	X2	0	26
			X	X6	0	33
			X	X4	0	56
			U	X2	0	70
			Q	X6	0	95

## Sheet: SuppFig1
Supplementary Fig. 1 (related to Fig. 1 and Case report in Material and Methods and Supplementary video): Patient, gene analysis, and MRI of PAX7null patient with with PAX7 c.86-1G>A.
Chromatogram and fastq sequence aligment file are available at figshare DOI: 10.6084/m9.figshare.8863829

## Sheet: SuppFig2
Supplementary Fig. 2 (related to Fig. 1): Expression of myogenic and interstitial cell markers
qPCR data and input for scatter plot are available at figshare DOI: 10.6084/m9.figshare.8943338
S-Fig. 2a - qPCR OSR1, ITGB1, TCF4, TP53						S-Fig. 2b - PCR Gel PROM1 / CD133									S-Fig. 2c - Bulk RNASeq. Scatter-plot of the normalized count data from PAX7null and PAX7pos-I.
Submitted to Figshare						Lane details see below
Graph produced within GraphPad v8
															For all other data points - see NCBI GEO entry GSM3293633, GSM3293634, GSM3293635
Values shown in the Graph are presented below; more details upon request															Values for selected gene expression data
Values are foldchanges relative to mean PAX7pos															Gene	PAX7-I - CPM	0_PAX7-MUT -CPM	log2 PAX7-I - CPM	log2 0_PAX7-MUT - CPM
An average value was calculated from the DeltaCT values ​​of PAX7pos and used for the calculation of the DeltaDeltaCt and FoldChanges.															ACTN1	171.005	660.998	7.41789	9.3685
An Excel file with all CT-Values and calculations are loaded to figshare ….															NCAM1	97.8792	17.235	6.61293	4.10727
OSR1	PAX7pos	PAX7neg	PAX7null												PAX7	43.3217	1	5.43702	0
	0.596254	1.19251	6.33788												PAX3	3.22304	20.4627	1.68842	4.35493
	1.12039	0.418703													MYF5	909.469	308.164	9.82888	8.26755
	1.21757	0.625898													MYOD1	689.427	41.997	9.42925	5.39221
	0.916369	0.243839													EGR1	114.813	96.0012	6.84314	6.58498
	1.34164	1.10496													MKI67	48.6959	575.343	5.60573	9.16828
															TFPI2	80.1144	1030.89	6.32399	10.0097
ITGB1	PAX7pos	PAX7neg	PAX7null												COL6A3	104.468	6196.07	6.70692	12.5971
	1.04469	1.11875	1.17327												CLDN11	24.4021	500.238	4.60893	8.96647
	0.99334	1.10785													CLEC14A	1	112.718	0	6.81657
	0.845338	1.02666
	1.09018	0.731047
	1.04565	1.25321
TCF4	PAX7pos	PAX7neg	PAX7null
	0.978063	1.28165	2.805
	1.25527	2.23148
	0.456283	1.13918
	0.618995	1.41225				From left to right
	2.88386	2.63536				Lane 1	empty
						Lane 2	empty
TP53	PAX7pos	PAX7neg	PAX7null			Lane 3	UltraLowRange Marker (PeqLab, Germany)
	0.707107	1.18099	1.02101			Lane 4	No template control
	1.20581	1.53688				Lane 5	iPS as positive control
	0.408951	1.22264				Lane 6	PAX7pos-G
	2.12874	1.02811				Lane 7	PAX7-pos-A
	1.34723	0.907519				Lane 8	PAX7pos-C
						Lane 9	PAX7pos-H
						Lane 10	PAX7pos-I
						Lane 11	PAX7neg-A
						Lane 12	PAX7neg-B
						Lane 13	PAX7neg-C
						Lane 14	PAX7neg-D
						Lane 15	PAX7neg-E
						Lane 16	PAX7null
						Lane 17	UltraLowRange Marker (PeqLab, Germany)
						Lane 18	empty
						Lane 19	empty
						Lane 20	empty

## Sheet: SuppFig3
Supplementary Figure 3. Muscle regeneration after reinjury.
Immunohistochemistry pictures are available at figshare DOI: 10.6084/m9.figshare.8943371
S-Fig. 3b		Quantification of Fusionindex			S-Fig. 3c
	LEICA	skeletal myosin positive nuclei in myotubes	total nuclei
						Experiment	CL	mouse	LSM-scan	muscle - fiber (n)	SUM	PAX7
Pax7null	Image001	91	147							> 10 µm
	Image003	69	139			TP-Re-injury
	Image005	106	159
	Image007	58	140				PAX7null	NSG 142	S27-X1	4	4	not tested
	Image009	64	120
	Image011	46	103					NSG 143	xxx	0	0
	SUM	434	808					NSG 144	S21-X1	8
	Skeletal Myosin [%]	54							S21-X2	10
									S21-X3	3	21	neg
Pax7neg	Image001	73	108
	Image003	79	105					NSG 145	S18-X1	6
	Image005	110	132						S18-X2	21
	Image007	55	81						S18-X3	13
	Image009	47	77						S18-X4	5
	Image011	133	176						S18-X5	12
									S18-X6	5	62	neg
	SUM	497	679
	Skeletal Myosin [%]	73
Pax7pos	Image001	38	56				PAX7neg	NSG 132	S30-X1	11
	Image003	44	62						S30-X2	1	12	not tested
	Image005	34	59
	Image007	17	43					NSG 133	S35-X1	7
	Image009	20	39						S35-X2	19	26	pos
	Image011	16	43
								NSG 134	S55-X1	2
	SUM	169	302						S55-X2	10
	Skeletal Myosin [%]	56							S55-X3	21	33	neg
								NSG 135	S5-X1	2
									S5-X2	3	5	not tested
								NSG 139	S5-X1	3
									S5-X2	2	5	not tested
								NSG 140	S26-X1	3
									S26-X2	16
									S26-X3	4	23	pos
								NSG 141	S15-Z1	28
									S15-Z1	9	37	pos
							PAX7pos	NSG 128	S20-X1	8
									S20-X2	6
									S20-X3	2	16	not tested
								NSG 129	S21-X1	4
									S21-X2	20
									S21-X3	3	27	pos
								NSG 130	S21-X1	25
									S21-X2	10
									S21-X3	3
									S21-X4	11
									S21-X5	2	51	pos
								NSG 131	S21-X1	14
									S21-X2	3	17	not tested
								NSG 136	S21-X1	3
									S21-X2	3	6	not tested
								NSG 137	S10-Z1	12
									S10-Z2	15
									S10-Z3	9	36	pos
								NSG 138	S26-X1	5
									S26-X2	9
									S26-X3	5	19	not tested

## Sheet: SuppFig10
Supplementary Fig. 10. Analyses of endothelial markers expressed in human muscle derived cell colonies
Immunofluorescence pictures for a and tube quantification analyses data (b) are available at figshare DOI: 10.6084/m9.figshare.8923574
				S-Fig. 10b - ImageJ Angiogenesis Analyzer plugin determined the sum of length of segments and branches of tubes
				formed by the cultured cells.
				Input values see below
				Graph generated with GraphPad v8
				More details upon request
				Excel file with full data obtained and microscopy pictures analysed are loaded to figshare 10.6084/m9.figshare.8923574
				Numbers = Total lenght of tubes: sum of length of segments and branches of tubes
				HUVEC	PAX7null	PAX7pos	PAX7neg
				23300	23011	21381	13433
				20801	23560	20274	14623
				23450	22950	22054	14509
				23563	22822	20714	14554
				25639	22307	22753	15068
						11523
						15564
						19993
						21574
						21931

## Sheet: SuppFig4-7
Supplementary Fig. 4 - 7 (related to Fig. 2): Single-cell transcriptomics reveals differences between myogenic cells from PAX7null, PAX7pos, and PAX7neg myogenic cell colonies.
Input data for tSNE and violin plots are available at figshare: DOI: 10.6084/m9.figshare.8943425

## Sheet: DOIs
Figure	DOI
Figure 1	10.6084/m9.figshare.8942831
Figure 2	10.6084/m9.figshare.8943287
Figure 3	10.6084/m9.figshare.8943293
Figure 4	10.6084/m9.figshare.8943296
Supplementary Figure 1	10.6084/m9.figshare.8863829
Supplementary Figure 2	10.6084/m9.figshare.8943338
Supplementary Figure 3	10.6084/m9.figshare.8943371
Supplementary Figure 10	10.6084/m9.figshare.8923574
Supplementary Figure 4 - 7	10.6084/m9.figshare.8943425
